# Supplementary material for: Comparative Analysis and Modeling of the Severity of Steatohepatitis in DDC-Treated Mouse Strains
Source: PLoS One. 2014 Oct 27;9(10):e111006. doi: 10.1371/journal.pone.0111006 (PMC4210132; doi:10.1371/journal.pone.0111006)
Supplement: Table S1 — Susceptible genes (first column: only differentially expressed in AJ) and all differentially expressed genes of AJ, B6 and PWD mice due to DDC treatment. (XLS) [file pone.0111006.s001.xls]

## Sheet: Table S1
		AJ		B6		PWD
ENSEMBL ID	MGI symbol	ENSEMBL ID	MGI symbol	ENSEMBL ID	MGI symbol	ENSEMBL ID	MGI symbol
ENSMUSG00000064945	Y_RNA	ENSMUSG00000023015	Racgap1	ENSMUSG00000023015	Racgap1	ENSMUSG00000021135	Slc10a1
ENSMUSG00000002014	Ssr4	ENSMUSG00000028186	Uox	ENSMUSG00000020190	Mknk2	ENSMUSG00000046598	Bdh1
ENSMUSG00000029518	Rab35	ENSMUSG00000020190	Mknk2	ENSMUSG00000006005	Tpr	ENSMUSG00000075391	AL773523.4
ENSMUSG00000028024	Enpep	ENSMUSG00000006005	Tpr	ENSMUSG00000016487	Ppfibp1	ENSMUSG00000038894	Irs2
ENSMUSG00000061825	Ces2	ENSMUSG00000028433	Ubap2	ENSMUSG00000083497	AL773523.4	ENSMUSG00000034957	Cebpa
ENSMUSG00000021710	Nln	ENSMUSG00000028437	Ubap1	ENSMUSG00000018774	Cd68	ENSMUSG00000034403	Pja1
ENSMUSG00000028433	Ubap2	ENSMUSG00000002014	Ssr4	ENSMUSG00000032336	Nptn	ENSMUSG00000069237	C78339
ENSMUSG00000005610	Eif4g2	ENSMUSG00000018774	Cd68	ENSMUSG00000023886	Smoc2	ENSMUSG00000083497	AL773523.4
ENSMUSG00000039616	Mocos	ENSMUSG00000032336	Nptn	ENSMUSG00000020758	Itgb4	ENSMUSG00000018774	Cd68
ENSMUSG00000028437	Ubap1	ENSMUSG00000023886	Smoc2	ENSMUSG00000024048	2900073G15Rik	ENSMUSG00000032207	Lipc
ENSMUSG00000020307	Cdc34	ENSMUSG00000028024	Enpep	ENSMUSG00000028238	Atp6v0d2	ENSMUSG00000078515	Ddi2
ENSMUSG00000034928	Rnf44	ENSMUSG00000024048	2900073G15Rik	ENSMUSG00000037815	Ctnna1	ENSMUSG00000023886	Smoc2
ENSMUSG00000020869	Lrrc59	ENSMUSG00000033860	Fgg	ENSMUSG00000074364	Ehd2	ENSMUSG00000024048	2900073G15Rik
ENSMUSG00000059248	09/09/11	ENSMUSG00000024042	Snf1lk	ENSMUSG00000028234	Rps20	ENSMUSG00000028238	Atp6v0d2
ENSMUSG00000050708	Ftl1	ENSMUSG00000068011	RP23-119D13.2	ENSMUSG00000068011	RP23-119D13.2	ENSMUSG00000024042	Snf1lk
ENSMUSG00000075583	AC110211.16	ENSMUSG00000035042	Ccl5	ENSMUSG00000035042	Ccl5	ENSMUSG00000028234	Rps20
ENSMUSG00000028186	Uox	ENSMUSG00000052459	Atp6v1a	ENSMUSG00000082870	AL663031.15	ENSMUSG00000035041	Creb3l3
ENSMUSG00000030595	Nfkbib	ENSMUSG00000052456	Asna1	ENSMUSG00000017734	Dbndd2	ENSMUSG00000018171	Tmem49
ENSMUSG00000038583	Pln	ENSMUSG00000042293	EG434402	ENSMUSG00000017737	Mmp9	ENSMUSG00000078607	1810010H24Rik
ENSMUSG00000049299	Trappc1	ENSMUSG00000045827	Serpinb9	ENSMUSG00000054675	Tmem119	ENSMUSG00000006315	Tmem147
ENSMUSG00000040471	Ggt6	ENSMUSG00000042190	Cmklr1	ENSMUSG00000021814	Anxa7	ENSMUSG00000021765	Fst
ENSMUSG00000027068	Dhrs9	ENSMUSG00000018171	Tmem49	ENSMUSG00000001473	Tubb6	ENSMUSG00000064120	Mocs1
ENSMUSG00000021403	Serpinb9b	ENSMUSG00000032026	Rexo2	ENSMUSG00000022912	Pros1	ENSMUSG00000033318	Gstt2
ENSMUSG00000030161	Gabarapl1	ENSMUSG00000021814	Anxa7	ENSMUSG00000001783	D10Wsu52e	ENSMUSG00000002279	Tmem112
ENSMUSG00000049686	Tmem142a	ENSMUSG00000001473	Tubb6	ENSMUSG00000027408	Cpxm1	ENSMUSG00000032245	Cln6
ENSMUSG00000033860	Fgg	ENSMUSG00000001786	Fbxo7	ENSMUSG00000043895	S1pr2	ENSMUSG00000032246	Calml4
ENSMUSG00000012422	Tmem167	ENSMUSG00000001783	D10Wsu52e	ENSMUSG00000061032	Rrp1	ENSMUSG00000024190	Dusp1
ENSMUSG00000073376	CT025601.7	ENSMUSG00000002871	Gpr175	ENSMUSG00000081775	AL772137.8	ENSMUSG00000054072	Iigp1
ENSMUSG00000019989	Enpp3	ENSMUSG00000043895	S1pr2	ENSMUSG00000032245	Cln6	ENSMUSG00000032802	Srxn1
ENSMUSG00000006442	Srm	ENSMUSG00000044661	Foxn3	ENSMUSG00000024197	M6prbp1	ENSMUSG00000022809	Nr1i2
ENSMUSG00000042228	Lyn	ENSMUSG00000061032	Rrp1	ENSMUSG00000032246	Calml4	ENSMUSG00000019139	Isyna1
ENSMUSG00000056413	Centa1	ENSMUSG00000032245	Cln6	ENSMUSG00000031398	Plxna3	ENSMUSG00000054452	Aes
ENSMUSG00000042423	Fbrs	ENSMUSG00000024197	M6prbp1	ENSMUSG00000024620	Pdgfrb	ENSMUSG00000037780	Mbl1
ENSMUSG00000052459	Atp6v1a	ENSMUSG00000032246	Calml4	ENSMUSG00000032802	Srxn1	ENSMUSG00000005373	Mlxipl
ENSMUSG00000045438	Cox19	ENSMUSG00000015176	Nolc1	ENSMUSG00000019139	Isyna1	ENSMUSG00000049130	C5ar1
ENSMUSG00000042293	EG434402	ENSMUSG00000036782	Klhl13	ENSMUSG00000030664	1110006G14Rik	ENSMUSG00000024222	Fkbp5
ENSMUSG00000045827	Serpinb9	ENSMUSG00000032802	Srxn1	ENSMUSG00000037780	Mbl1	ENSMUSG00000027248	Pdia3
ENSMUSG00000083405	AC161268.5	ENSMUSG00000032806	Slc10a3	ENSMUSG00000037788	AW146242	ENSMUSG00000020964	Sel1l
ENSMUSG00000032026	Rexo2	ENSMUSG00000019132	BC005537	ENSMUSG00000005373	Mlxipl	ENSMUSG00000022868	Ahsg
ENSMUSG00000026389	Steap3	ENSMUSG00000010376	Nedd8	ENSMUSG00000022865	Cxadr	ENSMUSG00000027536	Chmp4c
ENSMUSG00000024732	Ccdc86	ENSMUSG00000019139	Isyna1	ENSMUSG00000024222	Fkbp5	ENSMUSG00000080921	AC133098.7
ENSMUSG00000078763	Slfn1	ENSMUSG00000037788	AW146242	ENSMUSG00000041126	H2afv	ENSMUSG00000030790	Adm
ENSMUSG00000026387	Sctr	ENSMUSG00000024997	Prdx3	ENSMUSG00000001095	Slc13a2	ENSMUSG00000033688	1300017J02Rik
ENSMUSG00000001786	Fbxo7	ENSMUSG00000024222	Fkbp5	ENSMUSG00000001891	Ugp2	ENSMUSG00000030409	Dmpk
ENSMUSG00000020358	Hnrpab	ENSMUSG00000075010	AW112010	ENSMUSG00000030798	Cd37	ENSMUSG00000033685	Ucp2
ENSMUSG00000007877	Tcap	ENSMUSG00000037149	Ddx1	ENSMUSG00000080921	AC133098.7	ENSMUSG00000036565	Ttyh3
ENSMUSG00000078784	1810022K09Rik	ENSMUSG00000001891	Ugp2	ENSMUSG00000030796	Tead2	ENSMUSG00000030064	Frmd4b
ENSMUSG00000002871	Gpr175	ENSMUSG00000030798	Cd37	ENSMUSG00000030793	Pycard	ENSMUSG00000027333	Smox
ENSMUSG00000003355	Fkbp11	ENSMUSG00000080921	AC133098.7	ENSMUSG00000030409	Dmpk	ENSMUSG00000027332	Ivd
ENSMUSG00000044661	Foxn3	ENSMUSG00000030409	Dmpk	ENSMUSG00000038781	Stap2	ENSMUSG00000026202	Tuba4a
ENSMUSG00000021886	Gpr65	ENSMUSG00000038781	Stap2	ENSMUSG00000030403	Vasp	ENSMUSG00000071711	Mpst
ENSMUSG00000053175	Bcl3	ENSMUSG00000037366	Pafah2	ENSMUSG00000033685	Ucp2	ENSMUSG00000050359	Sprr1a
ENSMUSG00000029048	Rer1	ENSMUSG00000030403	Vasp	ENSMUSG00000036565	Ttyh3	ENSMUSG00000071715	Ncf4
ENSMUSG00000024767	Otub1	ENSMUSG00000033685	Ucp2	ENSMUSG00000032334	Loxl1	ENSMUSG00000067225	Cyp2c54
ENSMUSG00000037710	Cisd1	ENSMUSG00000036565	Ttyh3	ENSMUSG00000027624	Epb4.1l1	ENSMUSG00000038092	Hsd3b5
ENSMUSG00000036782	Klhl13	ENSMUSG00000033047	Eif3eip	ENSMUSG00000030064	Frmd4b	ENSMUSG00000056749	Nfil3
ENSMUSG00000021281	Tnfaip2	ENSMUSG00000027624	Epb4.1l1	ENSMUSG00000024538	Ppic	ENSMUSG00000000326	Comt
ENSMUSG00000034101	Ctnnd1	ENSMUSG00000024538	Ppic	ENSMUSG00000027333	Smox	ENSMUSG00000003534	Ddr1
ENSMUSG00000048856	AI132487	ENSMUSG00000027333	Smox	ENSMUSG00000026202	Tuba4a	ENSMUSG00000029162	Khk
ENSMUSG00000044103	Il1f9	ENSMUSG00000043870	CT009567.9	ENSMUSG00000071711	Mpst	ENSMUSG00000021364	Elovl2
ENSMUSG00000032806	Slc10a3	ENSMUSG00000071713	Csf2rb	ENSMUSG00000050359	Sprr1a	ENSMUSG00000021365	Nedd9
ENSMUSG00000019132	BC005537	ENSMUSG00000071711	Mpst	ENSMUSG00000071715	Ncf4	ENSMUSG00000031207	Msn
ENSMUSG00000010376	Nedd8	ENSMUSG00000050359	Sprr1a	ENSMUSG00000067225	Cyp2c54	ENSMUSG00000004207	Psap
ENSMUSG00000046245	Pilra	ENSMUSG00000071715	Ncf4	ENSMUSG00000038092	Hsd3b5	ENSMUSG00000026576	Atp1b1
ENSMUSG00000007613	Tgfbr1	ENSMUSG00000067225	Cyp2c54	ENSMUSG00000030088	Aldh1l1	ENSMUSG00000023057	Fabp2
ENSMUSG00000005470	Asf1b	ENSMUSG00000030087	Klf15	ENSMUSG00000056749	Nfil3	ENSMUSG00000051403	Lrrc68
ENSMUSG00000075010	AW112010	ENSMUSG00000038092	Hsd3b5	ENSMUSG00000030536	Iqgap1	ENSMUSG00000040747	Cd53
ENSMUSG00000074634	EG633640	ENSMUSG00000059741	Myl3	ENSMUSG00000031429	Psmd10	ENSMUSG00000029004	Mll5
ENSMUSG00000037149	Ddx1	ENSMUSG00000082209	AL646054.20	ENSMUSG00000026117	Zap70	ENSMUSG00000083863	AL928693.9
ENSMUSG00000015165	Hnrnpl	ENSMUSG00000030536	Iqgap1	ENSMUSG00000031934	Panx1	ENSMUSG00000015083	C8g
ENSMUSG00000029417	Cxcl9	ENSMUSG00000030538	Cib1	ENSMUSG00000038650	Rnh1	ENSMUSG00000036813	Entpd8
ENSMUSG00000053253	Ndfip2	ENSMUSG00000031934	Panx1	ENSMUSG00000003534	Ddr1	ENSMUSG00000025479	Cyp2e1
ENSMUSG00000039067	Psmd7	ENSMUSG00000022126	Irg1	ENSMUSG00000022129	Dct	ENSMUSG00000025473	Adam8
ENSMUSG00000083354	AC159257.2	ENSMUSG00000038650	Rnh1	ENSMUSG00000066366	Serpina1a	ENSMUSG00000029178	Klf3
ENSMUSG00000037366	Pafah2	ENSMUSG00000003534	Ddr1	ENSMUSG00000039783	Kmo	ENSMUSG00000022270	1810015C04Rik
ENSMUSG00000025151	Maged1	ENSMUSG00000066366	Serpina1a	ENSMUSG00000025875	Tspan17	ENSMUSG00000047501	Cldn4
ENSMUSG00000033047	Eif3eip	ENSMUSG00000025875	Tspan17	ENSMUSG00000072620	Slfn2	ENSMUSG00000022587	Ly6e
ENSMUSG00000045962	Wnk1	ENSMUSG00000072620	Slfn2	ENSMUSG00000039438	BC021608	ENSMUSG00000039323	Igfbp2
ENSMUSG00000042644	Itpr3	ENSMUSG00000021365	Nedd9	ENSMUSG00000021365	Nedd9	ENSMUSG00000045503	Sys1
ENSMUSG00000043870	CT009567.9	ENSMUSG00000031207	Msn	ENSMUSG00000031207	Msn	ENSMUSG00000029598	1300012G16Rik
ENSMUSG00000071713	Csf2rb	ENSMUSG00000004446	Bid	ENSMUSG00000004207	Psap	ENSMUSG00000015850	Adamtsl4
ENSMUSG00000038828	1110039B18Rik	ENSMUSG00000004207	Psap	ENSMUSG00000026576	Atp1b1	ENSMUSG00000029597	Sds
ENSMUSG00000033610	Pank1	ENSMUSG00000023505	Cdca3	ENSMUSG00000023505	Cdca3	ENSMUSG00000015854	Cd5l
ENSMUSG00000030087	Klf15	ENSMUSG00000040747	Cd53	ENSMUSG00000026574	Dpt	ENSMUSG00000022473	4930570C03Rik
ENSMUSG00000030127	Cops7a	ENSMUSG00000007029	Vars	ENSMUSG00000040747	Cd53	ENSMUSG00000029352	Crybb3
ENSMUSG00000059741	Myl3	ENSMUSG00000037815	Ctnna1	ENSMUSG00000060814	EG245190	ENSMUSG00000070645	Ren1
ENSMUSG00000082209	AL646054.20	ENSMUSG00000054422	Fabp1	ENSMUSG00000063856	Gpx1	ENSMUSG00000038312	Edem2
ENSMUSG00000028277	Ube2j1	ENSMUSG00000026972	Arrdc1	ENSMUSG00000007029	Vars	ENSMUSG00000037960	1110007C09Rik
ENSMUSG00000006529	Itih1	ENSMUSG00000047180	Lincr	ENSMUSG00000024042	Snf1lk	ENSMUSG00000020182	Ddc
ENSMUSG00000030538	Cib1	ENSMUSG00000056366	AC152453.4	ENSMUSG00000026972	Arrdc1	ENSMUSG00000020185	E2f7
ENSMUSG00000007872	Id3	ENSMUSG00000025586	Cpeb1	ENSMUSG00000047180	Lincr	ENSMUSG00000038884	A230050P20Rik
ENSMUSG00000028124	Gclm	ENSMUSG00000028755	Cda	ENSMUSG00000025586	Cpeb1	ENSMUSG00000068246	Apol9b
ENSMUSG00000037287	Tbcel	ENSMUSG00000025479	Cyp2e1	ENSMUSG00000021567	Nkd2	ENSMUSG00000028536	2610528J11Rik
ENSMUSG00000032690	Oas2	ENSMUSG00000003644	Rps6ka1	ENSMUSG00000003316	Glg1	ENSMUSG00000028538	St3gal3
ENSMUSG00000022126	Irg1	ENSMUSG00000029175	4930471M23Rik	ENSMUSG00000029171	Pgm1	ENSMUSG00000027359	Slc27a2
ENSMUSG00000020149	Rab1	ENSMUSG00000025473	Adam8	ENSMUSG00000025479	Cyp2e1	ENSMUSG00000081352	AL844191.16
ENSMUSG00000015711	Prune	ENSMUSG00000029178	Klf3	ENSMUSG00000029177	Cenpa	ENSMUSG00000021611	Tert
ENSMUSG00000024397	Aif1	ENSMUSG00000029910	Mad2l1	ENSMUSG00000003644	Rps6ka1	ENSMUSG00000032300	1700017B05Rik
ENSMUSG00000004446	Bid	ENSMUSG00000082420	AC158994.4	ENSMUSG00000057342	Sphk2	ENSMUSG00000039131	Gipc2
ENSMUSG00000019312	Grb7	ENSMUSG00000047501	Cldn4	ENSMUSG00000025473	Adam8	ENSMUSG00000068086	Cyp2d9
ENSMUSG00000024165	AC166102.2	ENSMUSG00000025278	Flnb	ENSMUSG00000029910	Mad2l1	ENSMUSG00000006304	Arpc2
ENSMUSG00000056025	Clca1	ENSMUSG00000022582	Ly6g	ENSMUSG00000047501	Cldn4	ENSMUSG00000024053	Emilin2
ENSMUSG00000028334	Nans	ENSMUSG00000022587	Ly6e	ENSMUSG00000025278	Flnb	ENSMUSG00000024052	Lpin2
ENSMUSG00000074238	BC002199	ENSMUSG00000027215	Cd82	ENSMUSG00000022587	Ly6e	ENSMUSG00000044986	Tst
ENSMUSG00000025409	Mbd6	ENSMUSG00000025270	Alas2	ENSMUSG00000048612	Fer1l3	ENSMUSG00000032018	Sc5d
ENSMUSG00000033831	Fgb	ENSMUSG00000042842	Serpinb6b	ENSMUSG00000025270	Alas2	ENSMUSG00000054827	Cyp2c50
ENSMUSG00000006221	Hspb7	ENSMUSG00000029598	1300012G16Rik	ENSMUSG00000042842	Serpinb6b	ENSMUSG00000032014	Oaf
ENSMUSG00000042520	Ubap2l	ENSMUSG00000015850	Adamtsl4	ENSMUSG00000029752	Asns	ENSMUSG00000068487	CT009567.9
ENSMUSG00000018893	AC157554.7	ENSMUSG00000053581	Zfand2a	ENSMUSG00000020695	Mrc2	ENSMUSG00000078674	RP23-354H23.1
ENSMUSG00000044147	Arf6	ENSMUSG00000022477	Aco2	ENSMUSG00000053581	Zfand2a	ENSMUSG00000078675	RP23-163F11.3
ENSMUSG00000040904	Rnasek	ENSMUSG00000015290	Ubl4	ENSMUSG00000015854	Cd5l	ENSMUSG00000078672	OTTMUSG00000007485
ENSMUSG00000056366	AC152453.4	ENSMUSG00000022473	4930570C03Rik	ENSMUSG00000022473	4930570C03Rik	ENSMUSG00000053460	Ggcx
ENSMUSG00000074303	AC102287.16-202	ENSMUSG00000016256	Ctsz	ENSMUSG00000016256	Ctsz	ENSMUSG00000001794	Capns1
ENSMUSG00000028755	Cda	ENSMUSG00000035239	Neu3	ENSMUSG00000048376	F2r	ENSMUSG00000082192	AL731789.9
ENSMUSG00000024785	Rcl1	ENSMUSG00000036966	Spryd3	ENSMUSG00000006777	Krt23	ENSMUSG00000036151	Tm6sf2
ENSMUSG00000029175	4930471M23Rik	ENSMUSG00000006777	Krt23	ENSMUSG00000035237	Lcat	ENSMUSG00000002204	Napsa
ENSMUSG00000010205	Raver1	ENSMUSG00000035545	Leng8	ENSMUSG00000035540	Gc	ENSMUSG00000032271	Nnmt
ENSMUSG00000078453	3110003A17Rik	ENSMUSG00000043858	Nup62	ENSMUSG00000037960	1110007C09Rik	ENSMUSG00000079659	4930420K17Rik
ENSMUSG00000082420	AC158994.4	ENSMUSG00000037960	1110007C09Rik	ENSMUSG00000032491	Nradd	ENSMUSG00000001473	Tubb6
ENSMUSG00000022582	Ly6g	ENSMUSG00000020184	Mdm2	ENSMUSG00000060032	H2afj	ENSMUSG00000050299	AC145744.3
ENSMUSG00000060519	Tor3a	ENSMUSG00000046032	Snx12	ENSMUSG00000065516	mmu-mir-214	ENSMUSG00000038462	Uqcrfs1
ENSMUSG00000050390	C77080	ENSMUSG00000071178	Serpina1b	ENSMUSG00000046032	Snx12	ENSMUSG00000019122	Ccl9
ENSMUSG00000039145	Camk1d	ENSMUSG00000049922	Slc35c1	ENSMUSG00000029859	Epha1	ENSMUSG00000037686	A530050D06Rik
ENSMUSG00000038507	Parp12	ENSMUSG00000018340	Anxa6	ENSMUSG00000018340	Anxa6	ENSMUSG00000021594	Srd5a1
ENSMUSG00000044037	Als2cl	ENSMUSG00000027359	Slc27a2	ENSMUSG00000040613	Apobec1	ENSMUSG00000079037	Prnp
ENSMUSG00000044034	Npb	ENSMUSG00000007836	Hnrnpa0	ENSMUSG00000052456	Asna1	ENSMUSG00000024987	Cyp26a1
ENSMUSG00000010025	Aldh3a2	ENSMUSG00000045438	Cox19	ENSMUSG00000066554	AC158301.4	ENSMUSG00000024981	Acsl5
ENSMUSG00000022404	Slc25a17	ENSMUSG00000021610	Clptm1l	ENSMUSG00000075543	Prhoxnb	ENSMUSG00000022871	Fetub
ENSMUSG00000059552	Trp53	ENSMUSG00000066553	AC125067.4	ENSMUSG00000035439	2410004L22Rik	ENSMUSG00000001082	Mfsd10
ENSMUSG00000024870	Rab1b	ENSMUSG00000032300	1700017B05Rik	ENSMUSG00000039131	Gipc2	ENSMUSG00000076434	Wfdc3
ENSMUSG00000022477	Aco2	ENSMUSG00000035439	2410004L22Rik	ENSMUSG00000068086	Cyp2d9	ENSMUSG00000076435	Acsf2
ENSMUSG00000015290	Ubl4	ENSMUSG00000039131	Gipc2	ENSMUSG00000006301	Tmbim1	ENSMUSG00000034201	Gas2l1
ENSMUSG00000030990	Frag1	ENSMUSG00000063458	1700112E06Rik	ENSMUSG00000042292	Mkl1	ENSMUSG00000050721	AC135108.3
ENSMUSG00000035239	Neu3	ENSMUSG00000006304	Arpc2	ENSMUSG00000083464	AL844841.10	ENSMUSG00000024529	Lox
ENSMUSG00000036966	Spryd3	ENSMUSG00000061322	Dnaic1	ENSMUSG00000028249	Sdcbp	ENSMUSG00000000682	Cd52
ENSMUSG00000035621	Midn	ENSMUSG00000028240	Cyp7a1	ENSMUSG00000024052	Lpin2	ENSMUSG00000027187	Cat
ENSMUSG00000035545	Leng8	ENSMUSG00000053862	Ostb	ENSMUSG00000044986	Tst	ENSMUSG00000050612	Txndc2
ENSMUSG00000043832	Clec4a3	ENSMUSG00000032018	Sc5d	ENSMUSG00000053862	Ostb	ENSMUSG00000005413	Hmox1
ENSMUSG00000078174	AC137525.3	ENSMUSG00000032010	Usp2	ENSMUSG00000032010	Usp2	ENSMUSG00000059518	Znhit1
ENSMUSG00000054808	Actn4	ENSMUSG00000017723	Wfdc2	ENSMUSG00000017723	Wfdc2	ENSMUSG00000027610	Gss
ENSMUSG00000071584	Atf7	ENSMUSG00000036027	1810046K07Rik	ENSMUSG00000020102	Slc16a7	ENSMUSG00000027613	Eif6
ENSMUSG00000020184	Mdm2	ENSMUSG00000020102	Slc16a7	ENSMUSG00000078672	OTTMUSG00000007485	ENSMUSG00000035372	1810055G02Rik
ENSMUSG00000072568	AC164597.11	ENSMUSG00000021771	Vdac2	ENSMUSG00000021773	Comtd1	ENSMUSG00000062410	Hsd3b3
ENSMUSG00000072407	AC154136.13	ENSMUSG00000021773	Comtd1	ENSMUSG00000004933	Matk	ENSMUSG00000067219	Npal1
ENSMUSG00000049922	Slc35c1	ENSMUSG00000020358	Hnrpab	ENSMUSG00000001794	Capns1	ENSMUSG00000055401	Fbxo6
ENSMUSG00000027398	Il1b	ENSMUSG00000001794	Capns1	ENSMUSG00000045211	Nudt18	ENSMUSG00000030431	2210411K11Rik
ENSMUSG00000040963	Asgr2	ENSMUSG00000045216	Hs6st1	ENSMUSG00000046324	Ermp1	ENSMUSG00000027761	Aadac
ENSMUSG00000031574	Star	ENSMUSG00000045211	Nudt18	ENSMUSG00000027435	Cd93	ENSMUSG00000071637	AC154586.2
ENSMUSG00000000567	Sox9	ENSMUSG00000046324	Ermp1	ENSMUSG00000082192	AL731789.9	ENSMUSG00000027983	Cyp2u1
ENSMUSG00000027871	Hsd3b1	ENSMUSG00000027435	Cd93	ENSMUSG00000044674	Fzd1	ENSMUSG00000031924	Cyb5b
ENSMUSG00000007836	Hnrnpa0	ENSMUSG00000015474	Ppt2	ENSMUSG00000017615	Tnfaip1	ENSMUSG00000071633	EG240549
ENSMUSG00000021610	Clptm1l	ENSMUSG00000044678	Ly6k	ENSMUSG00000002204	Napsa	ENSMUSG00000066319	Rtp3
ENSMUSG00000066553	AC125067.4	ENSMUSG00000078812	Eif5a	ENSMUSG00000032479	Mtap4	ENSMUSG00000038642	Ctss
ENSMUSG00000063458	1700112E06Rik	ENSMUSG00000017615	Tnfaip1	ENSMUSG00000021973	Efha1	ENSMUSG00000038641	Akr1d1
ENSMUSG00000061322	Dnaic1	ENSMUSG00000033308	Dpyd	ENSMUSG00000004843	Chmp2b	ENSMUSG00000027962	Vcam1
ENSMUSG00000034024	Cct2	ENSMUSG00000002204	Napsa	ENSMUSG00000004849	Ap1s1	ENSMUSG00000030342	Cd9
ENSMUSG00000028240	Cyp7a1	ENSMUSG00000024180	Tmem8	ENSMUSG00000038467	Chmp4b	ENSMUSG00000048758	Rpl29
ENSMUSG00000018446	C1qbp	ENSMUSG00000021973	Efha1	ENSMUSG00000030659	Nucb2	ENSMUSG00000030341	Tnfrsf1a
ENSMUSG00000055044	Pdlim1	ENSMUSG00000004843	Chmp2b	ENSMUSG00000021594	Srd5a1	ENSMUSG00000031740	Mmp2
ENSMUSG00000035757	1300018J18Rik	ENSMUSG00000004849	Ap1s1	ENSMUSG00000002847	Pla1a	ENSMUSG00000073700	Klhl21
ENSMUSG00000052369	Tmem106c	ENSMUSG00000038467	Chmp4b	ENSMUSG00000024987	Cyp26a1	ENSMUSG00000074578	1500012F01Rik
ENSMUSG00000074179	AC138587.1	ENSMUSG00000030659	Nucb2	ENSMUSG00000001082	Mfsd10	ENSMUSG00000040170	Fmo2
ENSMUSG00000036027	1810046K07Rik	ENSMUSG00000002847	Pla1a	ENSMUSG00000076437	2700094K13Rik	ENSMUSG00000056199	AC130827.3
ENSMUSG00000021771	Vdac2	ENSMUSG00000036371	Serbp1	ENSMUSG00000076434	Wfdc3	ENSMUSG00000031328	Flna
ENSMUSG00000038768	9130409I23Rik	ENSMUSG00000036372	1810006K21Rik	ENSMUSG00000076431	Sox4	ENSMUSG00000026360	Rgs2
ENSMUSG00000030302	Atp2b2	ENSMUSG00000024987	Cyp26a1	ENSMUSG00000027293	Ehd4	ENSMUSG00000034006	Pqlc1
ENSMUSG00000045216	Hs6st1	ENSMUSG00000022871	Fetub	ENSMUSG00000050721	AC135108.3	ENSMUSG00000009633	G0s2
ENSMUSG00000037706	Cd81	ENSMUSG00000001082	Mfsd10	ENSMUSG00000024529	Lox	ENSMUSG00000043186	5530400B01Rik
ENSMUSG00000015474	Ppt2	ENSMUSG00000076434	Wfdc3	ENSMUSG00000000682	Cd52	ENSMUSG00000046352	Gjb2
ENSMUSG00000044678	Ly6k	ENSMUSG00000025225	Nfkb2	ENSMUSG00000027187	Cat	ENSMUSG00000029102	Hgfac
ENSMUSG00000029142	Mrpl33	ENSMUSG00000076431	Sox4	ENSMUSG00000027188	E430002G05Rik	ENSMUSG00000047517	Dmbt1
ENSMUSG00000078812	Eif5a	ENSMUSG00000016921	Sfrs6	ENSMUSG00000005413	Hmox1	ENSMUSG00000073389	Ttbk1
ENSMUSG00000033308	Dpyd	ENSMUSG00000050721	AC135108.3	ENSMUSG00000005410	Mcm5	ENSMUSG00000022244	Amacr
ENSMUSG00000053168	9030619P08Rik	ENSMUSG00000000682	Cd52	ENSMUSG00000033059	Pygb	ENSMUSG00000025911	Adhfe1
ENSMUSG00000024180	Tmem8	ENSMUSG00000005413	Hmox1	ENSMUSG00000027610	Gss	ENSMUSG00000043671	Dpy19l3
ENSMUSG00000022706	Mrpl40	ENSMUSG00000005410	Mcm5	ENSMUSG00000027613	Eif6	ENSMUSG00000042659	Arrdc4
ENSMUSG00000024758	Rtn3	ENSMUSG00000033059	Pygb	ENSMUSG00000041736	Tspo	ENSMUSG00000020429	Igfbp1
ENSMUSG00000019851	Perp	ENSMUSG00000026749	Nek6	ENSMUSG00000051748	1100001G20Rik	ENSMUSG00000079563	Pglyrp2
ENSMUSG00000039568	1500031H01Rik	ENSMUSG00000027613	Eif6	ENSMUSG00000062410	Hsd3b3	ENSMUSG00000026819	Slc25a25
ENSMUSG00000012114	Med15	ENSMUSG00000041736	Tspo	ENSMUSG00000040997	Abhd4	ENSMUSG00000029727	Cyp3a13
ENSMUSG00000026849	Tor1a	ENSMUSG00000040600	Eps8l3	ENSMUSG00000026276	09/02/11	ENSMUSG00000042589	Cutl2
ENSMUSG00000031029	Eif3s5	ENSMUSG00000051748	1100001G20Rik	ENSMUSG00000041351	Rap1gap	ENSMUSG00000025289	Prdx4
ENSMUSG00000003037	Rab8a	ENSMUSG00000040605	Bace2	ENSMUSG00000027762	Sucnr1	ENSMUSG00000028743	Akr7a5
ENSMUSG00000020415	Pttg1	ENSMUSG00000026272	Agxt	ENSMUSG00000027983	Cyp2u1	ENSMUSG00000022488	Nckap1l
ENSMUSG00000028719	Cmpk1	ENSMUSG00000076387	mmu-mir-671	ENSMUSG00000040511	Pvr	ENSMUSG00000048578	2410014A08Rik
ENSMUSG00000015396	Cd83	ENSMUSG00000040997	Abhd4	ENSMUSG00000071633	EG240549	ENSMUSG00000045934	Mtmr11
ENSMUSG00000079139	AC130277.6	ENSMUSG00000077394	snoU2_19	ENSMUSG00000002870	Mcm2	ENSMUSG00000035202	Lars2
ENSMUSG00000036371	Serbp1	ENSMUSG00000041827	Oasl1	ENSMUSG00000038648	Creb3l2	ENSMUSG00000065037	7SK
ENSMUSG00000036372	1810006K21Rik	ENSMUSG00000027761	Aadac	ENSMUSG00000038642	Ctss	ENSMUSG00000032485	Scap
ENSMUSG00000055839	Tceb2	ENSMUSG00000027762	Sucnr1	ENSMUSG00000003810	Mast2	ENSMUSG00000038286	Bphl
ENSMUSG00000027134	Agpat7	ENSMUSG00000027983	Cyp2u1	ENSMUSG00000027962	Vcam1	ENSMUSG00000025132	Arhgdia
ENSMUSG00000063779	Chi3l4	ENSMUSG00000040511	Pvr	ENSMUSG00000030342	Cd9	ENSMUSG00000025731	0610011F06Rik
ENSMUSG00000042726	Trafd1	ENSMUSG00000071633	EG240549	ENSMUSG00000030340	Scnn1a	ENSMUSG00000035686	Thrsp
ENSMUSG00000078915	AC159210.2	ENSMUSG00000002870	Mcm2	ENSMUSG00000030341	Tnfrsf1a	ENSMUSG00000025736	2610003J06Rik
ENSMUSG00000005469	Prkaca	ENSMUSG00000062300	Pvrl2	ENSMUSG00000031740	Mmp2	ENSMUSG00000045730	Adrb2
ENSMUSG00000081535	AC121113.13	ENSMUSG00000038648	Creb3l2	ENSMUSG00000004451	Ralb	ENSMUSG00000016024	Lbp
ENSMUSG00000037679	Inf2	ENSMUSG00000026107	Obfc2a	ENSMUSG00000074578	1500012F01Rik	ENSMUSG00000020736	Nt5c
ENSMUSG00000071151	AC102114.9-201	ENSMUSG00000038642	Ctss	ENSMUSG00000073412	Lst1	ENSMUSG00000032311	Nrg4
ENSMUSG00000035373	Ccl7	ENSMUSG00000003810	Mast2	ENSMUSG00000023043	Krt18	ENSMUSG00000001417	Rhbg
ENSMUSG00000018648	Dusp14	ENSMUSG00000027962	Vcam1	ENSMUSG00000023048	Prr13	ENSMUSG00000006373	Pgrmc1
ENSMUSG00000016921	Sfrs6	ENSMUSG00000030342	Cd9	ENSMUSG00000031328	Flna	ENSMUSG00000060317	Acnat2
ENSMUSG00000049327	Setd8	ENSMUSG00000030340	Scnn1a	ENSMUSG00000045679	Pqlc3	ENSMUSG00000065148	RNaseP_nuc
ENSMUSG00000005483	Dnajb1	ENSMUSG00000030341	Tnfrsf1a	ENSMUSG00000026360	Rgs2	ENSMUSG00000006378	Gcat
ENSMUSG00000016283	H2-M2	ENSMUSG00000031740	Mmp2	ENSMUSG00000028356	Ambp	ENSMUSG00000054619	Mettl7a1
ENSMUSG00000024935	Slc1a1	ENSMUSG00000004451	Ralb	ENSMUSG00000009633	G0s2	ENSMUSG00000044469	Tnfaip8l1
ENSMUSG00000034371	Dak	ENSMUSG00000073412	Lst1	ENSMUSG00000009630	Ppp2cb	ENSMUSG00000016756	Cmah
ENSMUSG00000000134	Tcfe3	ENSMUSG00000073411	H2-D1	ENSMUSG00000029106	Add1	ENSMUSG00000063683	Glyat
ENSMUSG00000026749	Nek6	ENSMUSG00000023044	Csad	ENSMUSG00000037622	Wdtc1	ENSMUSG00000017756	Slc12a7
ENSMUSG00000040600	Eps8l3	ENSMUSG00000023048	Prr13	ENSMUSG00000043079	Synpo	ENSMUSG00000017754	Pltp
ENSMUSG00000022139	Mbnl2	ENSMUSG00000031328	Flna	ENSMUSG00000025007	Aldh18a1	ENSMUSG00000023992	Trem2
ENSMUSG00000040605	Bace2	ENSMUSG00000022102	Dok2	ENSMUSG00000082433	AC113060.11	ENSMUSG00000016942	Tmprss6
ENSMUSG00000003955	2310056P07Rik	ENSMUSG00000064816	SNORD24	ENSMUSG00000022241	Tars	ENSMUSG00000033998	Kcnk1
ENSMUSG00000030587	2200002D01Rik	ENSMUSG00000026360	Rgs2	ENSMUSG00000069324	AC116841.11	ENSMUSG00000024424	Ttc39c
ENSMUSG00000028049	Scamp3	ENSMUSG00000043186	5530400B01Rik	ENSMUSG00000029925	Tbxas1	ENSMUSG00000001525	Tubb5
ENSMUSG00000076387	mmu-mir-671	ENSMUSG00000029610	Jtv1	ENSMUSG00000025268	Maged2	ENSMUSG00000027513	Pck1
ENSMUSG00000028008	Accn5	ENSMUSG00000029616	Erp29	ENSMUSG00000025260	Hsd17b10	ENSMUSG00000005087	Cd44
ENSMUSG00000005732	Ranbp1	ENSMUSG00000078309	AL606511.8	ENSMUSG00000020429	Igfbp1	ENSMUSG00000005089	Slc1a2
ENSMUSG00000061689	Dlgap4	ENSMUSG00000029106	Add1	ENSMUSG00000020422	Tns3	ENSMUSG00000038415	Foxq1
ENSMUSG00000040584	Abcb1a	ENSMUSG00000043079	Synpo	ENSMUSG00000039239	Tgfb2	ENSMUSG00000038418	Egr1
ENSMUSG00000045776	Lrtm1	ENSMUSG00000034088	Hdlbp	ENSMUSG00000020427	Igfbp3	ENSMUSG00000024730	Ms4a8a
ENSMUSG00000027828	Ssr3	ENSMUSG00000082433	AC113060.11	ENSMUSG00000022488	Nckap1l	ENSMUSG00000024737	Slc15a3
ENSMUSG00000030824	Nucb1	ENSMUSG00000069324	AC116841.11	ENSMUSG00000084093	AC161807.12	ENSMUSG00000015599	AC151275.3
ENSMUSG00000062300	Pvrl2	ENSMUSG00000052298	Cdc42se2	ENSMUSG00000028745	Capzb	ENSMUSG00000037166	Ppp1r14a
ENSMUSG00000020679	Hnf1b	ENSMUSG00000026810	Dpm2	ENSMUSG00000065219	SNORD33	ENSMUSG00000067144	Slc22a7
ENSMUSG00000032357	Tinag	ENSMUSG00000020429	Igfbp1	ENSMUSG00000045934	Mtmr11	ENSMUSG00000024601	Isoc1
ENSMUSG00000022620	Arsa	ENSMUSG00000039239	Tgfb2	ENSMUSG00000034880	Mrpl34	ENSMUSG00000024953	Prdx5
ENSMUSG00000020775	Mrpl38	ENSMUSG00000020044	Timp3	ENSMUSG00000042613	Pbxip1	ENSMUSG00000041698	Slco1a1
ENSMUSG00000041782	Lad1	ENSMUSG00000022488	Nckap1l	ENSMUSG00000021114	Atp6v1d	ENSMUSG00000050730	9030420J04Rik
ENSMUSG00000036989	Trim3	ENSMUSG00000048578	2410014A08Rik	ENSMUSG00000009566	Fpgs	ENSMUSG00000050732	Vamp8
ENSMUSG00000052485	Tmem171	ENSMUSG00000065219	SNORD33	ENSMUSG00000065037	7SK	ENSMUSG00000030643	Rab30
ENSMUSG00000017009	Sdc4	ENSMUSG00000045934	Mtmr11	ENSMUSG00000060002	Chpt1	ENSMUSG00000027195	Hsd17b12
ENSMUSG00000024066	Xdh	ENSMUSG00000021114	Atp6v1d	ENSMUSG00000037995	Igsf9	ENSMUSG00000022865	Cxadr
ENSMUSG00000029999	Tgfa	ENSMUSG00000032485	Scap	ENSMUSG00000025132	Arhgdia	ENSMUSG00000055235	AC137938.3
ENSMUSG00000024381	Bin1	ENSMUSG00000028413	B4galt1	ENSMUSG00000025731	0610011F06Rik	ENSMUSG00000027605	Acss2
ENSMUSG00000032046	Abhd12	ENSMUSG00000025132	Arhgdia	ENSMUSG00000034429	Zfp707	ENSMUSG00000018822	Sfrp5
ENSMUSG00000018572	Phf23	ENSMUSG00000049932	H2afx	ENSMUSG00000025732	9530058B02Rik	ENSMUSG00000048371	4833426J09Rik
ENSMUSG00000073411	H2-D1	ENSMUSG00000034429	Zfp707	ENSMUSG00000025041	Nt5c2	ENSMUSG00000040613	Apobec1
ENSMUSG00000023044	Csad	ENSMUSG00000028521	Slc35d1	ENSMUSG00000023247	Guca2a	ENSMUSG00000049580	Tsku
ENSMUSG00000026568	Brp44	ENSMUSG00000026728	Vim	ENSMUSG00000042102	Dmgdh	ENSMUSG00000003809	Gcdh
ENSMUSG00000032122	Slc37a2	ENSMUSG00000045730	Adrb2	ENSMUSG00000045730	Adrb2	ENSMUSG00000026489	Cabc1
ENSMUSG00000064816	SNORD24	ENSMUSG00000026727	Rsu1	ENSMUSG00000075536	AC113595.11-201	ENSMUSG00000031591	Asah1
ENSMUSG00000033809	Alg3	ENSMUSG00000016024	Lbp	ENSMUSG00000020737	Hn1	ENSMUSG00000050423	AC134860.4
ENSMUSG00000019872	Smpdl3a	ENSMUSG00000020736	Nt5c	ENSMUSG00000001418	0610031J06Rik	ENSMUSG00000031594	Fgl1
ENSMUSG00000064871	SNORD58	ENSMUSG00000020737	Hn1	ENSMUSG00000023992	Trem2	ENSMUSG00000031596	Slc7a2
ENSMUSG00000021427	Ssr1	ENSMUSG00000061232	H2-K1	ENSMUSG00000023991	Foxp4	ENSMUSG00000004040	Stat3
ENSMUSG00000013936	Myl2	ENSMUSG00000032310	Cyp1a2	ENSMUSG00000027423	Snx5	ENSMUSG00000037348	Paqr7
ENSMUSG00000038155	Gstp2	ENSMUSG00000060317	Acnat2	ENSMUSG00000024424	Ttc39c	ENSMUSG00000026177	Slc11a1
ENSMUSG00000020457	Drg1	ENSMUSG00000001418	0610031J06Rik	ENSMUSG00000060260	Pwwp2b	ENSMUSG00000026170	Cyp27a1
ENSMUSG00000022564	Grina	ENSMUSG00000001419	Mef2d	ENSMUSG00000008167	Fbxw9	ENSMUSG00000038633	Degs1
ENSMUSG00000029610	Jtv1	ENSMUSG00000083582	AC111011.6	ENSMUSG00000001525	Tubb5	ENSMUSG00000026179	Pnkd
ENSMUSG00000029616	Erp29	ENSMUSG00000053907	Mat2a	ENSMUSG00000018293	Pfn1	ENSMUSG00000030359	Pzp
ENSMUSG00000029203	Hip2	ENSMUSG00000020641	Rsad2	ENSMUSG00000063065	Mapk3	ENSMUSG00000030357	Fkbp4
ENSMUSG00000032540	Abhd5	ENSMUSG00000020644	Id2	ENSMUSG00000020230	Prmt2	ENSMUSG00000072641	AC113302.13
ENSMUSG00000033335	Dnm2	ENSMUSG00000023992	Trem2	ENSMUSG00000005089	Slc1a2	ENSMUSG00000031770	Herpud1
ENSMUSG00000034088	Hdlbp	ENSMUSG00000023991	Foxp4	ENSMUSG00000038415	Foxq1	ENSMUSG00000057561	Eif1a
ENSMUSG00000039956	Mrap	ENSMUSG00000000134	Tcfe3	ENSMUSG00000074923	Pak6	ENSMUSG00000003484	Cyp4f18
ENSMUSG00000063388	AC151990.6	ENSMUSG00000020349	Ppp2ca	ENSMUSG00000073842	OTTMUSG00000007428	ENSMUSG00000023070	Rgn
ENSMUSG00000078441	Scamp4	ENSMUSG00000027423	Snx5	ENSMUSG00000024736	Tmem132a	ENSMUSG00000023073	Slc10a2
ENSMUSG00000025503	Taldo1	ENSMUSG00000051391	Ywhag	ENSMUSG00000024737	Slc15a3	ENSMUSG00000026390	Marco
ENSMUSG00000084523	mmu-mir-1903	ENSMUSG00000016559	H3f3b	ENSMUSG00000033192	Aytl1	ENSMUSG00000009097	Tbx1
ENSMUSG00000015961	Adss	ENSMUSG00000018537	Pcgf2	ENSMUSG00000064373	Sepp1	ENSMUSG00000031173	Otc
ENSMUSG00000052298	Cdc42se2	ENSMUSG00000019804	Snx3	ENSMUSG00000067144	Slc22a7	ENSMUSG00000075705	Sepx1
ENSMUSG00000026810	Dpm2	ENSMUSG00000024424	Ttc39c	ENSMUSG00000036599	Chst12	ENSMUSG00000029602	Rasal1
ENSMUSG00000058427	Cxcl2	ENSMUSG00000024423	Impact	ENSMUSG00000040188	Scamp2	ENSMUSG00000043192	AC132451.3
ENSMUSG00000075244	AC125190.4	ENSMUSG00000001525	Tubb5	ENSMUSG00000019066	Rab3d	ENSMUSG00000004460	Dnajb11
ENSMUSG00000029333	Rasgef1b	ENSMUSG00000027513	Pck1	ENSMUSG00000038526	Car14	ENSMUSG00000043068	2310031A18Rik
ENSMUSG00000030682	Cdipt	ENSMUSG00000005087	Cd44	ENSMUSG00000038524	Fchsd1	ENSMUSG00000066154	Mup3
ENSMUSG00000023830	Igf2r	ENSMUSG00000005089	Slc1a2	ENSMUSG00000024952	Rps6ka4	ENSMUSG00000021290	2010107E04Rik
ENSMUSG00000079488	AC107830.10-202	ENSMUSG00000032860	P2ry2	ENSMUSG00000041697	Cox6a1	ENSMUSG00000066153	OTTMUSG00000000231
ENSMUSG00000041571	Sepw1	ENSMUSG00000017707	Serinc3	ENSMUSG00000041698	Slco1a1	ENSMUSG00000026822	Lcn2
ENSMUSG00000077394	snoU2_19	ENSMUSG00000074923	Pak6	ENSMUSG00000050732	Vamp8	ENSMUSG00000021127	Zfp36l1
ENSMUSG00000079003	AC156028.2-203	ENSMUSG00000038418	Egr1	ENSMUSG00000024997	Prdx3	ENSMUSG00000039202	Abhd2
ENSMUSG00000027263	Tubgcp4	ENSMUSG00000024732	Ccdc86	ENSMUSG00000036585	Fgf1	ENSMUSG00000015839	Nfe2l2
ENSMUSG00000070690	AC135240.2	ENSMUSG00000024737	Slc15a3	ENSMUSG00000027605	Acss2	ENSMUSG00000060126	Tpt1
ENSMUSG00000083370	AC153623.8	ENSMUSG00000067144	Slc22a7	ENSMUSG00000040616	Tmem51	ENSMUSG00000028645	Slc2a1
ENSMUSG00000033707	Lrrc24	ENSMUSG00000040188	Scamp2	ENSMUSG00000027359	Slc27a2	ENSMUSG00000028737	Aldh4a1
ENSMUSG00000020638	Cmpk2	ENSMUSG00000019066	Rab3d	ENSMUSG00000011114	Tbrg1	ENSMUSG00000047230	Cldn2
ENSMUSG00000028001	Fga	ENSMUSG00000040181	Fmo1	ENSMUSG00000003809	Gcdh	ENSMUSG00000069792	OTTMUSG00000000971
ENSMUSG00000005575	Ube2m	ENSMUSG00000024953	Prdx5	ENSMUSG00000082223	AL713983.9	ENSMUSG00000034634	Ly6d
ENSMUSG00000025037	Maoa	ENSMUSG00000041698	Slco1a1	ENSMUSG00000026489	Cabc1	ENSMUSG00000036908	Unc93b1
ENSMUSG00000025034	Trim8	ENSMUSG00000059436	Max	ENSMUSG00000031591	Asah1	ENSMUSG00000036904	Fzd8
ENSMUSG00000028413	B4galt1	ENSMUSG00000022865	Cxadr	ENSMUSG00000050423	AC134860.4	ENSMUSG00000036905	C1qb
ENSMUSG00000049932	H2afx	ENSMUSG00000024885	Aldh3b1	ENSMUSG00000031594	Fgl1	ENSMUSG00000057037	Cfhr1
ENSMUSG00000051682	Treml4	ENSMUSG00000048376	F2r	ENSMUSG00000031596	Slc7a2	ENSMUSG00000045690	Wdr89
ENSMUSG00000024513	Mbd2	ENSMUSG00000027602	Map1lc3a	ENSMUSG00000028917	Plekhm2	ENSMUSG00000028469	Npr2
ENSMUSG00000028521	Slc35d1	ENSMUSG00000022451	Twf1	ENSMUSG00000035152	Ap2b1	ENSMUSG00000028467	Gba2
ENSMUSG00000040385	Ppp1ca	ENSMUSG00000040616	Tmem51	ENSMUSG00000027995	Tlr2	ENSMUSG00000034858	BC031353
ENSMUSG00000038803	2310016E02Rik	ENSMUSG00000040613	Apobec1	ENSMUSG00000000346	Dazap2	ENSMUSG00000028393	Alad
ENSMUSG00000075604	Cyp11b1	ENSMUSG00000011114	Tbrg1	ENSMUSG00000026177	Slc11a1	ENSMUSG00000016349	Eef1a2
ENSMUSG00000015668	Pdzd11	ENSMUSG00000049580	Tsku	ENSMUSG00000019461	Plscr3	ENSMUSG00000035929	CR974466.14-201
ENSMUSG00000061232	H2-K1	ENSMUSG00000003809	Gcdh	ENSMUSG00000026170	Cyp27a1	ENSMUSG00000016344	2700038C09Rik
ENSMUSG00000032310	Cyp1a2	ENSMUSG00000026489	Cabc1	ENSMUSG00000082362	AC163345.3	ENSMUSG00000035104	Tmem166
ENSMUSG00000073940	Hbb-b1	ENSMUSG00000031591	Asah1	ENSMUSG00000038633	Degs1	ENSMUSG00000034528	Hsd17b13
ENSMUSG00000001419	Mef2d	ENSMUSG00000050423	AC134860.4	ENSMUSG00000026179	Pnkd	ENSMUSG00000052605	Isoc2b
ENSMUSG00000021238	Aldh6a1	ENSMUSG00000028917	Plekhm2	ENSMUSG00000081624	AC164112.2	ENSMUSG00000042485	Mustn1
ENSMUSG00000000301	Pemt	ENSMUSG00000035152	Ap2b1	ENSMUSG00000030357	Fkbp4	ENSMUSG00000070003	Ssbp4
ENSMUSG00000039195	1110008P14Rik	ENSMUSG00000027995	Tlr2	ENSMUSG00000061780	Cfd	ENSMUSG00000028062	Mapbpip
ENSMUSG00000083582	AC111011.6	ENSMUSG00000000346	Dazap2	ENSMUSG00000025856	Pdgfa	ENSMUSG00000021751	Acox2
ENSMUSG00000080242	AC153623.8	ENSMUSG00000023456	Tpi1	ENSMUSG00000030352	Tspan9	ENSMUSG00000074156	AC162949.7
ENSMUSG00000053907	Mat2a	ENSMUSG00000026177	Slc11a1	ENSMUSG00000031776	Arl2bp	ENSMUSG00000021754	Map3k1
ENSMUSG00000023004	Tuba1b	ENSMUSG00000038633	Degs1	ENSMUSG00000004667	Polr2e	ENSMUSG00000071286	Ankrd57
ENSMUSG00000078092	AC087556.30	ENSMUSG00000030359	Pzp	ENSMUSG00000004665	Cnn2	ENSMUSG00000069805	Fbp1
ENSMUSG00000020641	Rsad2	ENSMUSG00000025856	Pdgfa	ENSMUSG00000031778	Cx3cl1	ENSMUSG00000028266	Lmo4
ENSMUSG00000020644	Id2	ENSMUSG00000030352	Tspan9	ENSMUSG00000023075	Akirin1	ENSMUSG00000023243	Kcnk5
ENSMUSG00000063232	Serpina11	ENSMUSG00000031770	Herpud1	ENSMUSG00000003484	Cyp4f18	ENSMUSG00000053644	Aldh7a1
ENSMUSG00000002778	Kdelr1	ENSMUSG00000031778	Cx3cl1	ENSMUSG00000023070	Rgn	ENSMUSG00000064796	Telomerase-vert
ENSMUSG00000020349	Ppp2ca	ENSMUSG00000003484	Cyp4f18	ENSMUSG00000004266	Ptpn6	ENSMUSG00000019929	Dcn
ENSMUSG00000032420	Nt5e	ENSMUSG00000023070	Rgn	ENSMUSG00000051391	Ywhag	ENSMUSG00000078650	G6pc
ENSMUSG00000073633	Fbxo36	ENSMUSG00000026553	Copa	ENSMUSG00000030795	Fus	ENSMUSG00000041333	Mup4
ENSMUSG00000078612	1700024P16Rik	ENSMUSG00000004266	Ptpn6	ENSMUSG00000038745	Nlrp6	ENSMUSG00000032078	Zfp259
ENSMUSG00000019232	Agxt2l1	ENSMUSG00000004263	Atn1	ENSMUSG00000039693	5730528L13Rik	ENSMUSG00000016763	Scube1
ENSMUSG00000018537	Pcgf2	ENSMUSG00000038742	Angptl6	ENSMUSG00000026390	Marco	ENSMUSG00000048988	Elfn1
ENSMUSG00000019804	Snx3	ENSMUSG00000038745	Nlrp6	ENSMUSG00000042821	Snai1	ENSMUSG00000078234	Klhdc7a
ENSMUSG00000032504	Pdcd6ip	ENSMUSG00000039693	5730528L13Rik	ENSMUSG00000056148	Rdh9	ENSMUSG00000006219	Fblim1
ENSMUSG00000030766	Arhgap17	ENSMUSG00000032357	Tinag	ENSMUSG00000031173	Otc	ENSMUSG00000002992	Apoc2
ENSMUSG00000024423	Impact	ENSMUSG00000035325	Sec31a	ENSMUSG00000075705	Sepx1	ENSMUSG00000071714	Csf2rb2
ENSMUSG00000001155	Ftcd	ENSMUSG00000056148	Rdh9	ENSMUSG00000026956	Uap1l1	ENSMUSG00000001247	Lsr
ENSMUSG00000037847	BC016495	ENSMUSG00000031173	Otc	ENSMUSG00000075702	Selm	ENSMUSG00000019818	Cd164
ENSMUSG00000025810	Nrp1	ENSMUSG00000075705	Sepx1	ENSMUSG00000026958	Dpp7	ENSMUSG00000032294	Pkm2
ENSMUSG00000022283	Pabpc1	ENSMUSG00000026956	Uap1l1	ENSMUSG00000029602	Rasal1	ENSMUSG00000001240	Ramp2
ENSMUSG00000026915	Strbp	ENSMUSG00000026958	Dpp7	ENSMUSG00000043192	AC132451.3	ENSMUSG00000044258	Ctla2a
ENSMUSG00000032860	P2ry2	ENSMUSG00000061132	Blnk	ENSMUSG00000029119	Man2b2	ENSMUSG00000020241	Col6a2
ENSMUSG00000038366	Lasp1	ENSMUSG00000029602	Rasal1	ENSMUSG00000025453	Nnt	ENSMUSG00000073859	Itpripl2
ENSMUSG00000022514	Il1rap	ENSMUSG00000043192	AC132451.3	ENSMUSG00000066154	Mup3	ENSMUSG00000073858	AC122912.2
ENSMUSG00000029272	Sult1e1	ENSMUSG00000029119	Man2b2	ENSMUSG00000017760	Ctsa	ENSMUSG00000001627	Ifrd1
ENSMUSG00000022451	Twf1	ENSMUSG00000061650	Med9	ENSMUSG00000034528	Hsd17b13	ENSMUSG00000034868	Mylc2b
ENSMUSG00000050896	Rtn4rl2	ENSMUSG00000082406	AL645466.12	ENSMUSG00000066153	OTTMUSG00000000231	ENSMUSG00000058351	Snhg8
ENSMUSG00000076036	AC151602.4	ENSMUSG00000066154	Mup3	ENSMUSG00000020439	Smtn	ENSMUSG00000001622	Csn3
ENSMUSG00000025498	Irf7	ENSMUSG00000034528	Hsd17b13	ENSMUSG00000035212	Leprot	ENSMUSG00000020087	Tysnd1
ENSMUSG00000025887	Casp12	ENSMUSG00000066153	OTTMUSG00000000231	ENSMUSG00000026821	Ralgds	ENSMUSG00000000753	Serpinf1
ENSMUSG00000022216	Psme1	ENSMUSG00000028211	Trp53inp1	ENSMUSG00000026822	Lcn2	ENSMUSG00000038539	Atf5
ENSMUSG00000015890	Amdhd1	ENSMUSG00000026821	Ralgds	ENSMUSG00000039202	Abhd2	ENSMUSG00000021939	Ctsb
ENSMUSG00000009013	Dynll1	ENSMUSG00000026822	Lcn2	ENSMUSG00000015839	Nfe2l2	ENSMUSG00000058135	Gstm1
ENSMUSG00000039168	Dap	ENSMUSG00000039202	Abhd2	ENSMUSG00000028643	Ccdc23	ENSMUSG00000030747	Dgat2
ENSMUSG00000040181	Fmo1	ENSMUSG00000015839	Nfe2l2	ENSMUSG00000015837	Sqstm1	ENSMUSG00000030744	Rps3
ENSMUSG00000035960	Apex1	ENSMUSG00000060126	Tpt1	ENSMUSG00000028646	Rragc	ENSMUSG00000001755	Coasy
ENSMUSG00000023942	Slc29a1	ENSMUSG00000015837	Sqstm1	ENSMUSG00000054716	Zfp771	ENSMUSG00000041592	Sdk2
ENSMUSG00000023944	Hsp90ab1	ENSMUSG00000028645	Slc2a1	ENSMUSG00000046341	AL845317.7	ENSMUSG00000020889	Nr1d1
ENSMUSG00000059436	Max	ENSMUSG00000028885	Smpdl3b	ENSMUSG00000069792	OTTMUSG00000000971	ENSMUSG00000030244	Gys2
ENSMUSG00000024927	Rela	ENSMUSG00000069792	OTTMUSG00000000971	ENSMUSG00000034634	Ly6d	ENSMUSG00000018819	Lsp1
ENSMUSG00000028672	Hmgcl	ENSMUSG00000034634	Ly6d	ENSMUSG00000036908	Unc93b1	ENSMUSG00000059089	Fcgr4
ENSMUSG00000025779	Ly96	ENSMUSG00000025630	Hprt1	ENSMUSG00000042622	Maff	ENSMUSG00000031586	Rbpms
ENSMUSG00000065087	SNORD22	ENSMUSG00000036908	Unc93b1	ENSMUSG00000036905	C1qb	ENSMUSG00000059714	Flot1
ENSMUSG00000024885	Aldh3b1	ENSMUSG00000036905	C1qb	ENSMUSG00000007564	Ppp2r1a	ENSMUSG00000055172	C1r
ENSMUSG00000027602	Map1lc3a	ENSMUSG00000007564	Ppp2r1a	ENSMUSG00000034855	Cxcl10	ENSMUSG00000020865	Abcc3
ENSMUSG00000068823	Csde1	ENSMUSG00000034855	Cxcl10	ENSMUSG00000043336	4631422O05Rik	ENSMUSG00000037405	Icam1
ENSMUSG00000048277	Syngr2	ENSMUSG00000028392	Bspry	ENSMUSG00000030068	Eif4e3	ENSMUSG00000005054	Cstb
ENSMUSG00000043858	Nup62	ENSMUSG00000028088	Fmo5	ENSMUSG00000016344	2700038C09Rik	ENSMUSG00000056605	Krt72
ENSMUSG00000000049	Apoh	ENSMUSG00000035692	Isg15	ENSMUSG00000021636	Marveld2	ENSMUSG00000051652	Lrrc3
ENSMUSG00000059481	Plg	ENSMUSG00000043336	4631422O05Rik	ENSMUSG00000042485	Mustn1	ENSMUSG00000031906	Smpd3
ENSMUSG00000028194	Ddah	ENSMUSG00000030068	Eif4e3	ENSMUSG00000052609	Plekhg3	ENSMUSG00000048779	P2ry6
ENSMUSG00000045790	Gm447	ENSMUSG00000035105	Egln3	ENSMUSG00000070003	Ssbp4	ENSMUSG00000030168	Adipor2
ENSMUSG00000084724	SSU_rRNA_5	ENSMUSG00000035458	Tnni3	ENSMUSG00000028063	Lmna	ENSMUSG00000040883	Tmem205
ENSMUSG00000046688	Tifa	ENSMUSG00000070003	Ssbp4	ENSMUSG00000006360	Crip1	ENSMUSG00000031762	Mt2
ENSMUSG00000030103	Bhlhb2	ENSMUSG00000028063	Lmna	ENSMUSG00000001403	Ube2c	ENSMUSG00000003585	Sec14l2
ENSMUSG00000065663	SNORA25	ENSMUSG00000006360	Crip1	ENSMUSG00000021754	Map3k1	ENSMUSG00000031767	Nudt7
ENSMUSG00000030107	Usp18	ENSMUSG00000001403	Ube2c	ENSMUSG00000006369	Fbln1	ENSMUSG00000042622	Maff
ENSMUSG00000030109	Slc6a12	ENSMUSG00000069805	Fbp1	ENSMUSG00000031007	Atp6ap2	ENSMUSG00000031765	Mt1
ENSMUSG00000038383	Pigu	ENSMUSG00000028266	Lmo4	ENSMUSG00000018326	Ywhab	ENSMUSG00000027016	Zfp533
ENSMUSG00000000154	Slc22a18	ENSMUSG00000021125	Arg2	ENSMUSG00000052160	Pld4	ENSMUSG00000040152	Thbs1
ENSMUSG00000026272	Agxt	ENSMUSG00000018326	Ywhab	ENSMUSG00000019929	Dcn	ENSMUSG00000026542	Apcs
ENSMUSG00000023456	Tpi1	ENSMUSG00000045394	Tacstd1	ENSMUSG00000078650	G6pc	ENSMUSG00000026547	Tagln2
ENSMUSG00000032323	Cyp11a1	ENSMUSG00000019929	Dcn	ENSMUSG00000041333	Mup4	ENSMUSG00000003477	Inmt
ENSMUSG00000018761	Mpdu1	ENSMUSG00000078650	G6pc	ENSMUSG00000013584	Aldh1a2	ENSMUSG00000038751	Ptk6
ENSMUSG00000035780	Ugt2a3	ENSMUSG00000018920	Cxcl16	ENSMUSG00000017718	Afmid	ENSMUSG00000038754	Elovl3
ENSMUSG00000022102	Dok2	ENSMUSG00000019923	Zwint	ENSMUSG00000044894	Uqcrq	ENSMUSG00000040794	C1qtnf4
ENSMUSG00000040466	Blvrb	ENSMUSG00000036002	B230312A22Rik	ENSMUSG00000015451	C4a	ENSMUSG00000025937	Lactb2
ENSMUSG00000075401	AC163640.5	ENSMUSG00000015451	C4a	ENSMUSG00000016763	Scube1	ENSMUSG00000031168	Ebp
ENSMUSG00000029050	Ski	ENSMUSG00000068040	Tm9sf4	ENSMUSG00000048217	Nags	ENSMUSG00000020538	Srebf1
ENSMUSG00000026553	Copa	ENSMUSG00000006219	Fblim1	ENSMUSG00000006219	Fblim1	ENSMUSG00000020534	Shmt1
ENSMUSG00000026414	Tnnt2	ENSMUSG00000021917	Spcs1	ENSMUSG00000002992	Apoc2	ENSMUSG00000049577	Zfpm1
ENSMUSG00000004263	Atn1	ENSMUSG00000002992	Apoc2	ENSMUSG00000019433	Gipc1	ENSMUSG00000003617	Cp
ENSMUSG00000022174	Dad1	ENSMUSG00000071714	Csf2rb2	ENSMUSG00000071358	AC124761.4	ENSMUSG00000049775	Tmsb4x
ENSMUSG00000022175	Lrp10	ENSMUSG00000001247	Lsr	ENSMUSG00000032294	Pkm2	ENSMUSG00000046805	Mpeg1
ENSMUSG00000038742	Angptl6	ENSMUSG00000032294	Pkm2	ENSMUSG00000022421	Cbx6	ENSMUSG00000068877	Selenbp2
ENSMUSG00000006498	Ptbp1	ENSMUSG00000041112	Elmo1	ENSMUSG00000041112	Elmo1	ENSMUSG00000021133	4933426M11Rik
ENSMUSG00000026107	Obfc2a	ENSMUSG00000027562	Car2	ENSMUSG00000027562	Car2	ENSMUSG00000020400	Tnip1
ENSMUSG00000019969	Psen1	ENSMUSG00000033610	Pank1	ENSMUSG00000020241	Col6a2	ENSMUSG00000075602	Ly6a
ENSMUSG00000021890	Eaf1	ENSMUSG00000000594	Gm2a	ENSMUSG00000000594	Gm2a	ENSMUSG00000074738	B930041F14Rik
ENSMUSG00000035325	Sec31a	ENSMUSG00000033508	Asprv1	ENSMUSG00000038400	Tmepai	ENSMUSG00000028655	Mfsd2
ENSMUSG00000074794	Arrdc3	ENSMUSG00000073859	Itpripl2	ENSMUSG00000073859	Itpripl2	ENSMUSG00000003051	Elf3
ENSMUSG00000048832	Vps37c	ENSMUSG00000054428	Atpif1	ENSMUSG00000024098	Twsg1	ENSMUSG00000003053	Cyp2c29
ENSMUSG00000062619	2310039H08Rik	ENSMUSG00000079293	Clec7a	ENSMUSG00000054428	Atpif1	ENSMUSG00000057738	Spna2
ENSMUSG00000024479	Mal2	ENSMUSG00000024091	Vapa	ENSMUSG00000079293	Clec7a	ENSMUSG00000047222	Ear11
ENSMUSG00000057400	Es1	ENSMUSG00000001622	Csn3	ENSMUSG00000054422	Fabp1	ENSMUSG00000029380	Cxcl1
ENSMUSG00000003429	Rps11	ENSMUSG00000020080	Hkdc1	ENSMUSG00000020080	Hkdc1	ENSMUSG00000079662	Ntn2l
ENSMUSG00000028837	Psmb2	ENSMUSG00000020085	Aifm2	ENSMUSG00000030089	Slc41a3	ENSMUSG00000073834	OTTMUSG00000007486
ENSMUSG00000082406	AL645466.12	ENSMUSG00000022816	Fstl1	ENSMUSG00000022817	Itgb5	ENSMUSG00000042632	Pla2g6
ENSMUSG00000021999	Cpb2	ENSMUSG00000033809	Alg3	ENSMUSG00000022816	Fstl1	ENSMUSG00000047822	EG624219
ENSMUSG00000020072	Pbld	ENSMUSG00000038539	Atf5	ENSMUSG00000038539	Atf5	ENSMUSG00000028011	Tdo2
ENSMUSG00000021125	Arg2	ENSMUSG00000024940	Ltbp3	ENSMUSG00000024940	Ltbp3	ENSMUSG00000075517	AC118710.7
ENSMUSG00000001383	Zmat2	ENSMUSG00000058135	Gstm1	ENSMUSG00000058135	Gstm1	ENSMUSG00000060063	Alox5ap
ENSMUSG00000028885	Smpdl3b	ENSMUSG00000024143	Rhoq	ENSMUSG00000024143	Rhoq	ENSMUSG00000073832	RP23-163F11.1
ENSMUSG00000069020	Urm1	ENSMUSG00000001751	Naglu	ENSMUSG00000001751	Naglu	ENSMUSG00000025150	Cbr2
ENSMUSG00000028633	Ctps	ENSMUSG00000001750	Tcirg1	ENSMUSG00000001750	Tcirg1	ENSMUSG00000015806	Qdpr
ENSMUSG00000061650	Med9	ENSMUSG00000036594	H2-Ea	ENSMUSG00000030630	Fah	ENSMUSG00000038298	Pdzk1
ENSMUSG00000025630	Hprt1	ENSMUSG00000020889	Nr1d1	ENSMUSG00000036594	H2-Ea	ENSMUSG00000034993	Vat1
ENSMUSG00000037157	Il22ra1	ENSMUSG00000021427	Ssr1	ENSMUSG00000018819	Lsp1	ENSMUSG00000005982	1200013P24Rik
ENSMUSG00000049124	AC140047.8	ENSMUSG00000069020	Urm1	ENSMUSG00000003873	Bax	ENSMUSG00000054630	Ugt2b5
ENSMUSG00000022856	Tmem41a	ENSMUSG00000018819	Lsp1	ENSMUSG00000059089	Fcgr4	ENSMUSG00000084708	SNORA48
ENSMUSG00000037096	Ube2d2	ENSMUSG00000027366	2010106G01Rik	ENSMUSG00000027907	S100a11	ENSMUSG00000069874	Iigp2
ENSMUSG00000033352	Map2k4	ENSMUSG00000064945	Y_RNA	ENSMUSG00000031586	Rbpms	ENSMUSG00000032599	Ihpk2
ENSMUSG00000015176	Nolc1	ENSMUSG00000059089	Fcgr4	ENSMUSG00000031584	Gsr	ENSMUSG00000006356	Crip2
ENSMUSG00000030785	Cox6a2	ENSMUSG00000027907	S100a11	ENSMUSG00000059714	Flot1	ENSMUSG00000076617	Igh-6
ENSMUSG00000028392	Bspry	ENSMUSG00000061825	Ces2	ENSMUSG00000020865	Abcc3	ENSMUSG00000018796	Acsl1
ENSMUSG00000028088	Fmo5	ENSMUSG00000031584	Gsr	ENSMUSG00000037405	Icam1	ENSMUSG00000028278	Rragd
ENSMUSG00000035692	Isg15	ENSMUSG00000005610	Eif4g2	ENSMUSG00000005054	Cstb	ENSMUSG00000018339	Gpx3
ENSMUSG00000034459	Ifit1	ENSMUSG00000020865	Abcc3	ENSMUSG00000031906	Smpd3	ENSMUSG00000002458	Rgs19
ENSMUSG00000024858	Adrbk1	ENSMUSG00000020307	Cdc34	ENSMUSG00000027469	Tpx2	ENSMUSG00000017774	Myo1c
ENSMUSG00000077479	SCARNA18	ENSMUSG00000020869	Lrrc59	ENSMUSG00000015027	Galns	ENSMUSG00000032068	1600029D21Rik
ENSMUSG00000035105	Egln3	ENSMUSG00000059248	09/09/11	ENSMUSG00000027750	Postn	ENSMUSG00000024399	Ltb
ENSMUSG00000040548	Tex2	ENSMUSG00000056978	Hamp2	ENSMUSG00000030168	Adipor2	ENSMUSG00000064163	AC133098.7
ENSMUSG00000062473	AC121113.13	ENSMUSG00000005054	Cstb	ENSMUSG00000004677	Myo9b	ENSMUSG00000034450	Gulo
ENSMUSG00000035458	Tnni3	ENSMUSG00000050708	Ftl1	ENSMUSG00000031762	Mt2	ENSMUSG00000035711	Dok3
ENSMUSG00000000386	Mx1	ENSMUSG00000031906	Smpd3	ENSMUSG00000003585	Sec14l2	ENSMUSG00000032440	Tgfbr2
ENSMUSG00000024131	Slc3a1	ENSMUSG00000015027	Galns	ENSMUSG00000031767	Nudt7	ENSMUSG00000032115	Hyou1
ENSMUSG00000030399	Ckm	ENSMUSG00000030161	Gabarapl1	ENSMUSG00000031765	Mt1	ENSMUSG00000044408	1110002B05Rik
ENSMUSG00000064254	Ethe1	ENSMUSG00000049686	Tmem142a	ENSMUSG00000027012	Dync1i2	ENSMUSG00000024158	Hagh
ENSMUSG00000026192	Atic	ENSMUSG00000000440	Pparg	ENSMUSG00000026548	Slamf9	ENSMUSG00000002233	Rhoc
ENSMUSG00000072682	AL607072.15	ENSMUSG00000004677	Myo9b	ENSMUSG00000040152	Thbs1	ENSMUSG00000002983	Relb
ENSMUSG00000031304	Il2rg	ENSMUSG00000031762	Mt2	ENSMUSG00000026542	Apcs	ENSMUSG00000001506	Col1a1
ENSMUSG00000071076	AC162446.2	ENSMUSG00000031767	Nudt7	ENSMUSG00000026547	Tagln2	ENSMUSG00000020255	D10Wsu102e
ENSMUSG00000026127	Imp4	ENSMUSG00000031765	Mt1	ENSMUSG00000003477	Inmt	ENSMUSG00000022824	Muc13
ENSMUSG00000017188	Ccdc56	ENSMUSG00000027012	Dync1i2	ENSMUSG00000038754	Elovl3	ENSMUSG00000045316	Fahd1
ENSMUSG00000031781	Ciapin1	ENSMUSG00000026548	Slamf9	ENSMUSG00000025936	EG241041	ENSMUSG00000020258	Glyctk
ENSMUSG00000031780	Ccl17	ENSMUSG00000026547	Tagln2	ENSMUSG00000020538	Srebf1	ENSMUSG00000032849	Abcc4
ENSMUSG00000019734	Tmc4	ENSMUSG00000003477	Inmt	ENSMUSG00000009614	Sardh	ENSMUSG00000033533	Acsm1
ENSMUSG00000019923	Zwint	ENSMUSG00000026389	Steap3	ENSMUSG00000023348	Trip6	ENSMUSG00000033220	Rac2
ENSMUSG00000036002	B230312A22Rik	ENSMUSG00000038754	Elovl3	ENSMUSG00000003617	Cp	ENSMUSG00000037742	Eef1a1
ENSMUSG00000032171	OTTMUSG00000014964	ENSMUSG00000026387	Sctr	ENSMUSG00000049775	Tmsb4x	ENSMUSG00000001348	Acp5
ENSMUSG00000029802	Abcg2	ENSMUSG00000031168	Ebp	ENSMUSG00000017969	Ptgis	ENSMUSG00000020098	Pcbd1
ENSMUSG00000055730	Ces6	ENSMUSG00000009614	Sardh	ENSMUSG00000046805	Mpeg1	ENSMUSG00000024978	Gpam
ENSMUSG00000025804	Ccr1	ENSMUSG00000022620	Arsa	ENSMUSG00000015337	Endog	ENSMUSG00000006360	Crip1
ENSMUSG00000039384	Dusp10	ENSMUSG00000023348	Trip6	ENSMUSG00000021135	Slc10a1	ENSMUSG00000024372	C2
ENSMUSG00000021622	Ckmt2	ENSMUSG00000003617	Cp	ENSMUSG00000021133	4933426M11Rik	ENSMUSG00000024371	Cfb
ENSMUSG00000033355	Rtp4	ENSMUSG00000049775	Tmsb4x	ENSMUSG00000031016	Wee1	ENSMUSG00000041567	Serpina12
ENSMUSG00000029166	Mapre3	ENSMUSG00000046805	Mpeg1	ENSMUSG00000020400	Tnip1	ENSMUSG00000030762	Aqp8
ENSMUSG00000044715	4933433P14Rik	ENSMUSG00000021281	Tnfaip2	ENSMUSG00000074738	B930041F14Rik	ENSMUSG00000041762	Gpr155
ENSMUSG00000036180	Gatad2a	ENSMUSG00000026839	Upp2	ENSMUSG00000028655	Mfsd2	ENSMUSG00000004113	Cacna1b
ENSMUSG00000068040	Tm9sf4	ENSMUSG00000031016	Wee1	ENSMUSG00000082363	AL772344.4	ENSMUSG00000020893	Per1
ENSMUSG00000060802	B2m	ENSMUSG00000075604	Cyp11b1	ENSMUSG00000028657	Ppt1	ENSMUSG00000051716	Apon
ENSMUSG00000040752	Myh6	ENSMUSG00000020400	Tnip1	ENSMUSG00000028656	Cap1	ENSMUSG00000038612	Mcl1
ENSMUSG00000026343	Gpr39	ENSMUSG00000074738	B930041F14Rik	ENSMUSG00000003051	Elf3	ENSMUSG00000039745	Htatip2
ENSMUSG00000021917	Spcs1	ENSMUSG00000028657	Ppt1	ENSMUSG00000003053	Cyp2c29	ENSMUSG00000030579	Tyrobp
ENSMUSG00000036672	Cenpt	ENSMUSG00000046245	Pilra	ENSMUSG00000057738	Spna2	ENSMUSG00000027397	Slc20a1
ENSMUSG00000021909	Tnnc1	ENSMUSG00000003051	Elf3	ENSMUSG00000034192	Lsm3	ENSMUSG00000037254	Itih2
ENSMUSG00000068614	Actc1	ENSMUSG00000003053	Cyp2c29	ENSMUSG00000029380	Cxcl1	ENSMUSG00000005514	Por
ENSMUSG00000020475	Pgam2	ENSMUSG00000057738	Spna2	ENSMUSG00000015932	Dstn	ENSMUSG00000023272	Creld2
ENSMUSG00000033508	Asprv1	ENSMUSG00000034192	Lsm3	ENSMUSG00000002885	Cd97	ENSMUSG00000037411	Serpine1
ENSMUSG00000020476	Dbnl	ENSMUSG00000029380	Cxcl1	ENSMUSG00000052384	Lrrc33	ENSMUSG00000027712	Anxa5
ENSMUSG00000026869	Psmd5	ENSMUSG00000015932	Dstn	ENSMUSG00000047822	EG624219	ENSMUSG00000026628	Atf3
ENSMUSG00000084233	CT009567.9	ENSMUSG00000007613	Tgfbr1	ENSMUSG00000002058	Unc119	ENSMUSG00000040562	Gstm2
ENSMUSG00000079936	AC155937.4-202	ENSMUSG00000052384	Lrrc33	ENSMUSG00000059895	Ptp4a3	ENSMUSG00000022383	Ppara
ENSMUSG00000028849	Mtap7d1	ENSMUSG00000029417	Cxcl9	ENSMUSG00000028469	Npr2	ENSMUSG00000027954	Efna1
ENSMUSG00000024091	Vapa	ENSMUSG00000075517	AC118710.7	ENSMUSG00000060063	Alox5ap	ENSMUSG00000006517	Mvd
ENSMUSG00000025488	Cox8b	ENSMUSG00000059895	Ptp4a3	ENSMUSG00000045680	Tcf21	ENSMUSG00000030378	2810007J24Rik
ENSMUSG00000041059	AL663090.15	ENSMUSG00000028469	Npr2	ENSMUSG00000046794	Ppp1r3b	ENSMUSG00000023019	Gpd1
ENSMUSG00000020085	Aifm2	ENSMUSG00000053253	Ndfip2	ENSMUSG00000025154	Arhgap19	ENSMUSG00000040413	Timd2
ENSMUSG00000064063	BC048507	ENSMUSG00000060063	Alox5ap	ENSMUSG00000060068	AL596103.22	ENSMUSG00000031375	Bgn
ENSMUSG00000044026	Tmem20	ENSMUSG00000065541	mmu-mir-24-2	ENSMUSG00000015806	Qdpr	ENSMUSG00000022010	Tsc22d1
ENSMUSG00000019173	Rab5c	ENSMUSG00000025151	Maged1	ENSMUSG00000035914	Cd276	ENSMUSG00000048163	Selplg
ENSMUSG00000039156	Stim2	ENSMUSG00000015806	Qdpr	ENSMUSG00000020068	3110049J23Rik	ENSMUSG00000046811	Gltpd2
ENSMUSG00000034793	G6pc3	ENSMUSG00000035914	Cd276	ENSMUSG00000034993	Vat1	ENSMUSG00000031150	Ccdc120
ENSMUSG00000029580	Actb	ENSMUSG00000034993	Vat1	ENSMUSG00000021624	Cd180	ENSMUSG00000029135	Fosl2
ENSMUSG00000028116	Myoz2	ENSMUSG00000021622	Ckmt2	ENSMUSG00000083126	AL805918.5	ENSMUSG00000031024	St5
ENSMUSG00000024863	Mbl2	ENSMUSG00000028277	Ube2j1	ENSMUSG00000021728	Emb	ENSMUSG00000066687	Zbtb16
ENSMUSG00000036322	CR974457.17-201	ENSMUSG00000076617	Igh-6	ENSMUSG00000018796	Acsl1	ENSMUSG00000029718	Pcolce
ENSMUSG00000041616	Nppa	ENSMUSG00000018796	Acsl1	ENSMUSG00000028278	Rragd	ENSMUSG00000029622	Arpc1b
ENSMUSG00000042677	Zc3h12a	ENSMUSG00000028278	Rragd	ENSMUSG00000035004	Igsf6	ENSMUSG00000028861	Mrps15
ENSMUSG00000053560	Ier2	ENSMUSG00000035004	Igsf6	ENSMUSG00000018339	Gpx3	ENSMUSG00000046329	Slc25a23
ENSMUSG00000027366	2010106G01Rik	ENSMUSG00000034459	Ifit1	ENSMUSG00000024665	Fads2	ENSMUSG00000028716	Pdzk1ip1
		ENSMUSG00000018339	Gpx3	ENSMUSG00000009145	Dqx1	ENSMUSG00000006736	Tspan31
		ENSMUSG00000002458	Rgs19	ENSMUSG00000032060	Cryab	ENSMUSG00000006731	B4galnt1
		ENSMUSG00000017774	Myo1c	ENSMUSG00000002458	Rgs19	ENSMUSG00000034875	Nudt19
		ENSMUSG00000032068	1600029D21Rik	ENSMUSG00000017774	Myo1c	ENSMUSG00000062908	Acadm
		ENSMUSG00000024399	Ltb	ENSMUSG00000032068	1600029D21Rik	ENSMUSG00000045672	Col27a1
		ENSMUSG00000024397	Aif1	ENSMUSG00000024399	Ltb	ENSMUSG00000083046	AC055766.31
		ENSMUSG00000064163	AC133098.7	ENSMUSG00000064163	AC133098.7	ENSMUSG00000046070	Igfals
		ENSMUSG00000019312	Grb7	ENSMUSG00000032440	Tgfbr2	ENSMUSG00000012848	Rps5
		ENSMUSG00000035711	Dok3	ENSMUSG00000032115	Hyou1	ENSMUSG00000034471	Caskin2
		ENSMUSG00000032440	Tgfbr2	ENSMUSG00000044408	1110002B05Rik	ENSMUSG00000038991	Txndc5
		ENSMUSG00000074238	BC002199	ENSMUSG00000024158	Hagh	ENSMUSG00000084735	SSU_rRNA_5
		ENSMUSG00000002233	Rhoc	ENSMUSG00000002233	Rhoc	ENSMUSG00000028042	Zbtb7b
		ENSMUSG00000002983	Relb	ENSMUSG00000002980	Bcam	ENSMUSG00000046993	AL671984.12
		ENSMUSG00000024401	Tnf	ENSMUSG00000002983	Relb	ENSMUSG00000035493	Tgfbi
		ENSMUSG00000001506	Col1a1	ENSMUSG00000024401	Tnf	ENSMUSG00000063415	Cyp26b1
		ENSMUSG00000001507	Itga3	ENSMUSG00000001506	Col1a1	ENSMUSG00000035873	Pawr
		ENSMUSG00000006221	Hspb7	ENSMUSG00000001507	Itga3	ENSMUSG00000025161	Slc16a3
		ENSMUSG00000053038	AC161503.4	ENSMUSG00000053038	AC161503.4	ENSMUSG00000028444	Cntfr
		ENSMUSG00000022822	Abcc5	ENSMUSG00000022822	Abcc5	ENSMUSG00000035875	AI182371
		ENSMUSG00000020250	Txnrd1	ENSMUSG00000020250	Txnrd1	ENSMUSG00000035878	C630028N24Rik
		ENSMUSG00000045316	Fahd1	ENSMUSG00000026479	Lamc2	ENSMUSG00000017765	Slc12a4
		ENSMUSG00000026479	Lamc2	ENSMUSG00000041168	Lonp1	ENSMUSG00000039001	Rps21
		ENSMUSG00000033538	Casp4	ENSMUSG00000033538	Casp4	ENSMUSG00000039004	Bmp6
		ENSMUSG00000078915	AC159210.2	ENSMUSG00000032849	Abcc4	ENSMUSG00000045092	S1pr1
		ENSMUSG00000033880	Lgals3bp	ENSMUSG00000033880	Lgals3bp	ENSMUSG00000014329	AC087891.12
		ENSMUSG00000033220	Rac2	ENSMUSG00000033220	Rac2	ENSMUSG00000069919	Hba-a1
		ENSMUSG00000010205	Raver1	ENSMUSG00000020099	Unc5b	ENSMUSG00000024386	Proc
		ENSMUSG00000060519	Tor3a	ENSMUSG00000038508	Gdf15	ENSMUSG00000052934	1110003O08Rik
		ENSMUSG00000020099	Unc5b	ENSMUSG00000005198	Polr2a	ENSMUSG00000018474	Chd3
		ENSMUSG00000050390	C77080	ENSMUSG00000024371	Cfb	ENSMUSG00000078699	AL683890.7
		ENSMUSG00000005198	Polr2a	ENSMUSG00000041567	Serpina12	ENSMUSG00000032436	Cmtm7
		ENSMUSG00000010025	Aldh3a2	ENSMUSG00000030762	Aqp8	ENSMUSG00000032120	C2cd2l
		ENSMUSG00000024371	Cfb	ENSMUSG00000020893	Per1	ENSMUSG00000044783	Hjurp
		ENSMUSG00000030990	Frag1	ENSMUSG00000038612	Mcl1	ENSMUSG00000024140	Epas1
		ENSMUSG00000021451	Sema4d	ENSMUSG00000019689	1110001J03Rik	ENSMUSG00000060216	Arrb2
		ENSMUSG00000020893	Per1	ENSMUSG00000024360	Etf1	ENSMUSG00000071379	Hpcal1
		ENSMUSG00000038612	Mcl1	ENSMUSG00000046718	Bst2	ENSMUSG00000022831	Hcls1
		ENSMUSG00000019689	1110001J03Rik	ENSMUSG00000039745	Htatip2	ENSMUSG00000020261	Slc36a1
		ENSMUSG00000074254	Cyp2a4	ENSMUSG00000010651	Acaa1b	ENSMUSG00000020267	Hint1
		ENSMUSG00000039745	Htatip2	ENSMUSG00000030579	Tyrobp	ENSMUSG00000079986	AC119205.8
		ENSMUSG00000041782	Lad1	ENSMUSG00000027397	Slc20a1	ENSMUSG00000019278	Dpep1
		ENSMUSG00000030579	Tyrobp	ENSMUSG00000037254	Itih2	ENSMUSG00000038422	Hdhd3
		ENSMUSG00000027397	Slc20a1	ENSMUSG00000005514	Por	ENSMUSG00000002885	Cd97
		ENSMUSG00000027398	Il1b	ENSMUSG00000023272	Creld2	ENSMUSG00000036606	Plxnb2
		ENSMUSG00000040963	Asgr2	ENSMUSG00000037411	Serpine1	ENSMUSG00000020068	3110049J23Rik
		ENSMUSG00000031574	Star	ENSMUSG00000023277	Twf2	ENSMUSG00000001604	Tcea3
		ENSMUSG00000005514	Por	ENSMUSG00000027712	Anxa5	ENSMUSG00000037887	Dusp8
		ENSMUSG00000000567	Sox9	ENSMUSG00000026159	Hrb	ENSMUSG00000044129	AC125005.15
		ENSMUSG00000027715	Ccna2	ENSMUSG00000026628	Atf3	ENSMUSG00000036427	Gpi1
		ENSMUSG00000037411	Serpine1	ENSMUSG00000040562	Gstm2	ENSMUSG00000060613	Cyp2c70
		ENSMUSG00000027712	Anxa5	ENSMUSG00000026621	Mosc1	ENSMUSG00000024965	Fermt3
		ENSMUSG00000026159	Hrb	ENSMUSG00000062352	Itgb1bp1	ENSMUSG00000010651	Acaa1b
		ENSMUSG00000026628	Atf3	ENSMUSG00000073599	1110006O17Rik	ENSMUSG00000010307	Tmem86a
		ENSMUSG00000040562	Gstm2	ENSMUSG00000027953	Rag1ap1	ENSMUSG00000027495	2010011I20Rik
		ENSMUSG00000072407	AC154136.13	ENSMUSG00000022389	Tef	ENSMUSG00000041577	Prelp
		ENSMUSG00000027954	Efna1	ENSMUSG00000072664	Ugt3a1	ENSMUSG00000041773	Enc1
		ENSMUSG00000072664	Ugt3a1	ENSMUSG00000030378	2810007J24Rik	ENSMUSG00000064966	SNORD15
		ENSMUSG00000030378	2810007J24Rik	ENSMUSG00000031379	Pir	ENSMUSG00000037062	Sh3glb1
		ENSMUSG00000027004	Frzb	ENSMUSG00000031808	Slc27a1	ENSMUSG00000041798	Gck
		ENSMUSG00000040412	5330417C22Rik	ENSMUSG00000027004	Frzb	ENSMUSG00000061808	Ttr
		ENSMUSG00000040415	Dtx3	ENSMUSG00000027006	Dnajc10	ENSMUSG00000031565	Fgfr1
		ENSMUSG00000031375	Bgn	ENSMUSG00000040412	5330417C22Rik	ENSMUSG00000020282	Rhbdf1
		ENSMUSG00000048163	Selplg	ENSMUSG00000040415	Dtx3	ENSMUSG00000000552	Zfp385a
		ENSMUSG00000038768	9130409I23Rik	ENSMUSG00000031375	Bgn	ENSMUSG00000004071	5730403B10Rik
		ENSMUSG00000048164	CT010584.19	ENSMUSG00000048163	Selplg	ENSMUSG00000004070	Hmox2
		ENSMUSG00000042808	Gpx2	ENSMUSG00000048164	CT010584.19	ENSMUSG00000031960	Aars
		ENSMUSG00000039361	Picalm	ENSMUSG00000042808	Gpx2	ENSMUSG00000031963	Bmper
		ENSMUSG00000046814	Gchfr	ENSMUSG00000039361	Picalm	ENSMUSG00000040552	C3ar1
		ENSMUSG00000056124	B4galt6	ENSMUSG00000046814	Gchfr	ENSMUSG00000029596	Sdsl
		ENSMUSG00000031150	Ccdc120	ENSMUSG00000056124	B4galt6	ENSMUSG00000030144	Clec4d
		ENSMUSG00000003283	Hck	ENSMUSG00000046818	Ddit4l	ENSMUSG00000055593	2610024B07Rik
		ENSMUSG00000031626	Sorbs2	ENSMUSG00000042804	Gpr153	ENSMUSG00000080738	AL772357.9
		ENSMUSG00000022636	Alcam	ENSMUSG00000031150	Ccdc120	ENSMUSG00000000957	Mmp14
		ENSMUSG00000070690	AC135240.2	ENSMUSG00000003283	Hck	ENSMUSG00000072692	AC119205.8
		ENSMUSG00000029135	Fosl2	ENSMUSG00000031626	Sorbs2	ENSMUSG00000004655	Aqp1
		ENSMUSG00000022707	Gbe1	ENSMUSG00000022636	Alcam	ENSMUSG00000027035	Lass6
		ENSMUSG00000022706	Mrpl40	ENSMUSG00000041827	Oasl1	ENSMUSG00000031811	Fbxo31
		ENSMUSG00000039568	1500031H01Rik	ENSMUSG00000022707	Gbe1	ENSMUSG00000040134	Rdh7
		ENSMUSG00000012114	Med15	ENSMUSG00000034059	Ypel4	ENSMUSG00000031812	Map1lc3b
		ENSMUSG00000026849	Tor1a	ENSMUSG00000029713	Gnb2	ENSMUSG00000014846	Tppp3
		ENSMUSG00000031029	Eif3s5	ENSMUSG00000029718	Pcolce	ENSMUSG00000046861	Hectd3
		ENSMUSG00000020415	Pttg1	ENSMUSG00000029622	Arpc1b	ENSMUSG00000034285	Nipsnap1
		ENSMUSG00000017188	Ccdc56	ENSMUSG00000028868	Wasf2	ENSMUSG00000031633	Slc25a4
		ENSMUSG00000029718	Pcolce	ENSMUSG00000034616	Ssh3	ENSMUSG00000029096	Htra3
		ENSMUSG00000029622	Arpc1b	ENSMUSG00000046329	Slc25a23	ENSMUSG00000047798	Cd300lf
		ENSMUSG00000028868	Wasf2	ENSMUSG00000028715	Cyp4a14	ENSMUSG00000049550	Clip1
		ENSMUSG00000028716	Pdzk1ip1	ENSMUSG00000028716	Pdzk1ip1	ENSMUSG00000047797	Gjb1
		ENSMUSG00000006731	B4galnt1	ENSMUSG00000034613	Ppm1h	ENSMUSG00000011305	2310076L09Rik
		ENSMUSG00000052397	Ezr	ENSMUSG00000052397	Ezr	ENSMUSG00000015312	Gadd45b
		ENSMUSG00000039179	Tekt5	ENSMUSG00000039179	Tekt5	ENSMUSG00000030541	Idh2
		ENSMUSG00000083046	AC055766.31	ENSMUSG00000057346	AL592187.17	ENSMUSG00000026853	Crat
		ENSMUSG00000046070	Igfals	ENSMUSG00000025366	Mbc2	ENSMUSG00000029273	Sult1d1
		ENSMUSG00000084735	SSU_rRNA_5	ENSMUSG00000083046	AC055766.31	ENSMUSG00000057191	AB124611
		ENSMUSG00000028048	Gba	ENSMUSG00000046070	Igfals	ENSMUSG00000029656	C8b
		ENSMUSG00000028049	Scamp3	ENSMUSG00000035901	Rab6ip1	ENSMUSG00000029650	Slc46a3
		ENSMUSG00000035493	Tgfbi	ENSMUSG00000020153	Ndufs7	ENSMUSG00000046312	AI464131
		ENSMUSG00000063415	Cyp26b1	ENSMUSG00000006641	Slc5a6	ENSMUSG00000015950	Ncf1
		ENSMUSG00000016541	Atxn10	ENSMUSG00000084735	SSU_rRNA_5	ENSMUSG00000025396	Hsd17b6
		ENSMUSG00000038976	Ppp1r9b	ENSMUSG00000028040	Efna4	ENSMUSG00000032607	Amt
		ENSMUSG00000035873	Pawr	ENSMUSG00000028048	Gba	ENSMUSG00000026526	Fh1
		ENSMUSG00000028445	2310040A07Rik	ENSMUSG00000046993	AL671984.12	ENSMUSG00000026688	Mgst3
		ENSMUSG00000025203	Scd2	ENSMUSG00000035493	Tgfbi	ENSMUSG00000008540	Mgst1
		ENSMUSG00000020849	Ywhae	ENSMUSG00000063415	Cyp26b1	ENSMUSG00000045795	Whdc1
		ENSMUSG00000020679	Hnf1b	ENSMUSG00000016541	Atxn10	ENSMUSG00000024485	Slc4a9
		ENSMUSG00000052485	Tmem171	ENSMUSG00000038976	Ppp1r9b	ENSMUSG00000038387	Rras
		ENSMUSG00000039004	Bmp6	ENSMUSG00000035873	Pawr	ENSMUSG00000066477	Onecut1
		ENSMUSG00000017760	Ctsa	ENSMUSG00000025162	Csnk1d	ENSMUSG00000032047	Acat1
		ENSMUSG00000014329	AC087891.12	ENSMUSG00000028445	2310040A07Rik	ENSMUSG00000075403	AC164093.2-202
		ENSMUSG00000024381	Bin1	ENSMUSG00000035875	AI182371	ENSMUSG00000060224	4833409A17Rik
		ENSMUSG00000017781	Pitpna	ENSMUSG00000020849	Ywhae	ENSMUSG00000045087	Edg8
		ENSMUSG00000039323	Igfbp2	ENSMUSG00000039004	Bmp6	ENSMUSG00000078689	620807
		ENSMUSG00000018648	Dusp14	ENSMUSG00000078103	AC161518.3	ENSMUSG00000019997	Ctgf
		ENSMUSG00000032436	Cmtm7	ENSMUSG00000045092	S1pr1	ENSMUSG00000054422	Fabp1
		ENSMUSG00000032437	Stt3b	ENSMUSG00000014329	AC087891.12	ENSMUSG00000078686	Mup2
		ENSMUSG00000032122	Slc37a2	ENSMUSG00000008601	Rab25	ENSMUSG00000078597	Cyp4a12b
		ENSMUSG00000032431	Crtap	ENSMUSG00000017781	Pitpna	ENSMUSG00000052837	Junb
		ENSMUSG00000021939	Ctsb	ENSMUSG00000015970	Chdh	ENSMUSG00000018340	Anxa6
		ENSMUSG00000019872	Smpdl3a	ENSMUSG00000078699	AL683890.7	ENSMUSG00000018008	Cyth4
		ENSMUSG00000021423	Ly86	ENSMUSG00000032436	Cmtm7	ENSMUSG00000004814	Ccl24
		ENSMUSG00000060216	Arrb2	ENSMUSG00000032437	Stt3b	ENSMUSG00000024177	Nme4
		ENSMUSG00000071379	Hpcal1	ENSMUSG00000032431	Crtap	ENSMUSG00000022951	Rcan1
		ENSMUSG00000074227	Spint2	ENSMUSG00000021939	Ctsb	ENSMUSG00000049152	Ugt3a2
		ENSMUSG00000027864	Ptgfrn	ENSMUSG00000021423	Ly86	ENSMUSG00000027559	Car3
		ENSMUSG00000013936	Myl2	ENSMUSG00000060216	Arrb2	ENSMUSG00000002944	Cd36
		ENSMUSG00000022831	Hcls1	ENSMUSG00000024413	Npc1	ENSMUSG00000044206	Vsig4
		ENSMUSG00000020260	Pofut2	ENSMUSG00000071379	Hpcal1	ENSMUSG00000017446	C1qtnf1
		ENSMUSG00000020267	Hint1	ENSMUSG00000074227	Spint2	ENSMUSG00000006395	Hyi
		ENSMUSG00000079985	AL662804.18	ENSMUSG00000022831	Hcls1	ENSMUSG00000006390	Elovl1
		ENSMUSG00000032540	Abhd5	ENSMUSG00000020260	Pofut2	ENSMUSG00000032554	Trf
		ENSMUSG00000039956	Mrap	ENSMUSG00000068739	Sars	ENSMUSG00000054364	Rhob
		ENSMUSG00000002885	Cd97	ENSMUSG00000027546	Atp9a	ENSMUSG00000052192	CT010576.9
		ENSMUSG00000005681	Apoa2	ENSMUSG00000079985	AL662804.18	ENSMUSG00000020077	Srgn
		ENSMUSG00000070348	Ccnd1	ENSMUSG00000038422	Hdhd3	ENSMUSG00000048332	Lhfp
		ENSMUSG00000033352	Map2k4	ENSMUSG00000061111	BC003940	ENSMUSG00000070687	Htr1d
		ENSMUSG00000037731	BC013712	ENSMUSG00000039953	Clstn1	ENSMUSG00000060459	Kng2
		ENSMUSG00000074828	AC132251.3	ENSMUSG00000073839	OTTMUSG00000012492	ENSMUSG00000033174	Mgll
		ENSMUSG00000039145	Camk1d	ENSMUSG00000073834	OTTMUSG00000007486	ENSMUSG00000033170	Card10
		ENSMUSG00000058427	Cxcl2	ENSMUSG00000032548	Slco2a1	ENSMUSG00000061780	Cfd
		ENSMUSG00000000489	Pdgfb	ENSMUSG00000005681	Apoa2	ENSMUSG00000024354	Slc23a1
		ENSMUSG00000036427	Gpi1	ENSMUSG00000073832	RP23-163F11.1	ENSMUSG00000019194	Scn1b
		ENSMUSG00000030766	Arhgap17	ENSMUSG00000070348	Ccnd1	ENSMUSG00000036256	Igfbp7
		ENSMUSG00000024965	Fermt3	ENSMUSG00000079507	CR974466.14-205	ENSMUSG00000030605	Mfge8
		ENSMUSG00000037649	H2-DMa	ENSMUSG00000037731	BC013712	ENSMUSG00000030972	Acsm5
		ENSMUSG00000010307	Tmem86a	ENSMUSG00000074828	AC132251.3	ENSMUSG00000037095	Lrg1
		ENSMUSG00000041571	Sepw1	ENSMUSG00000000489	Pdgfb	ENSMUSG00000071177	Serpina1d
		ENSMUSG00000041577	Prelp	ENSMUSG00000033149	Phldb2	ENSMUSG00000033777	Tlr13
		ENSMUSG00000041773	Enc1	ENSMUSG00000024965	Fermt3	ENSMUSG00000037071	Scd1
		ENSMUSG00000033707	Lrrc24	ENSMUSG00000023805	Synj2	ENSMUSG00000027808	Serp1
		ENSMUSG00000037062	Sh3glb1	ENSMUSG00000037649	H2-DMa	ENSMUSG00000058672	Tubb2a
		ENSMUSG00000061808	Ttr	ENSMUSG00000010307	Tmem86a	ENSMUSG00000027801	Tm4sf4
		ENSMUSG00000025351	Cd63	ENSMUSG00000027496	Aurka	ENSMUSG00000031556	Tm2d2
		ENSMUSG00000000552	Zfp385a	ENSMUSG00000041577	Prelp	ENSMUSG00000031958	Ldhd
		ENSMUSG00000054889	AC140331.2-201	ENSMUSG00000004105	Angptl2	ENSMUSG00000041891	Lman1
		ENSMUSG00000040552	C3ar1	ENSMUSG00000041773	Enc1	ENSMUSG00000000385	Tmprss2
		ENSMUSG00000015143	Actn1	ENSMUSG00000080824	AC124761.4	ENSMUSG00000014542	Clec4f
		ENSMUSG00000055593	2610024B07Rik	ENSMUSG00000037062	Sh3glb1	ENSMUSG00000047492	Inhbe
		ENSMUSG00000080738	AL772357.9	ENSMUSG00000037060	Prkcdbp	ENSMUSG00000030157	Clec2d
		ENSMUSG00000031490	Eif4ebp1	ENSMUSG00000055116	Arntl	ENSMUSG00000026295	Spp2
		ENSMUSG00000000957	Mmp14	ENSMUSG00000061808	Ttr	ENSMUSG00000056035	Cyp3a11
		ENSMUSG00000030382	Slc27a5	ENSMUSG00000031565	Fgfr1	ENSMUSG00000040128	Pnrc1
		ENSMUSG00000027035	Lass6	ENSMUSG00000034807	Glt25d1	ENSMUSG00000031826	Usp10
		ENSMUSG00000023004	Tuba1b	ENSMUSG00000020282	Rhbdf1	ENSMUSG00000071551	Akr1c19
		ENSMUSG00000021765	Fst	ENSMUSG00000054889	AC140331.2-201	ENSMUSG00000023034	Nr4a1
		ENSMUSG00000041959	S100a10	ENSMUSG00000040552	C3ar1	ENSMUSG00000026043	Col3a1
		ENSMUSG00000038776	Ephx1	ENSMUSG00000018909	Arrb1	ENSMUSG00000040435	Myd116
		ENSMUSG00000081704	AL670220.8	ENSMUSG00000015143	Actn1	ENSMUSG00000022037	Clu
		ENSMUSG00000031387	Renbp	ENSMUSG00000040557	Wbscr27	ENSMUSG00000038704	0610012D14Rik
		ENSMUSG00000073633	Fbxo36	ENSMUSG00000055593	2610024B07Rik	ENSMUSG00000021259	Cyp46a1
		ENSMUSG00000047798	Cd300lf	ENSMUSG00000080738	AL772357.9	ENSMUSG00000069668	Sult3a1
		ENSMUSG00000022285	Ywhaz	ENSMUSG00000031490	Eif4ebp1	ENSMUSG00000046879	Irgm
		ENSMUSG00000022283	Pabpc1	ENSMUSG00000000957	Mmp14	ENSMUSG00000025967	Eef1b2
		ENSMUSG00000026854	Usp20	ENSMUSG00000030382	Slc27a5	ENSMUSG00000029086	Prom1
		ENSMUSG00000038366	Lasp1	ENSMUSG00000030541	Idh2	ENSMUSG00000029084	Cd38
		ENSMUSG00000022514	Il1rap	ENSMUSG00000041959	S100a10	ENSMUSG00000021091	Serpina3n
		ENSMUSG00000029272	Sult1e1	ENSMUSG00000038776	Ephx1	ENSMUSG00000038375	Trp53inp2
		ENSMUSG00000057191	AB124611	ENSMUSG00000038775	Vill	ENSMUSG00000022508	Bcl6
		ENSMUSG00000050896	Rtn4rl2	ENSMUSG00000081704	AL670220.8	ENSMUSG00000026864	Hspa5
		ENSMUSG00000029656	C8b	ENSMUSG00000000827	Tpd52l2	ENSMUSG00000029260	Ugt2b34
		ENSMUSG00000038312	Edem2	ENSMUSG00000031387	Renbp	ENSMUSG00000022505	Emp2
		ENSMUSG00000076036	AC151602.4	ENSMUSG00000031633	Slc25a4	ENSMUSG00000029860	Zyx
		ENSMUSG00000028873	Cdca8	ENSMUSG00000047798	Cd300lf	ENSMUSG00000022615	Tymp
		ENSMUSG00000025887	Casp12	ENSMUSG00000057531	Dtnbp1	ENSMUSG00000028519	Dab1
		ENSMUSG00000028874	Fgr	ENSMUSG00000034041	Lyl1	ENSMUSG00000022346	Myc
		ENSMUSG00000006728	Cdk4	ENSMUSG00000022285	Ywhaz	ENSMUSG00000043157	Arl11
		ENSMUSG00000015950	Ncf1	ENSMUSG00000015312	Gadd45b	ENSMUSG00000028843	Sh3bgrl3
		ENSMUSG00000025396	Hsd17b6	ENSMUSG00000026854	Usp20	ENSMUSG00000038178	Slc43a2
		ENSMUSG00000032607	Amt	ENSMUSG00000020467	Efemp1	ENSMUSG00000021670	Hmgcr
		ENSMUSG00000009013	Dynll1	ENSMUSG00000011877	Git1	ENSMUSG00000084289	AL645545.8
		ENSMUSG00000039168	Dap	ENSMUSG00000057191	AB124611	ENSMUSG00000025347	Mettl7b
		ENSMUSG00000029470	P2rx4	ENSMUSG00000057193	Slc44a2	ENSMUSG00000028111	Ctsk
		ENSMUSG00000034868	Mylc2b	ENSMUSG00000029656	C8b	ENSMUSG00000028607	Cpt2
		ENSMUSG00000034867	Ankrd27	ENSMUSG00000028873	Cdca8	ENSMUSG00000034708	Grn
		ENSMUSG00000028672	Hmgcl	ENSMUSG00000028874	Fgr	ENSMUSG00000028603	Scp2
		ENSMUSG00000042784	Muc1	ENSMUSG00000006728	Cdk4	ENSMUSG00000028601	Echdc2
		ENSMUSG00000025779	Ly96	ENSMUSG00000015950	Ncf1	ENSMUSG00000035385	Ccl2
		ENSMUSG00000034463	Scara3	ENSMUSG00000025396	Hsd17b6	ENSMUSG00000025743	Sdc3
		ENSMUSG00000045790	Gm447	ENSMUSG00000049382	Krt8	ENSMUSG00000029513	Prkab1
		ENSMUSG00000084724	SSU_rRNA_5	ENSMUSG00000032609	Klhdc8b	ENSMUSG00000047904	Sstr2
		ENSMUSG00000046688	Tifa	ENSMUSG00000029470	P2rx4	ENSMUSG00000047905	AC122296.4
		ENSMUSG00000038383	Pigu	ENSMUSG00000034868	Mylc2b	ENSMUSG00000074115	Saa1
		ENSMUSG00000038387	Rras	ENSMUSG00000034867	Ankrd27	ENSMUSG00000002393	Nr2f6
		ENSMUSG00000032047	Acat1	ENSMUSG00000042784	Muc1	ENSMUSG00000008999	Bmp7
		ENSMUSG00000032046	Abhd12	ENSMUSG00000034463	Scara3	ENSMUSG00000042190	Cmklr1
		ENSMUSG00000001627	Ifrd1	ENSMUSG00000019558	Slc6a8	ENSMUSG00000016528	Mapkapk2
		ENSMUSG00000075401	AC163640.5	ENSMUSG00000028059	Arhgef2	ENSMUSG00000016520	Lnx2
		ENSMUSG00000069922	Es31	ENSMUSG00000021701	Plk2	ENSMUSG00000038393	Txnip
		ENSMUSG00000029465	Arpc3	ENSMUSG00000021703	Serinc5	ENSMUSG00000008845	Cd163
		ENSMUSG00000064210	Ano6	ENSMUSG00000028057	Rit1	ENSMUSG00000035811	Ugt2b35
		ENSMUSG00000019997	Ctgf	ENSMUSG00000016559	H3f3b	ENSMUSG00000068220	Lgals1
		ENSMUSG00000078680	2610016E04Rik	ENSMUSG00000038943	Prc1	ENSMUSG00000050860	Phospho1
		ENSMUSG00000078686	Mup2	ENSMUSG00000081233	BX842610.3	ENSMUSG00000035031	C8a
		ENSMUSG00000068246	Apol9b	ENSMUSG00000038387	Rras	ENSMUSG00000074207	Adh1
		ENSMUSG00000018008	Cyth4	ENSMUSG00000032047	Acat1	ENSMUSG00000024164	C3
		ENSMUSG00000032420	Nt5e	ENSMUSG00000069922	Es31	ENSMUSG00000064225	Paqr9
		ENSMUSG00000022951	Rcan1	ENSMUSG00000064210	Ano6	ENSMUSG00000022219	Cideb
		ENSMUSG00000049152	Ugt3a2	ENSMUSG00000078689	620807	ENSMUSG00000014303	Glis2
		ENSMUSG00000027559	Car3	ENSMUSG00000019997	Ctgf	ENSMUSG00000049091	Sephs2
		ENSMUSG00000062753	AI413582	ENSMUSG00000001622	Csn3	ENSMUSG00000018102	Hist1h2bc
		ENSMUSG00000020272	Stk10	ENSMUSG00000078686	Mup2	ENSMUSG00000019987	Arg1
		ENSMUSG00000002944	Cd36	ENSMUSG00000078597	Cyp4a12b	ENSMUSG00000032098	Treh
		ENSMUSG00000044206	Vsig4	ENSMUSG00000052833	Sae1	ENSMUSG00000059824	Dbp
		ENSMUSG00000021890	Eaf1	ENSMUSG00000052837	Junb	ENSMUSG00000044927	H1fx
		ENSMUSG00000006395	Hyi	ENSMUSG00000018008	Cyth4	ENSMUSG00000068083	Cyp2d40
		ENSMUSG00000006390	Elovl1	ENSMUSG00000053524	AC119214.6	ENSMUSG00000020101	4632428N05Rik
		ENSMUSG00000006398	Cdc20	ENSMUSG00000032135	Mcam	ENSMUSG00000075304	Sp5
		ENSMUSG00000054364	Rhob	ENSMUSG00000049152	Ugt3a2	ENSMUSG00000032418	Me1
		ENSMUSG00000020072	Pbld	ENSMUSG00000027559	Car3	ENSMUSG00000020108	Ddit4
		ENSMUSG00000070354	Evi2b	ENSMUSG00000062753	AI413582	ENSMUSG00000019850	Tnfaip3
		ENSMUSG00000020077	Srgn	ENSMUSG00000027555	Car13	ENSMUSG00000076130	mmu-mir-689-1
		ENSMUSG00000048332	Lhfp	ENSMUSG00000020272	Stk10	ENSMUSG00000024292	Cyp4f14
		ENSMUSG00000042506	Usp22	ENSMUSG00000002944	Cd36	ENSMUSG00000032898	Fbxo21
		ENSMUSG00000026737	Pip4k2a	ENSMUSG00000044206	Vsig4	ENSMUSG00000019210	Atp6v1e1
		ENSMUSG00000001383	Zmat2	ENSMUSG00000017446	C1qtnf1	ENSMUSG00000044748	Defb1
		ENSMUSG00000058099	Nfam1	ENSMUSG00000032554	Trf	ENSMUSG00000058715	Fcer1g
		ENSMUSG00000019194	Scn1b	ENSMUSG00000006398	Cdc20	ENSMUSG00000017453	Pipox
		ENSMUSG00000036256	Igfbp7	ENSMUSG00000070354	Evi2b	ENSMUSG00000032562	Gnai2
		ENSMUSG00000027488	Snta1	ENSMUSG00000020077	Srgn	ENSMUSG00000070368	Prok1
		ENSMUSG00000030605	Mfge8	ENSMUSG00000048332	Lhfp	ENSMUSG00000001379	Apbb3
		ENSMUSG00000005447	Pafah1b3	ENSMUSG00000042506	Usp22	ENSMUSG00000037712	Plekhc1
		ENSMUSG00000037096	Ube2d2	ENSMUSG00000026730	Pter	ENSMUSG00000026728	Vim
		ENSMUSG00000037095	Lrg1	ENSMUSG00000026737	Pip4k2a	ENSMUSG00000038576	Susd4
		ENSMUSG00000071177	Serpina1d	ENSMUSG00000033174	Mgll	ENSMUSG00000033161	Atp1a1
		ENSMUSG00000001942	Siae	ENSMUSG00000033170	Card10	ENSMUSG00000079419	Ms4a6c
		ENSMUSG00000033777	Tlr13	ENSMUSG00000024914	Drap1	ENSMUSG00000050071	Bex1
		ENSMUSG00000075543	Prhoxnb	ENSMUSG00000024911	Fibp	ENSMUSG00000024589	Nedd4l
		ENSMUSG00000058672	Tubb2a	ENSMUSG00000058099	Nfam1	ENSMUSG00000026796	9130404D14Rik
		ENSMUSG00000037072	09/15/11	ENSMUSG00000019194	Scn1b	ENSMUSG00000048916	AC113279.7
		ENSMUSG00000027801	Tm4sf4	ENSMUSG00000036256	Igfbp7	ENSMUSG00000020829	Slc46a1
		ENSMUSG00000030774	Pak1	ENSMUSG00000027488	Snta1	ENSMUSG00000030707	Coro1a
		ENSMUSG00000027737	Slc7a11	ENSMUSG00000030605	Mfge8	ENSMUSG00000027580	BC006779
		ENSMUSG00000040548	Tex2	ENSMUSG00000071178	Serpina1b	ENSMUSG00000020911	Krt19
		ENSMUSG00000000385	Tmprss2	ENSMUSG00000014158	Trpv4	ENSMUSG00000037440	Vnn1
		ENSMUSG00000000386	Mx1	ENSMUSG00000071177	Serpina1d	ENSMUSG00000057103	Cml1
		ENSMUSG00000014542	Clec4f	ENSMUSG00000001942	Siae	ENSMUSG00000018927	Ccl6
		ENSMUSG00000006301	Tmbim1	ENSMUSG00000027808	Serp1	ENSMUSG00000018920	Cxcl16
		ENSMUSG00000030399	Ckm	ENSMUSG00000037072	09/15/11	ENSMUSG00000030122	Ptms
		ENSMUSG00000026192	Atic	ENSMUSG00000027801	Tm4sf4	ENSMUSG00000026189	Pecr
		ENSMUSG00000056035	Cyp3a11	ENSMUSG00000027800	Tm4sf1	ENSMUSG00000055003	Lrtm2
		ENSMUSG00000072682	AL607072.15	ENSMUSG00000030772	Dkk3	ENSMUSG00000006522	Itih3
		ENSMUSG00000072684	AC154759.2-203	ENSMUSG00000030774	Pak1	ENSMUSG00000030834	Abcc6
		ENSMUSG00000030800	Prss8	ENSMUSG00000027737	Slc7a11	ENSMUSG00000000440	Pparg
		ENSMUSG00000030804	Vkorc1	ENSMUSG00000003200	Sh3gl1	ENSMUSG00000031545	Agpat6
		ENSMUSG00000040127	Sdro	ENSMUSG00000000385	Tmprss2	ENSMUSG00000005125	Ndrg1
		ENSMUSG00000028249	Sdcbp	ENSMUSG00000015013	Trappc2l	ENSMUSG00000056737	Capg
		ENSMUSG00000031821	Gins2	ENSMUSG00000062210	Tnfaip8	ENSMUSG00000031549	Indol1
		ENSMUSG00000061981	Flot2	ENSMUSG00000056035	Cyp3a11	ENSMUSG00000040938	Slc16a11
		ENSMUSG00000026043	Col3a1	ENSMUSG00000072684	AC154759.2-203	ENSMUSG00000025372	Baiap2
		ENSMUSG00000019734	Tmc4	ENSMUSG00000030800	Prss8	ENSMUSG00000063193	Cd300lb
		ENSMUSG00000022037	Clu	ENSMUSG00000040128	Pnrc1	ENSMUSG00000082363	AL772344.4
		ENSMUSG00000023039	Krt7	ENSMUSG00000026288	Inpp5d	ENSMUSG00000031838	Ifi30
		ENSMUSG00000038704	0610012D14Rik	ENSMUSG00000040127	Sdro	ENSMUSG00000049404	Rarres1
		ENSMUSG00000047306	AC121119.12	ENSMUSG00000006304	Arpc2	ENSMUSG00000030236	Slco1b2
		ENSMUSG00000069662	Marcks	ENSMUSG00000031821	Gins2	ENSMUSG00000030237	Slco1a4
		ENSMUSG00000021259	Cyp46a1	ENSMUSG00000061981	Flot2	ENSMUSG00000021242	Npc2
		ENSMUSG00000022295	Atp6v1c1	ENSMUSG00000026042	Col5a2	ENSMUSG00000057465	Saa2
		ENSMUSG00000039384	Dusp10	ENSMUSG00000026043	Col3a1	ENSMUSG00000029070	Mxra8
		ENSMUSG00000025967	Eef1b2	ENSMUSG00000022037	Clu	ENSMUSG00000031725	AU018778
		ENSMUSG00000029086	Prom1	ENSMUSG00000023039	Krt7	ENSMUSG00000026478	Lamc1
		ENSMUSG00000004530	Coro1c	ENSMUSG00000038704	0610012D14Rik	ENSMUSG00000031722	Hp
		ENSMUSG00000049521	Cdc42ep1	ENSMUSG00000047306	AC121119.12	ENSMUSG00000026473	Glul
		ENSMUSG00000020475	Pgam2	ENSMUSG00000069662	Marcks	ENSMUSG00000003541	Ier3
		ENSMUSG00000020476	Dbnl	ENSMUSG00000022295	Atp6v1c1	ENSMUSG00000038007	Asah3l
		ENSMUSG00000026869	Psmd5	ENSMUSG00000021253	Tgfb3	ENSMUSG00000025405	Inhbc
		ENSMUSG00000029260	Ugt2b34	ENSMUSG00000029086	Prom1	ENSMUSG00000043013	CT025657.12-201
		ENSMUSG00000022505	Emp2	ENSMUSG00000004530	Coro1c	ENSMUSG00000025403	Shmt2
		ENSMUSG00000029860	Zyx	ENSMUSG00000049521	Cdc42ep1	ENSMUSG00000039533	Mmd2
		ENSMUSG00000022615	Tymp	ENSMUSG00000020473	Aebp1	ENSMUSG00000066071	Cyp4a12a
		ENSMUSG00000028849	Mtap7d1	ENSMUSG00000022500	Litaf	ENSMUSG00000056201	Cfl1
		ENSMUSG00000022346	Myc	ENSMUSG00000022505	Emp2	ENSMUSG00000056204	Pgpep1
		ENSMUSG00000043157	Arl11	ENSMUSG00000029860	Zyx	ENSMUSG00000003363	Pld3
		ENSMUSG00000028843	Sh3bgrl3	ENSMUSG00000022615	Tymp	ENSMUSG00000026874	Hc
		ENSMUSG00000038178	Slc43a2	ENSMUSG00000022346	Myc	ENSMUSG00000026879	Gsn
		ENSMUSG00000015947	Fcgr1	ENSMUSG00000043157	Arl11	ENSMUSG00000022571	Pycrl
		ENSMUSG00000021670	Hmgcr	ENSMUSG00000028843	Sh3bgrl3	ENSMUSG00000026981	Il1rn
		ENSMUSG00000021678	F2rl1	ENSMUSG00000038178	Slc43a2	ENSMUSG00000026986	Hnmt
		ENSMUSG00000084289	AL645545.8	ENSMUSG00000015947	Fcgr1	ENSMUSG00000003762	Adck4
		ENSMUSG00000039156	Stim2	ENSMUSG00000034675	Dbn1	ENSMUSG00000029859	Epha1
		ENSMUSG00000029462	Vps29	ENSMUSG00000029465	Arpc3	ENSMUSG00000007659	Bcl2l1
		ENSMUSG00000057074	Ces1	ENSMUSG00000084289	AL645545.8	ENSMUSG00000007655	Cav1
		ENSMUSG00000026853	Crat	ENSMUSG00000029462	Vps29	ENSMUSG00000074064	Mlycd
		ENSMUSG00000028111	Ctsk	ENSMUSG00000057074	Ces1	ENSMUSG00000072849	Serpina1e
		ENSMUSG00000028116	Myoz2	ENSMUSG00000028111	Ctsk	ENSMUSG00000047866	Lonp2
		ENSMUSG00000034254	Agpat1	ENSMUSG00000034254	Agpat1	ENSMUSG00000029322	Plac8
		ENSMUSG00000034708	Grn	ENSMUSG00000034255	Arhgap27	ENSMUSG00000028108	Ecm1
		ENSMUSG00000035385	Ccl2	ENSMUSG00000034708	Grn	ENSMUSG00000057088	Cyp2d13
		ENSMUSG00000034707	Gns	ENSMUSG00000082627	AL845317.7	ENSMUSG00000029455	Aldh2
		ENSMUSG00000028597	Gpx7	ENSMUSG00000028603	Scp2	ENSMUSG00000025351	Cd63
		ENSMUSG00000025743	Sdc3	ENSMUSG00000035385	Ccl2	ENSMUSG00000025991	Cps1
		ENSMUSG00000028599	Tnfrsf1b	ENSMUSG00000034707	Gns	ENSMUSG00000028581	Laptm5
		ENSMUSG00000029513	Prkab1	ENSMUSG00000028597	Gpx7	ENSMUSG00000021069	Pygl
		ENSMUSG00000029518	Rab35	ENSMUSG00000028599	Tnfrsf1b	ENSMUSG00000020592	Sdc1
		ENSMUSG00000074115	Saa1	ENSMUSG00000002393	Nr2f6	ENSMUSG00000020593	Lpin1
		ENSMUSG00000021710	Nln	ENSMUSG00000042190	Cmklr1	ENSMUSG00000065126	SNORND104
		ENSMUSG00000083405	AC161268.5	ENSMUSG00000034926	Dhcr24	ENSMUSG00000034936	Arl4d
		ENSMUSG00000034926	Dhcr24	ENSMUSG00000042349	Ikbke	ENSMUSG00000035828	Pim3
		ENSMUSG00000016528	Mapkapk2	ENSMUSG00000016528	Mapkapk2	ENSMUSG00000013698	Pea15a
		ENSMUSG00000034928	Rnf44	ENSMUSG00000038393	Txnip	ENSMUSG00000025190	Got1
		ENSMUSG00000074179	AC138587.1	ENSMUSG00000035811	Ugt2b35	ENSMUSG00000025196	Cpn1
		ENSMUSG00000035811	Ugt2b35	ENSMUSG00000068220	Lgals1	ENSMUSG00000059908	Mug1
		ENSMUSG00000068220	Lgals1	ENSMUSG00000042510	AA986860	ENSMUSG00000021477	Ctsl
		ENSMUSG00000029371	Cxcl5	ENSMUSG00000050860	Phospho1	ENSMUSG00000065637	SNORA14
		ENSMUSG00000050860	Phospho1	ENSMUSG00000022453	Naga	ENSMUSG00000023067	Cdkn1a
		ENSMUSG00000035031	C8a	ENSMUSG00000035031	C8a	ENSMUSG00000014313	Cox6c
		ENSMUSG00000021403	Serpinb9b	ENSMUSG00000075411	AC123724.9	ENSMUSG00000042345	Ubash3a
		ENSMUSG00000024165	AC166102.2	ENSMUSG00000024164	C3	ENSMUSG00000078572	1810043H04Rik
		ENSMUSG00000025491	Ifitm1	ENSMUSG00000083573	BX547995.5	ENSMUSG00000042349	Ikbke
		ENSMUSG00000064225	Paqr9	ENSMUSG00000064225	Paqr9	ENSMUSG00000018593	Sparc
		ENSMUSG00000063506	Arhgap22	ENSMUSG00000063506	Arhgap22	ENSMUSG00000020051	Pah
		ENSMUSG00000028339	Col15a1	ENSMUSG00000028339	Col15a1	ENSMUSG00000015575	Atp6v0e
		ENSMUSG00000019989	Enpp3	ENSMUSG00000014303	Glis2	ENSMUSG00000083219	AL773519.5
		ENSMUSG00000045502	Gpr109a	ENSMUSG00000045502	Gpr109a	ENSMUSG00000017664	Slc35c2
		ENSMUSG00000049091	Sephs2	ENSMUSG00000049091	Sephs2	ENSMUSG00000078798	Sult2a1
		ENSMUSG00000042228	Lyn	ENSMUSG00000032382	Snx1	ENSMUSG00000039853	Trim14
		ENSMUSG00000042423	Fbrs	ENSMUSG00000032388	Spg21	ENSMUSG00000044350	9030625A04Rik
		ENSMUSG00000032388	Spg21	ENSMUSG00000059824	Dbp	ENSMUSG00000021877	Arf4
		ENSMUSG00000049723	Mmp12	ENSMUSG00000025497	Mupcdh	ENSMUSG00000032575	Armet
		ENSMUSG00000068083	Cyp2d40	ENSMUSG00000044927	H1fx	ENSMUSG00000021508	Cxcl14
		ENSMUSG00000020101	4632428N05Rik	ENSMUSG00000068083	Cyp2d40	ENSMUSG00000024029	Tff3
		ENSMUSG00000018585	Atox1	ENSMUSG00000020101	4632428N05Rik	ENSMUSG00000071234	Tmem90a
		ENSMUSG00000020108	Ddit4	ENSMUSG00000018585	Atox1	ENSMUSG00000024026	Glo1
		ENSMUSG00000078763	Slfn1	ENSMUSG00000033940	6720456B07Rik	ENSMUSG00000018841	Rad51l3
		ENSMUSG00000019851	Perp	ENSMUSG00000019850	Tnfaip3	ENSMUSG00000010064	Slc38a3
		ENSMUSG00000019850	Tnfaip3	ENSMUSG00000024292	Cyp4f14	ENSMUSG00000005397	Nid1
		ENSMUSG00000024292	Cyp4f14	ENSMUSG00000031827	Cotl1	ENSMUSG00000019080	Mfsd3
		ENSMUSG00000032898	Fbxo21	ENSMUSG00000024299	Adamts10	ENSMUSG00000050069	Grem2
		ENSMUSG00000019210	Atp6v1e1	ENSMUSG00000033386	Frrs1	ENSMUSG00000017466	Timp2
		ENSMUSG00000078784	1810022K09Rik	ENSMUSG00000019210	Atp6v1e1	ENSMUSG00000010663	Fads1
		ENSMUSG00000044748	Defb1	ENSMUSG00000044748	Defb1	ENSMUSG00000024620	Pdgfrb
		ENSMUSG00000058715	Fcer1g	ENSMUSG00000058715	Fcer1g	ENSMUSG00000024621	Csf1r
		ENSMUSG00000017453	Pipox	ENSMUSG00000017453	Pipox	ENSMUSG00000033576	Apol6
		ENSMUSG00000021886	Gpr65	ENSMUSG00000021884	Hacl1	ENSMUSG00000000149	Gna12
		ENSMUSG00000021884	Hacl1	ENSMUSG00000032562	Gnai2	ENSMUSG00000082100	AL646043.7
		ENSMUSG00000032562	Gnai2	ENSMUSG00000078309	AL606511.8	ENSMUSG00000040213	Ccbl2
		ENSMUSG00000053175	Bcl3	ENSMUSG00000061132	Blnk	ENSMUSG00000040212	Emp3
		ENSMUSG00000018293	Pfn1	ENSMUSG00000049037	Clec4a1	ENSMUSG00000026664	Phyh
		ENSMUSG00000049037	Clec4a1	ENSMUSG00000001175	Calm1	ENSMUSG00000033594	Spata2L
		ENSMUSG00000001175	Calm1	ENSMUSG00000071222	AC130536.4	ENSMUSG00000026669	Mcm10
		ENSMUSG00000024767	Otub1	ENSMUSG00000036620	Mgat4b	ENSMUSG00000033022	Cdo1
		ENSMUSG00000037710	Cisd1	ENSMUSG00000079562	Maea	ENSMUSG00000033751	Gadd45gip1
		ENSMUSG00000028334	Nans	ENSMUSG00000020044	Timp3	ENSMUSG00000024807	Syvn1
		ENSMUSG00000051853	Arf3	ENSMUSG00000051853	Arf3	ENSMUSG00000030004	Cml4
		ENSMUSG00000037405	Icam1	ENSMUSG00000026728	Vim	ENSMUSG00000030717	Nupr1
		ENSMUSG00000044103	Il1f9	ENSMUSG00000026727	Rsu1	ENSMUSG00000030711	Sult1a1
		ENSMUSG00000038576	Susd4	ENSMUSG00000038576	Susd4	ENSMUSG00000027222	Pex16
		ENSMUSG00000032966	Fkbp1a	ENSMUSG00000024909	Efemp2	ENSMUSG00000027227	Sord
		ENSMUSG00000036402	Gng12	ENSMUSG00000032966	Fkbp1a	ENSMUSG00000000031	H19
		ENSMUSG00000033161	Atp1a1	ENSMUSG00000036402	Gng12	ENSMUSG00000067071	Hes6
		ENSMUSG00000024349	Tmem173	ENSMUSG00000033161	Atp1a1	ENSMUSG00000030483	Cyp2b10
		ENSMUSG00000033542	Arhgef5	ENSMUSG00000024900	Cpt1a	ENSMUSG00000042988	Notum
		ENSMUSG00000024610	Cd74	ENSMUSG00000024349	Tmem173	ENSMUSG00000030137	Tuba8
		ENSMUSG00000005470	Asf1b	ENSMUSG00000033542	Arhgef5	ENSMUSG00000031996	Aplp2
		ENSMUSG00000000154	Slc22a18	ENSMUSG00000024610	Cd74	ENSMUSG00000031445	Proz
		ENSMUSG00000015165	Hnrnpl	ENSMUSG00000024346	Pfdn1	ENSMUSG00000027822	Slc33a1
		ENSMUSG00000040904	Rnasek	ENSMUSG00000040907	Atp1a3	ENSMUSG00000050445	Cyp8b1
		ENSMUSG00000024835	Coro1b	ENSMUSG00000039910	Cited2	ENSMUSG00000050335	Lgals3
		ENSMUSG00000030707	Coro1a	ENSMUSG00000041559	Fmod	ENSMUSG00000050440	Hamp1
		ENSMUSG00000027239	Mdk	ENSMUSG00000026614	Slc30a10	ENSMUSG00000009614	Sardh
		ENSMUSG00000020911	Krt19	ENSMUSG00000076523	AC122918.4	ENSMUSG00000031844	Hsd17b2
		ENSMUSG00000037440	Vnn1	ENSMUSG00000024835	Coro1b	ENSMUSG00000031845	Bcmo1
		ENSMUSG00000030494	Rhpn2	ENSMUSG00000030707	Coro1a	ENSMUSG00000051483	Cbr1
		ENSMUSG00000018927	Ccl6	ENSMUSG00000027239	Mdk	ENSMUSG00000061631	AC158958.4-201
		ENSMUSG00000023247	Guca2a	ENSMUSG00000020911	Krt19	ENSMUSG00000015363	Trabd
		ENSMUSG00000019433	Gipc1	ENSMUSG00000059970	Hspa2	ENSMUSG00000029061	Mmp23
		ENSMUSG00000019432	Bat1a	ENSMUSG00000030494	Rhpn2	ENSMUSG00000029060	Mib2
		ENSMUSG00000063354	Slc39a4	ENSMUSG00000018927	Ccl6	ENSMUSG00000036892	Prodh2
		ENSMUSG00000030127	Cops7a	ENSMUSG00000018920	Cxcl16	ENSMUSG00000031665	Sall1
		ENSMUSG00000006529	Itih1	ENSMUSG00000018923	Med11	ENSMUSG00000036896	C1qc
		ENSMUSG00000055003	Lrtm2	ENSMUSG00000023249	Parp3	ENSMUSG00000003559	As3mt
		ENSMUSG00000026180	Il8rb	ENSMUSG00000041889	Shisa4	ENSMUSG00000022181	C6
		ENSMUSG00000030834	Abcc6	ENSMUSG00000030498	Gas2	ENSMUSG00000022180	Slc7a8
		ENSMUSG00000026295	Spp2	ENSMUSG00000019432	Bat1a	ENSMUSG00000003555	Cyp17a1
		ENSMUSG00000005125	Ndrg1	ENSMUSG00000063354	Slc39a4	ENSMUSG00000038034	Igsf8
		ENSMUSG00000056737	Capg	ENSMUSG00000030122	Ptms	ENSMUSG00000022742	Cpox
		ENSMUSG00000037287	Tbcel	ENSMUSG00000030123	Plxnd1	ENSMUSG00000081021	AL669935.7
		ENSMUSG00000025372	Baiap2	ENSMUSG00000026189	Pecr	ENSMUSG00000080512	AC158987.3
		ENSMUSG00000063193	Cd300lb	ENSMUSG00000055003	Lrtm2	ENSMUSG00000021185	9030617O03Rik
		ENSMUSG00000031839	Hsbp1	ENSMUSG00000026180	Il8rb	ENSMUSG00000020458	Rtn4
		ENSMUSG00000031838	Ifi30	ENSMUSG00000004631	Sgce	ENSMUSG00000069922	Es31
		ENSMUSG00000049404	Rarres1	ENSMUSG00000026295	Spp2	ENSMUSG00000029661	Col1a2
		ENSMUSG00000030236	Slco1b2	ENSMUSG00000005125	Ndrg1	ENSMUSG00000076004	mmu-mir-715
		ENSMUSG00000048779	P2ry6	ENSMUSG00000056737	Capg	ENSMUSG00000028822	Tmem50a
		ENSMUSG00000021242	Npc2	ENSMUSG00000031549	Indol1	ENSMUSG00000039457	Ppl
		ENSMUSG00000057465	Saa2	ENSMUSG00000031548	Sfrp1	ENSMUSG00000025508	Rplp2
		ENSMUSG00000031725	AU018778	ENSMUSG00000004707	Ly9	ENSMUSG00000025509	Pnpla2
		ENSMUSG00000026478	Lamc1	ENSMUSG00000063193	Cd300lb	ENSMUSG00000072837	mmu-mir-546
		ENSMUSG00000031722	Hp	ENSMUSG00000023021	Lass5	ENSMUSG00000029446	Psph
		ENSMUSG00000056025	Clca1	ENSMUSG00000031839	Hsbp1	ENSMUSG00000058997	1300010F03Rik
		ENSMUSG00000026473	Glul	ENSMUSG00000031838	Ifi30	ENSMUSG00000035637	Grhpr
		ENSMUSG00000003541	Ier3	ENSMUSG00000030236	Slco1b2	ENSMUSG00000023904	Hcfc1r1
		ENSMUSG00000026475	Rgs16	ENSMUSG00000030237	Slco1a4	ENSMUSG00000023905	Tnfrsf12a
		ENSMUSG00000022754	Tmem45a	ENSMUSG00000048779	P2ry6	ENSMUSG00000023906	Cldn6
		ENSMUSG00000017929	B4galt5	ENSMUSG00000046840	0610008F07Rik	ENSMUSG00000026839	Upp2
		ENSMUSG00000025409	Mbd6	ENSMUSG00000046841	Ckap4	ENSMUSG00000046432	Ngfrap1
		ENSMUSG00000025405	Inhbc	ENSMUSG00000021242	Npc2	ENSMUSG00000028553	Angptl3
		ENSMUSG00000066071	Cyp4a12a	ENSMUSG00000057465	Saa2	ENSMUSG00000068392	Rnase13
		ENSMUSG00000056201	Cfl1	ENSMUSG00000029070	Mxra8	ENSMUSG00000025036	Sfxn2
		ENSMUSG00000003363	Pld3	ENSMUSG00000031725	AU018778	ENSMUSG00000052684	Jun
		ENSMUSG00000074303	AC102287.16-202	ENSMUSG00000026478	Lamc1	ENSMUSG00000064538	Y_RNA
		ENSMUSG00000026981	Il1rn	ENSMUSG00000031722	Hp	ENSMUSG00000038801	Scgb1c1
		ENSMUSG00000049625	Tifab	ENSMUSG00000026473	Glul	ENSMUSG00000035836	Ugt2b1
		ENSMUSG00000003762	Adck4	ENSMUSG00000003541	Ier3	ENSMUSG00000043421	2310016C08Rik
		ENSMUSG00000046993	AL671984.12	ENSMUSG00000026475	Rgs16	ENSMUSG00000072945	Ripply1
		ENSMUSG00000007656	Arpp19	ENSMUSG00000022754	Tmem45a	ENSMUSG00000046721	AC150897.2-201
		ENSMUSG00000028859	Csf3r	ENSMUSG00000079229	AC153855.4	ENSMUSG00000046727	0610010O12Rik
		ENSMUSG00000038147	Cd84	ENSMUSG00000017929	B4galt5	ENSMUSG00000049988	Lrrc25
		ENSMUSG00000021665	Hexb	ENSMUSG00000025405	Inhbc	ENSMUSG00000001552	Jup
		ENSMUSG00000009035	Tmem184b	ENSMUSG00000043013	CT025657.12-201	ENSMUSG00000002289	Angptl4
		ENSMUSG00000072849	Serpina1e	ENSMUSG00000066072	Cyp4a10	ENSMUSG00000042248	Cyp2c37
		ENSMUSG00000029322	Plac8	ENSMUSG00000066071	Cyp4a12a	ENSMUSG00000052974	Cyp2f2
		ENSMUSG00000057088	Cyp2d13	ENSMUSG00000031059	Ndufb11	ENSMUSG00000007891	Ctsd
		ENSMUSG00000022404	Slc25a17	ENSMUSG00000056201	Cfl1	ENSMUSG00000039196	Orm1
		ENSMUSG00000009585	Apobec3	ENSMUSG00000005873	Reep5	ENSMUSG00000032369	Plscr1
		ENSMUSG00000034807	Glt25d1	ENSMUSG00000003363	Pld3	ENSMUSG00000032366	Tpm1
		ENSMUSG00000050989	Sepn1	ENSMUSG00000057880	Abat	ENSMUSG00000037902	Sirpa
		ENSMUSG00000003161	Sri	ENSMUSG00000026981	Il1rn	ENSMUSG00000020123	Avpr1a
		ENSMUSG00000025993	Slc40a1	ENSMUSG00000049625	Tifab	ENSMUSG00000020122	Egfr
		ENSMUSG00000028581	Laptm5	ENSMUSG00000022371	Col14a1	ENSMUSG00000000739	Sult5a1
		ENSMUSG00000035621	Midn	ENSMUSG00000003762	Adck4	ENSMUSG00000062762	Ei24
		ENSMUSG00000078174	AC137525.3	ENSMUSG00000029675	Eln	ENSMUSG00000032184	Lysmd2
		ENSMUSG00000078178	AC184160.6	ENSMUSG00000007659	Bcl2l1	ENSMUSG00000015568	Lpl
		ENSMUSG00000034930	Rtkn	ENSMUSG00000007656	Arpp19	ENSMUSG00000002910	Arrdc2
		ENSMUSG00000034932	Mrpl54	ENSMUSG00000028859	Csf3r	ENSMUSG00000002602	Axl
		ENSMUSG00000013698	Pea15a	ENSMUSG00000038147	Cd84	ENSMUSG00000002603	Tgfb1
		ENSMUSG00000028923	Necap2	ENSMUSG00000021665	Hexb	ENSMUSG00000053158	Fes
		ENSMUSG00000025190	Got1	ENSMUSG00000069516	Lyz2	ENSMUSG00000036040	Adamtsl2
		ENSMUSG00000038811	Gngt2	ENSMUSG00000074063	Osgin1	ENSMUSG00000024747	Aldh1a7
		ENSMUSG00000025194	Abcc2	ENSMUSG00000009035	Tmem184b	ENSMUSG00000024030	Abcg1
		ENSMUSG00000025197	Cyp2c44	ENSMUSG00000072849	Serpina1e	ENSMUSG00000033295	Ptprf
		ENSMUSG00000059908	Mug1	ENSMUSG00000029322	Plac8	ENSMUSG00000033105	Lss
		ENSMUSG00000019122	Ccl9	ENSMUSG00000028108	Ecm1	ENSMUSG00000001802	Lrp3
		ENSMUSG00000065637	SNORA14	ENSMUSG00000057088	Cyp2d13	ENSMUSG00000038552	Fndc4
		ENSMUSG00000023067	Cdkn1a	ENSMUSG00000022094	Slc39a14	ENSMUSG00000082702	AC122296.4
		ENSMUSG00000032083	Apoa1	ENSMUSG00000009585	Apobec3	ENSMUSG00000022969	Il10rb
		ENSMUSG00000032080	Apoa4	ENSMUSG00000025351	Cd63	ENSMUSG00000024818	Slc25a45
		ENSMUSG00000018446	C1qbp	ENSMUSG00000050989	Sepn1	ENSMUSG00000010122	Slc47a1
		ENSMUSG00000042436	Mfap4	ENSMUSG00000003161	Sri	ENSMUSG00000030035	Wbp1
		ENSMUSG00000035757	1300018J18Rik	ENSMUSG00000025993	Slc40a1	ENSMUSG00000030036	Gcs1
		ENSMUSG00000052369	Tmem106c	ENSMUSG00000042766	Trim46	ENSMUSG00000037025	Foxa2
		ENSMUSG00000042349	Ikbke	ENSMUSG00000013236	Ptprs	ENSMUSG00000024254	Abcg8
		ENSMUSG00000018593	Sparc	ENSMUSG00000028581	Laptm5	ENSMUSG00000079057	Cyp4v3
		ENSMUSG00000078771	Evi2a	ENSMUSG00000028583	Pdpn	ENSMUSG00000001020	S100a4
		ENSMUSG00000020051	Pah	ENSMUSG00000020593	Lpin1	ENSMUSG00000041625	a2ld1
		ENSMUSG00000015575	Atp6v0e	ENSMUSG00000055782	Abcd2	ENSMUSG00000001025	S100a6
		ENSMUSG00000033379	Atp6v0b	ENSMUSG00000078178	AC184160.6	ENSMUSG00000023224	Serping1
		ENSMUSG00000033377	Palmd	ENSMUSG00000034930	Rtkn	ENSMUSG00000004038	Gstm3
		ENSMUSG00000044350	9030625A04Rik	ENSMUSG00000034932	Mrpl54	ENSMUSG00000015745	Plekho1
		ENSMUSG00000053168	9030619P08Rik	ENSMUSG00000013698	Pea15a	ENSMUSG00000051495	Irf2bp2
		ENSMUSG00000021877	Arf4	ENSMUSG00000028923	Necap2	ENSMUSG00000033634	Cml2
		ENSMUSG00000054342	Kcnn4	ENSMUSG00000038811	Gngt2	ENSMUSG00000041845	Rhod
		ENSMUSG00000024758	Rtn3	ENSMUSG00000025194	Abcc2	ENSMUSG00000031451	Gas6
		ENSMUSG00000021508	Cxcl14	ENSMUSG00000025197	Cyp2c44	ENSMUSG00000031980	Agt
		ENSMUSG00000024029	Tff3	ENSMUSG00000059908	Mug1	ENSMUSG00000050541	Adra1b
		ENSMUSG00000037706	Cd81	ENSMUSG00000066491	AC154714.3	ENSMUSG00000020805	Slc13a5
		ENSMUSG00000033287	Kctd17	ENSMUSG00000002416	Ndufb2	ENSMUSG00000020806	Rhbdf2
		ENSMUSG00000040322	Slc25a24	ENSMUSG00000019122	Ccl9	ENSMUSG00000005103	Wdr1
		ENSMUSG00000010064	Slc38a3	ENSMUSG00000021477	Ctsl	ENSMUSG00000026271	Gpr35
		ENSMUSG00000005397	Nid1	ENSMUSG00000065637	SNORA14	ENSMUSG00000040663	Clcf1
		ENSMUSG00000019087	Atp6ap1	ENSMUSG00000023067	Cdkn1a	ENSMUSG00000027859	Ngf
		ENSMUSG00000032978	Guca2b	ENSMUSG00000024118	1600002H07Rik	ENSMUSG00000027074	Slc43a3
		ENSMUSG00000017466	Timp2	ENSMUSG00000032089	Il10ra	ENSMUSG00000027078	Ube2l6
		ENSMUSG00000079139	AC130277.6	ENSMUSG00000032083	Apoa1	ENSMUSG00000026074	Map4k4
		ENSMUSG00000079426	Arpc4	ENSMUSG00000032080	Apoa4	ENSMUSG00000030214	1100001H23Rik
		ENSMUSG00000024620	Pdgfrb	ENSMUSG00000032085	Tagln	ENSMUSG00000080643	mmu-mir-699
		ENSMUSG00000024621	Csf1r	ENSMUSG00000042436	Mfap4	ENSMUSG00000039519	Cyp7b1
		ENSMUSG00000055839	Tceb2	ENSMUSG00000032399	Rpl4	ENSMUSG00000069633	Pex11c
		ENSMUSG00000027134	Agpat7	ENSMUSG00000010830	Kdelr3	ENSMUSG00000030218	Mgp
		ENSMUSG00000063779	Chi3l4	ENSMUSG00000032403	2300009A05Rik	ENSMUSG00000006476	Nelf
		ENSMUSG00000005469	Prkaca	ENSMUSG00000018593	Sparc	ENSMUSG00000036887	C1qa
		ENSMUSG00000001729	Akt1	ENSMUSG00000078771	Evi2a	ENSMUSG00000036880	Acaa2
		ENSMUSG00000037679	Inf2	ENSMUSG00000028199	Cryz	ENSMUSG00000022178	Jub
		ENSMUSG00000071151	AC102114.9-201	ENSMUSG00000022769	Sdf2l1	ENSMUSG00000023175	Bsg
		ENSMUSG00000040212	Emp3	ENSMUSG00000075254	Heg1	ENSMUSG00000026417	Pigr
		ENSMUSG00000026664	Phyh	ENSMUSG00000015575	Atp6v0e	ENSMUSG00000023176	Cpn2
		ENSMUSG00000044005	Gls2	ENSMUSG00000033379	Atp6v0b	ENSMUSG00000067279	Ppp1r3c
		ENSMUSG00000026669	Mcm10	ENSMUSG00000033377	Palmd	ENSMUSG00000031278	Acsl4
		ENSMUSG00000033022	Cdo1	ENSMUSG00000044350	9030625A04Rik	ENSMUSG00000021190	Lgmn
		ENSMUSG00000005483	Dnajb1	ENSMUSG00000054342	Kcnn4	ENSMUSG00000040713	Creg1
		ENSMUSG00000030004	Cml4	ENSMUSG00000021508	Cxcl14	ENSMUSG00000040711	Sh3pxd2b
		ENSMUSG00000030717	Nupr1	ENSMUSG00000024029	Tff3	ENSMUSG00000026307	Scly
		ENSMUSG00000020227	Irak3	ENSMUSG00000024026	Glo1	ENSMUSG00000040715	Rsc1a1
		ENSMUSG00000030711	Sult1a1	ENSMUSG00000019539	Rcn3	ENSMUSG00000047446	Arl4a
		ENSMUSG00000024935	Slc1a1	ENSMUSG00000033287	Kctd17	ENSMUSG00000025511	Tspan4
		ENSMUSG00000024939	Mtvr2	ENSMUSG00000040322	Slc25a24	ENSMUSG00000034135	BC033915
		ENSMUSG00000000031	H19	ENSMUSG00000068631	AC139186.4	ENSMUSG00000028838	Extl1
		ENSMUSG00000023232	Serinc2	ENSMUSG00000005397	Nid1	ENSMUSG00000056313	1810011O10Rik
		ENSMUSG00000030483	Cyp2b10	ENSMUSG00000019087	Atp6ap1	ENSMUSG00000057228	Aadat
		ENSMUSG00000003955	2310056P07Rik	ENSMUSG00000032978	Guca2b	ENSMUSG00000030220	Arhgdib
		ENSMUSG00000042988	Notum	ENSMUSG00000017466	Timp2	ENSMUSG00000029304	Spp1
		ENSMUSG00000048126	Col6a3	ENSMUSG00000079426	Arpc4	ENSMUSG00000023829	Slc22a1
		ENSMUSG00000048120	Entpd1	ENSMUSG00000036278	Macrod1	ENSMUSG00000025203	Scd2
		ENSMUSG00000030137	Tuba8	ENSMUSG00000024621	Csf1r	ENSMUSG00000046223	Plaur
		ENSMUSG00000033629	Ptplad1	ENSMUSG00000000631	Myo18a	ENSMUSG00000034220	Gpc1
		ENSMUSG00000031995	St14	ENSMUSG00000001729	Akt1	ENSMUSG00000025207	Sema4g
		ENSMUSG00000031996	Aplp2	ENSMUSG00000082100	AL646043.7	ENSMUSG00000048489	8430408G22Rik
		ENSMUSG00000005732	Ranbp1	ENSMUSG00000040212	Emp3	ENSMUSG00000042747	Krtcap2
		ENSMUSG00000031447	Lamp1	ENSMUSG00000026664	Phyh	ENSMUSG00000042745	Id1
		ENSMUSG00000040584	Abcb1a	ENSMUSG00000044005	Gls2	ENSMUSG00000039057	Myo16
		ENSMUSG00000050445	Cyp8b1	ENSMUSG00000026669	Mcm10	ENSMUSG00000016194	Hsd11b1
		ENSMUSG00000023349	Clec4n	ENSMUSG00000024807	Syvn1	ENSMUSG00000029545	Acads
		ENSMUSG00000050335	Lgals3	ENSMUSG00000030004	Cml4	ENSMUSG00000023913	Pla2g7
		ENSMUSG00000050440	Hamp1	ENSMUSG00000030717	Nupr1	ENSMUSG00000046402	Rbp1
		ENSMUSG00000006699	Cdc42	ENSMUSG00000020227	Irak3	ENSMUSG00000030340	Scnn1a
		ENSMUSG00000027828	Ssr3	ENSMUSG00000027593	Raly	ENSMUSG00000023915	Tnfrsf21
		ENSMUSG00000030827	Fgf21	ENSMUSG00000024939	Mtvr2	ENSMUSG00000028127	Abcd3
		ENSMUSG00000040699	Limd2	ENSMUSG00000041189	Chrnb1	ENSMUSG00000018604	Tbx3
		ENSMUSG00000030824	Nucb1	ENSMUSG00000000031	H19	ENSMUSG00000061540	Orm2
		ENSMUSG00000031844	Hsd17b2	ENSMUSG00000023232	Serinc2	ENSMUSG00000033917	Mir16
		ENSMUSG00000031845	Bcmo1	ENSMUSG00000067071	Hes6	ENSMUSG00000021453	Gadd45g
		ENSMUSG00000004285	Atp6v1f	ENSMUSG00000030483	Cyp2b10	ENSMUSG00000046718	Bst2
		ENSMUSG00000003429	Rps11	ENSMUSG00000042988	Notum	ENSMUSG00000021457	Syk
		ENSMUSG00000051483	Cbr1	ENSMUSG00000048126	Col6a3	ENSMUSG00000014372	Cyp2d10
		ENSMUSG00000030220	Arhgdib	ENSMUSG00000048120	Entpd1	ENSMUSG00000042251	Pm20d1
		ENSMUSG00000029999	Tgfa	ENSMUSG00000030137	Tuba8	ENSMUSG00000052305	AC131116.3
		ENSMUSG00000036892	Prodh2	ENSMUSG00000033629	Ptplad1	ENSMUSG00000018042	Cyb5r3
		ENSMUSG00000049327	Setd8	ENSMUSG00000031995	St14	ENSMUSG00000002763	Pex6
		ENSMUSG00000029064	Gnb1	ENSMUSG00000031996	Aplp2	ENSMUSG00000032172	Olfm2
		ENSMUSG00000036896	C1qc	ENSMUSG00000031447	Lamp1	ENSMUSG00000020150	Gamt
		ENSMUSG00000056054	S100a8	ENSMUSG00000050445	Cyp8b1	ENSMUSG00000023043	Krt18
		ENSMUSG00000022180	Slc7a8	ENSMUSG00000023349	Clec4n	ENSMUSG00000045282	Tmem86b
		ENSMUSG00000004609	Cd33	ENSMUSG00000050335	Lgals3	ENSMUSG00000036078	Oprs1
		ENSMUSG00000038034	Igsf8	ENSMUSG00000027048	Abcb11	ENSMUSG00000002346	Slc25a42
		ENSMUSG00000029048	Rer1	ENSMUSG00000034227	Foxj1	ENSMUSG00000032513	Gorasp1
		ENSMUSG00000038155	Gstp2	ENSMUSG00000006699	Cdc42	ENSMUSG00000020496	Rnf187
		ENSMUSG00000080512	AC158987.3	ENSMUSG00000030827	Fgf21	ENSMUSG00000060376	Bckdha
		ENSMUSG00000020458	Rtn4	ENSMUSG00000040699	Limd2	ENSMUSG00000064382	SNORA63
		ENSMUSG00000020457	Drg1	ENSMUSG00000031844	Hsd17b2	ENSMUSG00000039989	Cbx4
		ENSMUSG00000022564	Grina	ENSMUSG00000004285	Atp6v1f	ENSMUSG00000064380	SNORA73
		ENSMUSG00000026880	Stom	ENSMUSG00000063160	Numbl	ENSMUSG00000001128	Cfp
		ENSMUSG00000029201	Ugdh	ENSMUSG00000051483	Cbr1	ENSMUSG00000079494	Cml5
		ENSMUSG00000029203	Hip2	ENSMUSG00000030220	Arhgdib	ENSMUSG00000037583	Nr0b2
		ENSMUSG00000063388	AC151990.6	ENSMUSG00000032320	Rcn2	ENSMUSG00000002831	S3-12
		ENSMUSG00000029661	Col1a2	ENSMUSG00000029061	Mmp23	ENSMUSG00000024799	Tm7sf2
		ENSMUSG00000039450	Dcxr	ENSMUSG00000036892	Prodh2	ENSMUSG00000019558	Slc6a8
		ENSMUSG00000028822	Tmem50a	ENSMUSG00000029064	Gnb1	ENSMUSG00000058216	BC021614
		ENSMUSG00000025503	Taldo1	ENSMUSG00000036896	C1qc	ENSMUSG00000024483	Ankhd1
		ENSMUSG00000039457	Ppl	ENSMUSG00000056054	S100a8	ENSMUSG00000032204	Aqp9
		ENSMUSG00000034127	Tspan8	ENSMUSG00000022180	Slc7a8	ENSMUSG00000024486	Hbegf
		ENSMUSG00000015961	Adss	ENSMUSG00000004609	Cd33	ENSMUSG00000036216	Leap2
		ENSMUSG00000025509	Pnpla2	ENSMUSG00000038034	Igsf8	ENSMUSG00000010601	Apol7a
		ENSMUSG00000021696	Elovl7	ENSMUSG00000022742	Cpox	ENSMUSG00000024646	Cyb5
		ENSMUSG00000029445	Hpd	ENSMUSG00000043004	Gng2	ENSMUSG00000030934	Oat
		ENSMUSG00000023830	Igf2r	ENSMUSG00000080512	AC158987.3	ENSMUSG00000049044	Rapgef4
		ENSMUSG00000057092	Fxyd3	ENSMUSG00000020458	Rtn4	ENSMUSG00000027447	Cst3
		ENSMUSG00000035637	Grhpr	ENSMUSG00000022565	Plec1	ENSMUSG00000060703	Cd302
		ENSMUSG00000023908	Pkmyt1	ENSMUSG00000026883	Dab2ip	ENSMUSG00000058523	Mup5
		ENSMUSG00000083370	AC153623.8	ENSMUSG00000026880	Stom	ENSMUSG00000024866	Acy3
		ENSMUSG00000023906	Cldn6	ENSMUSG00000029201	Ugdh	ENSMUSG00000001665	Gstt3
		ENSMUSG00000021135	Slc10a1	ENSMUSG00000047109	Cldn14	ENSMUSG00000000290	Itgb2
		ENSMUSG00000046432	Ngfrap1	ENSMUSG00000003779	Kif20a	ENSMUSG00000030737	Slco2b1
		ENSMUSG00000028001	Fga	ENSMUSG00000045087	Edg8	ENSMUSG00000020926	Adam11
		ENSMUSG00000025037	Maoa	ENSMUSG00000029661	Col1a2	ENSMUSG00000059498	Fcgr3
		ENSMUSG00000025034	Trim8	ENSMUSG00000076004	mmu-mir-715	ENSMUSG00000048107	AC102815.31
		ENSMUSG00000028008	Accn5	ENSMUSG00000039450	Dcxr	ENSMUSG00000059326	Csf2ra
		ENSMUSG00000052681	Rap1b	ENSMUSG00000028822	Tmem50a	ENSMUSG00000020810	Cygb
		ENSMUSG00000059714	Flot1	ENSMUSG00000039457	Ppl	ENSMUSG00000040907	Atp1a3
		ENSMUSG00000052684	Jun	ENSMUSG00000015966	Il17rb	ENSMUSG00000030847	Bag3
		ENSMUSG00000027610	Gss	ENSMUSG00000034127	Tspan8	ENSMUSG00000023367	AC115045.13
		ENSMUSG00000038803	2310016E02Rik	ENSMUSG00000025509	Pnpla2	ENSMUSG00000027848	Olfml3
		ENSMUSG00000028480	Glipr2	ENSMUSG00000021696	Elovl7	ENSMUSG00000030591	Psmd8
		ENSMUSG00000072941	Sod3	ENSMUSG00000029445	Hpd	ENSMUSG00000015647	Lama5
		ENSMUSG00000046721	AC150897.2-201	ENSMUSG00000022415	Syngr1	ENSMUSG00000030208	Emp1
		ENSMUSG00000084523	mmu-mir-1903	ENSMUSG00000057092	Fxyd3	ENSMUSG00000012428	Steap4
		ENSMUSG00000046722	Cdc42se1	ENSMUSG00000025212	Sfxn3	ENSMUSG00000030203	Dusp16
		ENSMUSG00000073940	Hbb-b1	ENSMUSG00000031924	Cyb5b	ENSMUSG00000015340	Cybb
		ENSMUSG00000046727	0610010O12Rik	ENSMUSG00000035637	Grhpr	ENSMUSG00000000876	Pxmp4
		ENSMUSG00000006273	Atp6v1b2	ENSMUSG00000023908	Pkmyt1	ENSMUSG00000021214	Akr1c18
		ENSMUSG00000001552	Jup	ENSMUSG00000023905	Tnfrsf12a	ENSMUSG00000021210	Akr1c6
		ENSMUSG00000045294	Insig1	ENSMUSG00000023906	Cldn6	ENSMUSG00000022094	Slc39a14
		ENSMUSG00000022982	Sod1	ENSMUSG00000068877	Selenbp2	ENSMUSG00000051375	Pcdh1
		ENSMUSG00000039195	1110008P14Rik	ENSMUSG00000046432	Ngfrap1	ENSMUSG00000022091	Sorbs3
		ENSMUSG00000039196	Orm1	ENSMUSG00000028551	Cdkn2c	ENSMUSG00000040017	Saa4
		ENSMUSG00000032369	Plscr1	ENSMUSG00000028555	4922503N01Rik	ENSMUSG00000026421	Csrp1
		ENSMUSG00000080242	AC153623.8	ENSMUSG00000052681	Rap1b	ENSMUSG00000022769	Sdf2l1
		ENSMUSG00000032366	Tpm1	ENSMUSG00000078680	2610016E04Rik	ENSMUSG00000038055	Dexi
		ENSMUSG00000037902	Sirpa	ENSMUSG00000035836	Ugt2b1	ENSMUSG00000038135	Crygn
		ENSMUSG00000020122	Egfr	ENSMUSG00000028480	Glipr2	ENSMUSG00000056091	St3gal5
		ENSMUSG00000020120	Plek	ENSMUSG00000072941	Sod3	ENSMUSG00000066026	Dhrs3
		ENSMUSG00000002778	Kdelr1	ENSMUSG00000026938	Fcna	ENSMUSG00000031640	Klkb1
		ENSMUSG00000000739	Sult5a1	ENSMUSG00000064080	Fbln2	ENSMUSG00000050951	AL844480.29
		ENSMUSG00000020029	Nudt4	ENSMUSG00000046722	Cdc42se1	ENSMUSG00000047129	1700113H08Rik
		ENSMUSG00000021999	Cpb2	ENSMUSG00000046727	0610010O12Rik	ENSMUSG00000040706	Agmat
		ENSMUSG00000021998	Lcp1	ENSMUSG00000026837	Col5a1	ENSMUSG00000029822	Osbpl3
		ENSMUSG00000032184	Lysmd2	ENSMUSG00000001555	Fkbp10	ENSMUSG00000034108	Ccs
		ENSMUSG00000021996	Esd	ENSMUSG00000006273	Atp6v1b2	ENSMUSG00000082790	AL607030.15
		ENSMUSG00000019232	Agxt2l1	ENSMUSG00000032786	Alas1	ENSMUSG00000039474	Wfs1
		ENSMUSG00000002602	Axl	ENSMUSG00000042248	Cyp2c37	ENSMUSG00000009687	Fxyd5
		ENSMUSG00000002603	Tgfb1	ENSMUSG00000045294	Insig1	ENSMUSG00000035186	Ubd
		ENSMUSG00000032504	Pdcd6ip	ENSMUSG00000052974	Cyp2f2	ENSMUSG00000026938	Fcna
		ENSMUSG00000053158	Fes	ENSMUSG00000022982	Sod1	ENSMUSG00000065735	snosnR60_Z15
		ENSMUSG00000024039	Cbs	ENSMUSG00000067847	2010100O12Rik	ENSMUSG00000028792	Ak2
		ENSMUSG00000036040	Adamtsl2	ENSMUSG00000007891	Ctsd	ENSMUSG00000022437	Samm50
		ENSMUSG00000001155	Ftcd	ENSMUSG00000032369	Plscr1	ENSMUSG00000027809	Etfdh
		ENSMUSG00000079547	H2-DMb1	ENSMUSG00000032366	Tpm1	ENSMUSG00000022235	Cmbl
		ENSMUSG00000024030	Abcg1	ENSMUSG00000037902	Sirpa	ENSMUSG00000011884	Gltp
		ENSMUSG00000028656	Cap1	ENSMUSG00000037907	Ankrd13b	ENSMUSG00000024507	Hsd17b4
		ENSMUSG00000024740	Ddb1	ENSMUSG00000020123	Avpr1a	ENSMUSG00000021033	Gstz1
		ENSMUSG00000021823	Vcl	ENSMUSG00000020122	Egfr	ENSMUSG00000007476	Lrrc8a
		ENSMUSG00000032216	Nedd4	ENSMUSG00000020120	Plek	ENSMUSG00000002111	Sfpi1
		ENSMUSG00000039865	Slc44a3	ENSMUSG00000000739	Sult5a1	ENSMUSG00000039062	Anpep
		ENSMUSG00000022965	Ifngr2	ENSMUSG00000000732	Icosl	ENSMUSG00000060147	Serpinb6a
		ENSMUSG00000022969	Il10rb	ENSMUSG00000020029	Nudt4	ENSMUSG00000025014	Dntt
		ENSMUSG00000033589	Reep4	ENSMUSG00000021998	Lcp1	ENSMUSG00000049858	Suox
		ENSMUSG00000026678	Rgs5	ENSMUSG00000032184	Lysmd2	ENSMUSG00000056978	Hamp2
		ENSMUSG00000024927	Rela	ENSMUSG00000021996	Esd	ENSMUSG00000024014	Pim1
		ENSMUSG00000061689	Dlgap4	ENSMUSG00000002602	Axl	ENSMUSG00000077370	RNaseP_nuc
		ENSMUSG00000001020	S100a4	ENSMUSG00000002603	Tgfb1	ENSMUSG00000028158	Mttp
		ENSMUSG00000041625	a2ld1	ENSMUSG00000053158	Fes	ENSMUSG00000074743	Thbd
		ENSMUSG00000001025	S100a6	ENSMUSG00000024039	Cbs	ENSMUSG00000028976	Slc2a5
		ENSMUSG00000004038	Gstm3	ENSMUSG00000019960	Dusp6	ENSMUSG00000028979	Masp2
		ENSMUSG00000048277	Syngr2	ENSMUSG00000079547	H2-DMb1	ENSMUSG00000064604	SNORA44
		ENSMUSG00000004032	Gstm5	ENSMUSG00000024030	Abcg1	ENSMUSG00000074240	Cib3
		ENSMUSG00000015745	Plekho1	ENSMUSG00000024740	Ddb1	ENSMUSG00000032348	Gsta4
		ENSMUSG00000000049	Apoh	ENSMUSG00000001119	Col6a1	ENSMUSG00000032349	Elovl5
		ENSMUSG00000059481	Plg	ENSMUSG00000039405	Prss23	ENSMUSG00000044965	AC133199.3
		ENSMUSG00000054827	Cyp2c50	ENSMUSG00000047228	BC048546	ENSMUSG00000020009	Ifngr1
		ENSMUSG00000039601	Rcan2	ENSMUSG00000005447	Pafah1b3	ENSMUSG00000037820	Tgm2
		ENSMUSG00000076258	mmu-mir-689-2	ENSMUSG00000033107	Rnf125	ENSMUSG00000039234	Sec24d
		ENSMUSG00000033634	Cml2	ENSMUSG00000019528	Gyg	ENSMUSG00000020000	Moxd1
		ENSMUSG00000030103	Bhlhb2	ENSMUSG00000038550	Gm129	ENSMUSG00000021539	Lect2
		ENSMUSG00000041845	Rhod	ENSMUSG00000079941	RP23-298F22.4	ENSMUSG00000022895	Ets2
		ENSMUSG00000030107	Usp18	ENSMUSG00000032216	Nedd4	ENSMUSG00000022893	Adamts1
		ENSMUSG00000031451	Gas6	ENSMUSG00000039865	Slc44a3	ENSMUSG00000022892	App
		ENSMUSG00000030109	Slc6a12	ENSMUSG00000032218	Ccnb2	ENSMUSG00000045382	Cxcr4
		ENSMUSG00000015396	Cd83	ENSMUSG00000022965	Ifngr2	ENSMUSG00000045817	Zfp36l2
		ENSMUSG00000020803	Txndc17	ENSMUSG00000022969	Il10rb	ENSMUSG00000002332	Dhrs1
		ENSMUSG00000027852	Nras	ENSMUSG00000055805	Fmnl1	ENSMUSG00000001131	Timp1
		ENSMUSG00000020806	Rhbdf2	ENSMUSG00000063704	Mapk15	ENSMUSG00000020423	Btg2
		ENSMUSG00000005103	Wdr1	ENSMUSG00000027456	Sdcbp2	ENSMUSG00000078853	Igtp
		ENSMUSG00000040663	Clcf1	ENSMUSG00000026676	Ccdc3	ENSMUSG00000018143	Mafk
		ENSMUSG00000040660	Cyp2b9	ENSMUSG00000033589	Reep4	ENSMUSG00000058207	Serpina3k
		ENSMUSG00000030587	2200002D01Rik	ENSMUSG00000026678	Rgs5	ENSMUSG00000073982	Rhog
		ENSMUSG00000027859	Ngf	ENSMUSG00000061848	AC102103.10	ENSMUSG00000032231	Anxa2
		ENSMUSG00000040466	Blvrb	ENSMUSG00000037025	Foxa2	ENSMUSG00000073988	Ttpa
		ENSMUSG00000034006	Pqlc1	ENSMUSG00000079057	Cyp4v3	ENSMUSG00000017493	Igfbp4
		ENSMUSG00000039519	Cyp7b1	ENSMUSG00000027215	Cd82	ENSMUSG00000001227	Sema6b
		ENSMUSG00000030218	Mgp	ENSMUSG00000001020	S100a4	ENSMUSG00000078983	AC165293.2
		ENSMUSG00000015355	Cd48	ENSMUSG00000001025	S100a6	ENSMUSG00000022948	Setd4
		ENSMUSG00000015357	Clpx	ENSMUSG00000004038	Gstm3	ENSMUSG00000037622	Wdtc1
		ENSMUSG00000021262	Evl	ENSMUSG00000004032	Gstm5	ENSMUSG00000026656	Fcgr2b
		ENSMUSG00000031538	Plat	ENSMUSG00000015745	Plekho1	ENSMUSG00000026655	3110001A13Rik
		ENSMUSG00000036887	C1qa	ENSMUSG00000049422	Chchd10	ENSMUSG00000058022	9530008L14Rik
		ENSMUSG00000029050	Ski	ENSMUSG00000082341	AL808125.11	ENSMUSG00000030695	Aldoa
		ENSMUSG00000036880	Acaa2	ENSMUSG00000054827	Cyp2c50	ENSMUSG00000001911	Nfix
		ENSMUSG00000022178	Jub	ENSMUSG00000039601	Rcan2	ENSMUSG00000036446	Lum
		ENSMUSG00000023175	Bsg	ENSMUSG00000076258	mmu-mir-689-2	ENSMUSG00000055312	0610012H03Rik
		ENSMUSG00000026414	Tnnt2	ENSMUSG00000041845	Rhod	ENSMUSG00000076275	mmu-mir-675
		ENSMUSG00000026417	Pigr	ENSMUSG00000031451	Gas6	ENSMUSG00000030470	Csrp3
		ENSMUSG00000022174	Dad1	ENSMUSG00000022270	1810015C04Rik	ENSMUSG00000061959	Es22
		ENSMUSG00000022175	Lrp10	ENSMUSG00000050541	Adra1b	ENSMUSG00000056666	Retsat
		ENSMUSG00000031271	Serpina7	ENSMUSG00000026278	Bok	ENSMUSG00000031503	Col4a2
		ENSMUSG00000031278	Acsl4	ENSMUSG00000020803	Txndc17	ENSMUSG00000027875	Hmgcs2
		ENSMUSG00000074794	Arrdc3	ENSMUSG00000027852	Nras	ENSMUSG00000038599	Capn8
		ENSMUSG00000021190	Lgmn	ENSMUSG00000020806	Rhbdf2	ENSMUSG00000059775	Rps26
		ENSMUSG00000039067	Psmd7	ENSMUSG00000005103	Wdr1	ENSMUSG00000056888	Glipr1
		ENSMUSG00000064871	SNORD58	ENSMUSG00000040663	Clcf1	ENSMUSG00000026435	Slc45a3
		ENSMUSG00000040713	Creg1	ENSMUSG00000040660	Cyp2b9	ENSMUSG00000040026	Saa3
		ENSMUSG00000040711	Sh3pxd2b	ENSMUSG00000027859	Ngf	ENSMUSG00000047731	D19Wsu162e
		ENSMUSG00000057400	Es1	ENSMUSG00000026074	Map4k4	ENSMUSG00000047040	Atad4
		ENSMUSG00000014599	Csf1	ENSMUSG00000030217	Art4	ENSMUSG00000021336	Slc17a4
		ENSMUSG00000028837	Psmb2	ENSMUSG00000039519	Cyp7b1	ENSMUSG00000030804	Vkorc1
		ENSMUSG00000025511	Tspan4	ENSMUSG00000030218	Mgp	ENSMUSG00000031654	Cbln1
		ENSMUSG00000025510	Cd151	ENSMUSG00000015355	Cd48	ENSMUSG00000057933	Gsta2
		ENSMUSG00000035199	Arl6ip5	ENSMUSG00000015357	Clpx	ENSMUSG00000029810	Tmem176b
		ENSMUSG00000056313	1810011O10Rik	ENSMUSG00000021263	Degs2	ENSMUSG00000046959	Slc26a1
		ENSMUSG00000052160	Pld4	ENSMUSG00000021262	Evl	ENSMUSG00000029816	Gpnmb
		ENSMUSG00000029994	Anxa4	ENSMUSG00000031538	Plat	ENSMUSG00000029819	Npy
		ENSMUSG00000013584	Aldh1a2	ENSMUSG00000036887	C1qa	ENSMUSG00000047139	Cd24a
		ENSMUSG00000029304	Spp1	ENSMUSG00000022178	Jub	ENSMUSG00000025533	Asl
		ENSMUSG00000023829	Slc22a1	ENSMUSG00000039323	Igfbp2	ENSMUSG00000025532	Crcp
		ENSMUSG00000029309	Sparcl1	ENSMUSG00000026417	Pigr	ENSMUSG00000026922	Agpat2
		ENSMUSG00000022223	2310014G06Rik	ENSMUSG00000075517	AC118710.7	ENSMUSG00000006638	Abhd1
		ENSMUSG00000029233	Srd5a2l	ENSMUSG00000067279	Ppp1r3c	ENSMUSG00000029368	Alb
		ENSMUSG00000034227	Foxj1	ENSMUSG00000067276	Capn6	ENSMUSG00000029369	Afm
		ENSMUSG00000046223	Plaur	ENSMUSG00000031271	Serpina7	ENSMUSG00000075590	Nrbp2
		ENSMUSG00000028633	Ctps	ENSMUSG00000031278	Acsl4	ENSMUSG00000065701	Y_RNA
		ENSMUSG00000074649	BC029722	ENSMUSG00000022790	Igsf11	ENSMUSG00000022443	Myh9
		ENSMUSG00000048489	8430408G22Rik	ENSMUSG00000021190	Lgmn	ENSMUSG00000022440	C1qtnf6
		ENSMUSG00000038235	F11r	ENSMUSG00000003348	Mobkl2a	ENSMUSG00000031785	Gpr56
		ENSMUSG00000016194	Hsd11b1	ENSMUSG00000031078	Cttn	ENSMUSG00000034595	2310014H01Rik
		ENSMUSG00000023913	Pla2g7	ENSMUSG00000040711	Sh3pxd2b	ENSMUSG00000034591	Slc41a2
		ENSMUSG00000046402	Rbp1	ENSMUSG00000014599	Csf1	ENSMUSG00000023031	Ela1
		ENSMUSG00000028542	Slc6a9	ENSMUSG00000009905	Kdsr	ENSMUSG00000025223	Ldb1
		ENSMUSG00000028011	Tdo2	ENSMUSG00000025511	Tspan4	ENSMUSG00000034205	Loxl2
		ENSMUSG00000028124	Gclm	ENSMUSG00000025510	Cd151	ENSMUSG00000025225	Nfkb2
		ENSMUSG00000077479	SCARNA18	ENSMUSG00000035199	Arl6ip5	ENSMUSG00000025224	Gbf1
		ENSMUSG00000042520	Ubap2l	ENSMUSG00000056313	1810011O10Rik	ENSMUSG00000021025	Nfkbia
		ENSMUSG00000061540	Orm2	ENSMUSG00000057228	Aadat	ENSMUSG00000038217	2010305C02Rik
		ENSMUSG00000033917	Mir16	ENSMUSG00000029994	Anxa4	ENSMUSG00000074623	Gm826
		ENSMUSG00000024131	Slc3a1	ENSMUSG00000065541	mmu-mir-24-2	ENSMUSG00000074622	Mafb
		ENSMUSG00000046718	Bst2	ENSMUSG00000029304	Spp1	ENSMUSG00000029762	Akr1b8
		ENSMUSG00000021457	Syk	ENSMUSG00000069096	AC123747.26	ENSMUSG00000032754	Slc24a6
		ENSMUSG00000064254	Ethe1	ENSMUSG00000021485	Mxd3	ENSMUSG00000084416	AC158958.4-205
		ENSMUSG00000042251	Pm20d1	ENSMUSG00000029309	Sparcl1	ENSMUSG00000025003	Cyp2c39
		ENSMUSG00000029063	Nadk	ENSMUSG00000048644	Ctxn1	ENSMUSG00000025002	Cyp2c55
		ENSMUSG00000052305	AC131116.3	ENSMUSG00000022223	2310014G06Rik	ENSMUSG00000015869	Prpsap1
		ENSMUSG00000053560	Ier2	ENSMUSG00000029233	Srd5a2l	ENSMUSG00000025317	Car5a
		ENSMUSG00000020159	Gabrp	ENSMUSG00000029234	Tmem165	ENSMUSG00000062991	Nrg1
		ENSMUSG00000002769	Gnmt	ENSMUSG00000025203	Scd2	ENSMUSG00000028961	Pgd
		ENSMUSG00000032172	Olfm2	ENSMUSG00000046223	Plaur	ENSMUSG00000039270	Megf9
		ENSMUSG00000032171	OTTMUSG00000014964	ENSMUSG00000074649	BC029722	ENSMUSG00000018623	Mmp7
		ENSMUSG00000037852	Cpe	ENSMUSG00000025153	Fasn	ENSMUSG00000038859	Baiap2l1
		ENSMUSG00000023043	Krt18	ENSMUSG00000042745	Id1	ENSMUSG00000017390	Aldoc
		ENSMUSG00000033355	Rtp4	ENSMUSG00000034739	C1qtnf5	ENSMUSG00000028367	Txn1
		ENSMUSG00000044715	4933433P14Rik	ENSMUSG00000066705	Fxyd6	ENSMUSG00000063558	Aox1
		ENSMUSG00000036180	Gatad2a	ENSMUSG00000038235	F11r	ENSMUSG00000045775	Slc16a5
		ENSMUSG00000002588	Pon1	ENSMUSG00000016194	Hsd11b1	ENSMUSG00000068566	Myadm
		ENSMUSG00000026568	Brp44	ENSMUSG00000023913	Pla2g7	ENSMUSG00000042476	Abcb4
		ENSMUSG00000036672	Cenpt	ENSMUSG00000046402	Rbp1	ENSMUSG00000009092	Derl3
		ENSMUSG00000001128	Cfp	ENSMUSG00000028542	Slc6a9	ENSMUSG00000020773	Trim47
		ENSMUSG00000068614	Actc1	ENSMUSG00000028011	Tdo2	ENSMUSG00000017002	Slpi
		ENSMUSG00000037583	Nr0b2	ENSMUSG00000028127	Abcd3	ENSMUSG00000020777	Acox1
		ENSMUSG00000062624	Cyp2c67	ENSMUSG00000052566	Hook2	ENSMUSG00000002032	Tmem25
		ENSMUSG00000079592	C1qtnf5	ENSMUSG00000061540	Orm2	ENSMUSG00000028211	Trp53inp1
		ENSMUSG00000024799	Tm7sf2	ENSMUSG00000021451	Sema4d	ENSMUSG00000024063	Lbh
		ENSMUSG00000019558	Slc6a8	ENSMUSG00000021453	Gadd45g	ENSMUSG00000060591	Ifitm2
		ENSMUSG00000079936	AC155937.4-202	ENSMUSG00000074254	Cyp2a4	ENSMUSG00000070436	Serpinh1
		ENSMUSG00000032207	Lipc	ENSMUSG00000021457	Syk	ENSMUSG00000017718	Afmid
		ENSMUSG00000036216	Leap2	ENSMUSG00000083524	BX088584.14	ENSMUSG00000080125	AL627104.16
		ENSMUSG00000003849	Nqo1	ENSMUSG00000014372	Cyp2d10	ENSMUSG00000082815	AC160993.5
		ENSMUSG00000030934	Oat	ENSMUSG00000029063	Nadk	ENSMUSG00000019970	Sgk1
		ENSMUSG00000024644	Cndp2	ENSMUSG00000045193	Cirbp	ENSMUSG00000020099	Unc5b
		ENSMUSG00000041059	AL663090.15	ENSMUSG00000020159	Gabrp	ENSMUSG00000006333	Rps9
		ENSMUSG00000049044	Rapgef4	ENSMUSG00000002769	Gnmt	ENSMUSG00000070427	Il18bp
		ENSMUSG00000027447	Cst3	ENSMUSG00000032172	Olfm2	ENSMUSG00000000673	Haao
		ENSMUSG00000044026	Tmem20	ENSMUSG00000037852	Cpe	ENSMUSG00000064109	Hcst
		ENSMUSG00000019173	Rab5c	ENSMUSG00000060572	Mfap2	ENSMUSG00000068631	AC139186.4
		ENSMUSG00000019179	Mdh2	ENSMUSG00000035504	Reep6	ENSMUSG00000021948	Prkcd
		ENSMUSG00000058523	Mup5	ENSMUSG00000051550	Zfp579	ENSMUSG00000021497	Txndc15
		ENSMUSG00000024863	Mbl2	ENSMUSG00000022885	St6gal1	ENSMUSG00000030189	Csda
		ENSMUSG00000036322	CR974457.17-201	ENSMUSG00000045282	Tmem86b	ENSMUSG00000078445	AC168276.3
		ENSMUSG00000000290	Itgb2	ENSMUSG00000052942	Glis3	ENSMUSG00000064294	Aox3
		ENSMUSG00000001056	Nola2	ENSMUSG00000002588	Pon1	ENSMUSG00000024661	Fth1
		ENSMUSG00000041616	Nppa	ENSMUSG00000064382	SNORA63	ENSMUSG00000024665	Fads2
		ENSMUSG00000020926	Adam11	ENSMUSG00000024694	Keg1	ENSMUSG00000076610	Igh
		ENSMUSG00000059498	Fcgr3	ENSMUSG00000071714	Csf2rb2	ENSMUSG00000037493	Cib2
		ENSMUSG00000059326	Csf2ra	ENSMUSG00000044393	Dsg2	ENSMUSG00000062515	Fabp4
		ENSMUSG00000061947	Serpina10	ENSMUSG00000037583	Nr0b2	ENSMUSG00000060807	Serpina6
		ENSMUSG00000039616	Mocos	ENSMUSG00000041293	Gpr110	ENSMUSG00000030681	Mvp
		ENSMUSG00000026249	Serpine2	ENSMUSG00000062624	Cyp2c67	ENSMUSG00000036545	Adamts2
		ENSMUSG00000020810	Cygb	ENSMUSG00000002831	S3-12	ENSMUSG00000001670	Tat
		ENSMUSG00000030844	Rgs10	ENSMUSG00000079592	C1qtnf5	ENSMUSG00000054474	Thnsl2
		ENSMUSG00000030847	Bag3	ENSMUSG00000024799	Tm7sf2	ENSMUSG00000022843	Clcn2
		ENSMUSG00000023367	AC115045.13	ENSMUSG00000032997	Chpf	ENSMUSG00000027261	Hao1
		ENSMUSG00000027848	Olfml3	ENSMUSG00000058216	BC021614	ENSMUSG00000000078	Klf6
		ENSMUSG00000030591	Psmd8	ENSMUSG00000036216	Leap2	ENSMUSG00000047631	Apof
		ENSMUSG00000015647	Lama5	ENSMUSG00000003849	Nqo1	ENSMUSG00000033965	Slc16a2
		ENSMUSG00000030595	Nfkbib	ENSMUSG00000030934	Oat	ENSMUSG00000065145	Vault
		ENSMUSG00000038583	Pln	ENSMUSG00000024644	Cndp2	ENSMUSG00000005683	Cs
		ENSMUSG00000049299	Trappc1	ENSMUSG00000049044	Rapgef4	ENSMUSG00000005681	Apoa2
		ENSMUSG00000040471	Ggt6	ENSMUSG00000020325	Fstl3	ENSMUSG00000026223	Itm2c
		ENSMUSG00000027068	Dhrs9	ENSMUSG00000027447	Cst3	ENSMUSG00000058492	AC164123.4
		ENSMUSG00000030208	Emp1	ENSMUSG00000019179	Mdh2	ENSMUSG00000040659	Efhd2
		ENSMUSG00000012428	Steap4	ENSMUSG00000058523	Mup5	ENSMUSG00000004798	Ulk2
		ENSMUSG00000012422	Tmem167	ENSMUSG00000024866	Acy3	ENSMUSG00000000303	Cdh1
		ENSMUSG00000015340	Cybb	ENSMUSG00000000184	Ccnd2	ENSMUSG00000026687	Aldh9a1
		ENSMUSG00000073376	CT025601.7	ENSMUSG00000000290	Itgb2	ENSMUSG00000055053	Nfic
		ENSMUSG00000021210	Akr1c6	ENSMUSG00000001056	Nola2	ENSMUSG00000031400	G6pdx
		ENSMUSG00000006442	Srm	ENSMUSG00000037797	Adh4	ENSMUSG00000049382	Krt8
		ENSMUSG00000056413	Centa1	ENSMUSG00000027204	Fbn1	ENSMUSG00000031790	Mmp15
		ENSMUSG00000000983	Kal1	ENSMUSG00000079017	Ifi27	ENSMUSG00000022149	C9
		ENSMUSG00000000982	Ccl3	ENSMUSG00000047617	BC029214	ENSMUSG00000003518	Dusp3
		ENSMUSG00000056071	S100a7a	ENSMUSG00000059498	Fcgr3	ENSMUSG00000030317	Timp4
		ENSMUSG00000051579	Tceal8	ENSMUSG00000059326	Csf2ra	ENSMUSG00000026358	Rgs1
		ENSMUSG00000026421	Csrp1	ENSMUSG00000061947	Serpina10	ENSMUSG00000004558	Ndrg2
		ENSMUSG00000026426	Arl8a	ENSMUSG00000051790	Nlgn2	ENSMUSG00000015094	Npdc1
		ENSMUSG00000012519	Mlkl	ENSMUSG00000030849	Fgfr2	ENSMUSG00000007041	Clic1
		ENSMUSG00000022565	Plec1	ENSMUSG00000026249	Serpine2	ENSMUSG00000081664	AC136740.10
		ENSMUSG00000056252	AC122820.4	ENSMUSG00000020810	Cygb	ENSMUSG00000048706	D4Bwg0951e
		ENSMUSG00000056529	Ptafr	ENSMUSG00000026796	9130404D14Rik	ENSMUSG00000007892	Rplp1
		ENSMUSG00000003355	Fkbp11	ENSMUSG00000030844	Rgs10	ENSMUSG00000052151	Ppap2c
		ENSMUSG00000036989	Trim3	ENSMUSG00000023367	AC115045.13	ENSMUSG00000020572	Nampt
		ENSMUSG00000026335	Pam	ENSMUSG00000027848	Olfml3	ENSMUSG00000029373	Pf4
		ENSMUSG00000076068	mmu-mir-678	ENSMUSG00000026965	Anapc2	ENSMUSG00000025491	Ifitm1
		ENSMUSG00000040706	Agmat	ENSMUSG00000030591	Psmd8	ENSMUSG00000025492	Ifitm3
		ENSMUSG00000022304	Dpys	ENSMUSG00000015647	Lama5	ENSMUSG00000049721	Gal3st1
		ENSMUSG00000047126	Cltc	ENSMUSG00000040479	Dgkz	ENSMUSG00000049723	Mmp12
		ENSMUSG00000076066	mmu-mir-223	ENSMUSG00000030208	Emp1	ENSMUSG00000062181	EG13909
		ENSMUSG00000029822	Osbpl3	ENSMUSG00000012428	Steap4	ENSMUSG00000022210	Dhrs4
		ENSMUSG00000057789	Bak1	ENSMUSG00000015340	Cybb	ENSMUSG00000022217	1500005A01Rik
		ENSMUSG00000034101	Ctnnd1	ENSMUSG00000000876	Pxmp4	ENSMUSG00000076136	AC122119.11
		ENSMUSG00000009687	Fxyd5	ENSMUSG00000021210	Akr1c6	ENSMUSG00000034765	Dusp5
		ENSMUSG00000035186	Ubd	ENSMUSG00000035165	Kcne3	ENSMUSG00000029771	Irf5
		ENSMUSG00000035184	AC154516.2	ENSMUSG00000022091	Sorbs3	ENSMUSG00000059970	Hspa2
		ENSMUSG00000065734	SNORD49	ENSMUSG00000000983	Kal1	ENSMUSG00000028680	Plk3
		ENSMUSG00000022433	Csnk1e	ENSMUSG00000000982	Ccl3	ENSMUSG00000034783	Cd207
		ENSMUSG00000022436	Sh3bp1	ENSMUSG00000056071	S100a7a	ENSMUSG00000034786	Gpsm3
		ENSMUSG00000011884	Gltp	ENSMUSG00000040017	Saa4	ENSMUSG00000029571	Tmem106b
		ENSMUSG00000025232	Hexa	ENSMUSG00000051579	Tceal8	ENSMUSG00000034785	Dio1
		ENSMUSG00000034744	Nagk	ENSMUSG00000026421	Csrp1	ENSMUSG00000025075	Habp2
		ENSMUSG00000074639	BC089597	ENSMUSG00000026426	Arl8a	ENSMUSG00000028179	Cth
		ENSMUSG00000021036	Sptlc2	ENSMUSG00000038055	Dexi	ENSMUSG00000022500	Litaf
		ENSMUSG00000074634	EG633640	ENSMUSG00000031246	Sh3bgrl	ENSMUSG00000045948	Mrps12
		ENSMUSG00000025780	Itih5	ENSMUSG00000056091	St3gal5	ENSMUSG00000034308	4632417N05Rik
		ENSMUSG00000021033	Gstz1	ENSMUSG00000017176	Nt5c3l	ENSMUSG00000069516	Lyz2
		ENSMUSG00000002111	Sfpi1	ENSMUSG00000012519	Mlkl	ENSMUSG00000039246	Lyplal1
		ENSMUSG00000065420	mmu-mir-142	ENSMUSG00000056252	AC122820.4	ENSMUSG00000028195	Cyr61
		ENSMUSG00000060147	Serpinb6a	ENSMUSG00000056529	Ptafr	ENSMUSG00000035891	Cerk
		ENSMUSG00000029552	Tes	ENSMUSG00000026335	Pam	ENSMUSG00000028420	Tmem38b
		ENSMUSG00000049858	Suox	ENSMUSG00000073684	2610002J02Rik	ENSMUSG00000042041	2010003K11Rik
		ENSMUSG00000025017	Pik3ap1	ENSMUSG00000076068	mmu-mir-678	ENSMUSG00000028359	Orm3
		ENSMUSG00000083354	AC159257.2	ENSMUSG00000022304	Dpys	ENSMUSG00000020766	Galk1
		ENSMUSG00000045763	Basp1	ENSMUSG00000047126	Cltc	ENSMUSG00000037942	Crp
		ENSMUSG00000045962	Wnk1	ENSMUSG00000076066	mmu-mir-223	ENSMUSG00000028223	Decr1
		ENSMUSG00000042644	Itpr3	ENSMUSG00000029822	Osbpl3	ENSMUSG00000021559	Dapk1
		ENSMUSG00000021143	Pacs2	ENSMUSG00000082795	BX682541.5	ENSMUSG00000053846	Lipg
		ENSMUSG00000038828	1110039B18Rik	ENSMUSG00000057789	Bak1	ENSMUSG00000042289	Hsd3b7
		ENSMUSG00000028378	Ltb4dh	ENSMUSG00000009687	Fxyd5	ENSMUSG00000053687	Dpep2
		ENSMUSG00000064063	BC048507	ENSMUSG00000035186	Ubd	ENSMUSG00000032788	Pdxk
		ENSMUSG00000074240	Cib3	ENSMUSG00000072812	Ahnak2	ENSMUSG00000053113	Socs3
		ENSMUSG00000064267	Hvcn1	ENSMUSG00000035184	AC154516.2	ENSMUSG00000021792	5730469M10Rik
		ENSMUSG00000032348	Gsta4	ENSMUSG00000065734	SNORD49	ENSMUSG00000001119	Col6a1
		ENSMUSG00000032349	Elovl5	ENSMUSG00000022439	Parvg	ENSMUSG00000020372	Gnb2l1
		ENSMUSG00000007872	Id3	ENSMUSG00000022433	Csnk1e	ENSMUSG00000013846	St3gal1
		ENSMUSG00000007877	Tcap	ENSMUSG00000022436	Sh3bp1	ENSMUSG00000018217	Pmp22
		ENSMUSG00000032690	Oas2	ENSMUSG00000069394	Pcdhga2	ENSMUSG00000021484	Lman2
		ENSMUSG00000044965	AC133199.3	ENSMUSG00000080832	AL606745.11	ENSMUSG00000076609	EG628498
		ENSMUSG00000020149	Rab1	ENSMUSG00000011884	Gltp	ENSMUSG00000024679	Ms4a6d
		ENSMUSG00000020142	Slc1a4	ENSMUSG00000078135	Eid1	ENSMUSG00000031502	Col4a1
		ENSMUSG00000020009	Ifngr1	ENSMUSG00000025232	Hexa	ENSMUSG00000024694	Keg1
		ENSMUSG00000037820	Tgm2	ENSMUSG00000034744	Nagk	ENSMUSG00000024697	Gna14
		ENSMUSG00000021539	Lect2	ENSMUSG00000074639	BC089597	ENSMUSG00000074976	Bicc1
		ENSMUSG00000022895	Ets2	ENSMUSG00000021036	Sptlc2	ENSMUSG00000030674	Qprt
		ENSMUSG00000018567	Gabarap	ENSMUSG00000025780	Itih5	ENSMUSG00000001663	Gstt1
		ENSMUSG00000022892	App	ENSMUSG00000002111	Sfpi1	ENSMUSG00000079019	Insl3
		ENSMUSG00000045382	Cxcr4	ENSMUSG00000065420	mmu-mir-142	ENSMUSG00000037797	Adh4
		ENSMUSG00000018569	Cldn7	ENSMUSG00000060147	Serpinb6a	ENSMUSG00000037798	Mat1a
		ENSMUSG00000044811	Cd300d	ENSMUSG00000029552	Tes	ENSMUSG00000010095	Slc3a2
		ENSMUSG00000019942	Cdc2a	ENSMUSG00000049858	Suox	ENSMUSG00000079012	Serpina3m
		ENSMUSG00000078188	Wdfy3	ENSMUSG00000025017	Pik3ap1	ENSMUSG00000054263	Lifr
		ENSMUSG00000001131	Timp1	ENSMUSG00000045763	Basp1	ENSMUSG00000041660	Bbox1
		ENSMUSG00000033831	Fgb	ENSMUSG00000028159	Dapp1	ENSMUSG00000020205	Phlda1
		ENSMUSG00000018893	AC157554.7	ENSMUSG00000021143	Pacs2	ENSMUSG00000039648	Ccbl1
		ENSMUSG00000044147	Arf6	ENSMUSG00000066607	6030419C18Rik	ENSMUSG00000004098	Col5a3
		ENSMUSG00000078853	Igtp	ENSMUSG00000028378	Ltb4dh	ENSMUSG00000024854	Pold4
		ENSMUSG00000024781	Lipa	ENSMUSG00000074240	Cib3	ENSMUSG00000024851	Pitpnm1
		ENSMUSG00000024785	Rcl1	ENSMUSG00000064267	Hvcn1	ENSMUSG00000064899	U8
		ENSMUSG00000058207	Serpina3k	ENSMUSG00000032348	Gsta4	ENSMUSG00000027327	1700037H04Rik
		ENSMUSG00000073982	Rhog	ENSMUSG00000002020	Ltbp2	ENSMUSG00000005142	Man2b1
		ENSMUSG00000032231	Anxa2	ENSMUSG00000020142	Slc1a4	ENSMUSG00000030895	Hpx
		ENSMUSG00000029333	Rasgef1b	ENSMUSG00000020009	Ifngr1	ENSMUSG00000067235	H2-Q10
		ENSMUSG00000078983	AC165293.2	ENSMUSG00000037820	Tgm2	ENSMUSG00000030096	Slc6a6
		ENSMUSG00000024300	Myo1f	ENSMUSG00000020000	Moxd1	ENSMUSG00000030095	Tmem43
		ENSMUSG00000070436	Serpinh1	ENSMUSG00000022895	Ets2	ENSMUSG00000048022	AC159150.5
		ENSMUSG00000022947	Cbr3	ENSMUSG00000068758	Il3ra	ENSMUSG00000011382	Dhdh
		ENSMUSG00000020312	Shc2	ENSMUSG00000018567	Gabarap	ENSMUSG00000041930	BC057022
		ENSMUSG00000024308	Tapbp	ENSMUSG00000022892	App	ENSMUSG00000056643	AC122521.4
		ENSMUSG00000044037	Als2cl	ENSMUSG00000045382	Cxcr4	ENSMUSG00000070704	Ugt2b36
		ENSMUSG00000044034	Npb	ENSMUSG00000018569	Cldn7	ENSMUSG00000026691	Fmo3
		ENSMUSG00000030695	Aldoa	ENSMUSG00000018143	Mafk	ENSMUSG00000003528	Slc25a1
		ENSMUSG00000059552	Trp53	ENSMUSG00000044811	Cd300d	ENSMUSG00000011148	Adssl1
		ENSMUSG00000024870	Rab1b	ENSMUSG00000019942	Cdc2a	ENSMUSG00000081534	AC104225.1
		ENSMUSG00000036446	Lum	ENSMUSG00000078188	Wdfy3	ENSMUSG00000031782	Coq9
		ENSMUSG00000050148	Ubqln2	ENSMUSG00000001131	Timp1	ENSMUSG00000031788	Kifc3
		ENSMUSG00000024277	Mapre2	ENSMUSG00000051811	Cox6b2	ENSMUSG00000034177	Rnf43
		ENSMUSG00000054808	Actn4	ENSMUSG00000002804	Nudt14	ENSMUSG00000034171	Faah
		ENSMUSG00000071584	Atf7	ENSMUSG00000024781	Lipa	ENSMUSG00000055737	Ghr
		ENSMUSG00000072568	AC164597.11	ENSMUSG00000002808	Epdr1	ENSMUSG00000039428	Tmem135
		ENSMUSG00000030470	Csrp3	ENSMUSG00000058207	Serpina3k	ENSMUSG00000029167	Ppargc1a
		ENSMUSG00000061959	Es22	ENSMUSG00000073982	Rhog	ENSMUSG00000056515	Rab31
		ENSMUSG00000056666	Retsat	ENSMUSG00000032231	Anxa2	ENSMUSG00000029163	Emilin1
		ENSMUSG00000027656	Wisp2	ENSMUSG00000036206	Sh3bp4	ENSMUSG00000047394	2010001J22Rik
		ENSMUSG00000028745	Capzb	ENSMUSG00000078983	AC165293.2	ENSMUSG00000026348	Acmsd
		ENSMUSG00000027871	Hsd3b1	ENSMUSG00000037628	Cdkn3	ENSMUSG00000060803	Gstp1
		ENSMUSG00000031503	Col4a2	ENSMUSG00000024300	Myo1f	ENSMUSG00000051439	Cd14
		ENSMUSG00000031502	Col4a1	ENSMUSG00000020315	Spnb2	ENSMUSG00000022040	Ephx2
		ENSMUSG00000031875	Cmtm3	ENSMUSG00000070436	Serpinh1	ENSMUSG00000022041	Chrna2
		ENSMUSG00000027890	Gstm4	ENSMUSG00000022947	Cbr3	ENSMUSG00000047407	Tgif1
		ENSMUSG00000055447	Cd47	ENSMUSG00000020312	Shc2	ENSMUSG00000013707	Tnfaip8l2
		ENSMUSG00000034024	Cct2	ENSMUSG00000024308	Tapbp	ENSMUSG00000074604	Mgst2
		ENSMUSG00000021208	1810023F06Rik	ENSMUSG00000058022	9530008L14Rik	ENSMUSG00000075779	U4
		ENSMUSG00000055044	Pdlim1	ENSMUSG00000030695	Aldoa	ENSMUSG00000020571	Pdia6
		ENSMUSG00000040808	S100g	ENSMUSG00000036446	Lum	ENSMUSG00000021009	Ptpn21
		ENSMUSG00000056888	Glipr1	ENSMUSG00000050148	Ubqln2	ENSMUSG00000046379	AC116763.11-201
		ENSMUSG00000047040	Atad4	ENSMUSG00000024277	Mapre2	ENSMUSG00000025481	1190003J15Rik
		ENSMUSG00000030302	Atp2b2	ENSMUSG00000041607	Mbp	ENSMUSG00000084309	BX088584.14
		ENSMUSG00000029142	Mrpl33	ENSMUSG00000041605	5730559C18Rik	ENSMUSG00000006519	Cyba
		ENSMUSG00000029032	Arhgef16	ENSMUSG00000076275	mmu-mir-675	ENSMUSG00000020684	Rasl10b
		ENSMUSG00000057933	Gsta2	ENSMUSG00000061959	Es22	ENSMUSG00000025068	Gsto1
		ENSMUSG00000029810	Tmem176b	ENSMUSG00000056666	Retsat	ENSMUSG00000022462	Slc38a2
		ENSMUSG00000015083	C8g	ENSMUSG00000037552	Plekhg2	ENSMUSG00000022463	Srebf2
		ENSMUSG00000006589	Aprt	ENSMUSG00000027656	Wisp2	ENSMUSG00000030284	Creld1
		ENSMUSG00000015085	Entpd2	ENSMUSG00000059791	Nrm	ENSMUSG00000052520	Cyp2j5
		ENSMUSG00000029816	Gpnmb	ENSMUSG00000031503	Col4a2
		ENSMUSG00000047139	Cd24a	ENSMUSG00000027875	Hmgcs2
		ENSMUSG00000025534	Gusb	ENSMUSG00000015653	Steap2
		ENSMUSG00000031827	Cotl1	ENSMUSG00000031875	Cmtm3
		ENSMUSG00000003037	Rab8a	ENSMUSG00000027890	Gstm4
		ENSMUSG00000029368	Alb	ENSMUSG00000055447	Cd47
		ENSMUSG00000029369	Afm	ENSMUSG00000030278	Cidec
		ENSMUSG00000022443	Myh9	ENSMUSG00000030272	Camk1
		ENSMUSG00000022440	C1qtnf6	ENSMUSG00000021208	1810023F06Rik
		ENSMUSG00000034595	2310014H01Rik	ENSMUSG00000040808	S100g
		ENSMUSG00000042726	Trafd1	ENSMUSG00000056888	Glipr1
		ENSMUSG00000032849	Abcc4	ENSMUSG00000066357	Wdr6
		ENSMUSG00000034201	Gas2l1	ENSMUSG00000023150	Ivns1abp
		ENSMUSG00000023905	Tnfrsf12a	ENSMUSG00000047040	Atad4
		ENSMUSG00000021025	Nfkbia	ENSMUSG00000031253	Srpx2
		ENSMUSG00000031781	Ciapin1	ENSMUSG00000030804	Vkorc1
		ENSMUSG00000038217	2010305C02Rik	ENSMUSG00000076291	AC165092.3
		ENSMUSG00000081534	AC104225.1	ENSMUSG00000029032	Arhgef16
		ENSMUSG00000029767	Calu	ENSMUSG00000057933	Gsta2
		ENSMUSG00000029561	Oasl2	ENSMUSG00000047420	BC064033
		ENSMUSG00000025002	Cyp2c55	ENSMUSG00000031659	Adcy7
		ENSMUSG00000020638	Cmpk2	ENSMUSG00000029810	Tmem176b
		ENSMUSG00000028567	Txndc12	ENSMUSG00000015083	C8g
		ENSMUSG00000025317	Car5a	ENSMUSG00000006589	Aprt
		ENSMUSG00000016283	H2-M2	ENSMUSG00000015085	Entpd2
		ENSMUSG00000025647	Scotin	ENSMUSG00000029816	Gpnmb
		ENSMUSG00000034371	Dak	ENSMUSG00000047139	Cd24a
		ENSMUSG00000062991	Nrg1	ENSMUSG00000025534	Gusb
		ENSMUSG00000028961	Pgd	ENSMUSG00000081677	AL596258.15
		ENSMUSG00000081258	BX649317.5	ENSMUSG00000026922	Agpat2
		ENSMUSG00000039270	Megf9	ENSMUSG00000056515	Rab31
		ENSMUSG00000018623	Mmp7	ENSMUSG00000029499	Pxmp2
		ENSMUSG00000038859	Baiap2l1	ENSMUSG00000022445	Cyp2d26
		ENSMUSG00000028367	Txn1	ENSMUSG00000022443	Myh9
		ENSMUSG00000078453	3110003A17Rik	ENSMUSG00000022440	C1qtnf6
		ENSMUSG00000049382	Krt8	ENSMUSG00000034595	2310014H01Rik
		ENSMUSG00000045776	Lrtm1	ENSMUSG00000047557	Lxn
		ENSMUSG00000045775	Slc16a5	ENSMUSG00000029780	Nt5c3
		ENSMUSG00000068566	Myadm	ENSMUSG00000025223	Ldb1
		ENSMUSG00000042476	Abcb4	ENSMUSG00000082676	AL929413.13
		ENSMUSG00000020773	Trim47	ENSMUSG00000034205	Loxl2
		ENSMUSG00000032350	Gclc	ENSMUSG00000025225	Nfkb2
		ENSMUSG00000017002	Slpi	ENSMUSG00000021025	Nfkbia
		ENSMUSG00000020775	Mrpl38	ENSMUSG00000038217	2010305C02Rik
		ENSMUSG00000017009	Sdc4	ENSMUSG00000035372	1810055G02Rik
		ENSMUSG00000024066	Xdh	ENSMUSG00000029767	Calu
		ENSMUSG00000024063	Lbh	ENSMUSG00000049130	C5ar1
		ENSMUSG00000020017	Hal	ENSMUSG00000029561	Oasl2
		ENSMUSG00000020010	Vnn3	ENSMUSG00000023972	Ptk7
		ENSMUSG00000018572	Phf23	ENSMUSG00000025002	Cyp2c55
		ENSMUSG00000041515	Irf8	ENSMUSG00000028567	Txndc12
		ENSMUSG00000017718	Afmid	ENSMUSG00000025317	Car5a
		ENSMUSG00000080125	AL627104.16	ENSMUSG00000025647	Scotin
		ENSMUSG00000036057	Ptpn23	ENSMUSG00000062991	Nrg1
		ENSMUSG00000017716	Birc5	ENSMUSG00000028967	Errfi1
		ENSMUSG00000001348	Acp5	ENSMUSG00000052688	5430435G22Rik
		ENSMUSG00000070427	Il18bp	ENSMUSG00000028961	Pgd
		ENSMUSG00000000673	Haao	ENSMUSG00000081258	BX649317.5
		ENSMUSG00000021948	Prkcd	ENSMUSG00000018623	Mmp7
		ENSMUSG00000033335	Dnm2	ENSMUSG00000038859	Baiap2l1
		ENSMUSG00000078449	AC153368.5	ENSMUSG00000035885	Cox8a
		ENSMUSG00000030189	Csda	ENSMUSG00000016664	Pacsin2
		ENSMUSG00000021493	Pdlim7	ENSMUSG00000018398	09/08/11
		ENSMUSG00000078445	AC168276.3	ENSMUSG00000012017	Scarf2
		ENSMUSG00000078441	Scamp4	ENSMUSG00000045775	Slc16a5
		ENSMUSG00000006932	Ctnnb1	ENSMUSG00000068566	Myadm
		ENSMUSG00000035373	Ccl7	ENSMUSG00000020773	Trim47
		ENSMUSG00000064294	Aox3	ENSMUSG00000032350	Gclc
		ENSMUSG00000024661	Fth1	ENSMUSG00000017002	Slpi
		ENSMUSG00000024664	Fads3	ENSMUSG00000020777	Acox1
		ENSMUSG00000076610	Igh	ENSMUSG00000032359	Ctsh
		ENSMUSG00000015711	Prune	ENSMUSG00000002032	Tmem25
		ENSMUSG00000038507	Parp12	ENSMUSG00000024063	Lbh
		ENSMUSG00000037499	Nenf	ENSMUSG00000020017	Hal
		ENSMUSG00000060807	Serpina6	ENSMUSG00000020010	Vnn3
		ENSMUSG00000030682	Cdipt	ENSMUSG00000068744	Psrc1
		ENSMUSG00000030681	Mvp	ENSMUSG00000045394	Tacstd1
		ENSMUSG00000010154	Spire2	ENSMUSG00000082811	AL596103.22
		ENSMUSG00000079488	AC107830.10-202	ENSMUSG00000080125	AL627104.16
		ENSMUSG00000000278	Scpep1	ENSMUSG00000035686	Thrsp
		ENSMUSG00000079003	AC156028.2-203	ENSMUSG00000024659	Anxa1
		ENSMUSG00000027261	Hao1	ENSMUSG00000036057	Ptpn23
		ENSMUSG00000027263	Tubgcp4	ENSMUSG00000017716	Birc5
		ENSMUSG00000000078	Klf6	ENSMUSG00000008035	Mid1ip1
		ENSMUSG00000005575	Ube2m	ENSMUSG00000028957	Per3
		ENSMUSG00000051682	Treml4	ENSMUSG00000070427	Il18bp
		ENSMUSG00000024513	Mbd2	ENSMUSG00000000673	Haao
		ENSMUSG00000030047	Arhgap25	ENSMUSG00000063730	Hsd3b2
		ENSMUSG00000024844	Banf1	ENSMUSG00000064109	Hcst
		ENSMUSG00000040385	Ppp1ca	ENSMUSG00000019370	Calm3
		ENSMUSG00000065145	Vault	ENSMUSG00000021948	Prkcd
		ENSMUSG00000027315	Spint1	ENSMUSG00000078449	AC153368.5
		ENSMUSG00000027646	Src	ENSMUSG00000030189	Csda
		ENSMUSG00000005683	Cs	ENSMUSG00000021493	Pdlim7
		ENSMUSG00000019590	Cyb561	ENSMUSG00000078445	AC168276.3
		ENSMUSG00000026223	Itm2c	ENSMUSG00000006932	Ctnnb1
		ENSMUSG00000040659	Efhd2	ENSMUSG00000064294	Aox3
		ENSMUSG00000015668	Pdzd11	ENSMUSG00000024660	Incenp
		ENSMUSG00000040722	Scamp5	ENSMUSG00000076614	Ighg1
		ENSMUSG00000049988	Lrrc25	ENSMUSG00000024663	Rab3il1
		ENSMUSG00000021238	Aldh6a1	ENSMUSG00000024664	Fads3
		ENSMUSG00000073421	H2-Ab1	ENSMUSG00000076613	Igh-3
		ENSMUSG00000021236	Entpd5	ENSMUSG00000076610	Igh
		ENSMUSG00000000301	Pemt	ENSMUSG00000062515	Fabp4
		ENSMUSG00000000303	Cdh1	ENSMUSG00000037499	Nenf
		ENSMUSG00000031402	Mpp1	ENSMUSG00000020736	Nt5c
		ENSMUSG00000031400	G6pdx	ENSMUSG00000030681	Mvp
		ENSMUSG00000026688	Mgst3	ENSMUSG00000010154	Spire2
		ENSMUSG00000053113	Socs3	ENSMUSG00000036545	Adamts2
		ENSMUSG00000022146	Osmr	ENSMUSG00000006800	Sulf2
		ENSMUSG00000031790	Mmp15	ENSMUSG00000000278	Scpep1
		ENSMUSG00000063232	Serpina11	ENSMUSG00000027261	Hao1
		ENSMUSG00000003518	Dusp3	ENSMUSG00000000078	Klf6
		ENSMUSG00000031799	Tpm4	ENSMUSG00000030047	Arhgap25
		ENSMUSG00000073738	AC102570.8	ENSMUSG00000024843	Chka
		ENSMUSG00000049493	Pls1	ENSMUSG00000024844	Banf1
		ENSMUSG00000063838	Cdc42ep5	ENSMUSG00000027864	Ptgfrn
		ENSMUSG00000004558	Ndrg2	ENSMUSG00000027315	Spint1
		ENSMUSG00000003200	Sh3gl1	ENSMUSG00000027646	Src
		ENSMUSG00000026355	Mcm6	ENSMUSG00000030867	Plk1
		ENSMUSG00000015094	Npdc1	ENSMUSG00000019590	Cyb561
		ENSMUSG00000029802	Abcg2	ENSMUSG00000026223	Itm2c
		ENSMUSG00000007041	Clic1	ENSMUSG00000004771	Rab11a
		ENSMUSG00000025810	Nrp1	ENSMUSG00000040659	Efhd2
		ENSMUSG00000026915	Strbp	ENSMUSG00000049988	Lrrc25
		ENSMUSG00000007891	Ctsd	ENSMUSG00000006378	Gcat
		ENSMUSG00000007892	Rplp1	ENSMUSG00000073421	H2-Ab1
		ENSMUSG00000052151	Ppap2c	ENSMUSG00000021236	Entpd5
		ENSMUSG00000028779	Pef1	ENSMUSG00000000303	Cdh1
		ENSMUSG00000075583	AC110211.16	ENSMUSG00000031402	Mpp1
		ENSMUSG00000029373	Pf4	ENSMUSG00000026688	Mgst3
		ENSMUSG00000084317	AC121119.12	ENSMUSG00000052429	Prmt1
		ENSMUSG00000025492	Ifitm3	ENSMUSG00000022146	Osmr
		ENSMUSG00000049721	Gal3st1	ENSMUSG00000031790	Mmp15
		ENSMUSG00000025497	Mupcdh	ENSMUSG00000022149	C9
		ENSMUSG00000025498	Irf7	ENSMUSG00000003518	Dusp3
		ENSMUSG00000043832	Clec4a3	ENSMUSG00000031799	Tpm4
		ENSMUSG00000062181	EG13909	ENSMUSG00000073738	AC102570.8
		ENSMUSG00000076130	mmu-mir-689-1	ENSMUSG00000051225	BC030396
		ENSMUSG00000022216	Psme1	ENSMUSG00000049493	Pls1
		ENSMUSG00000015890	Amdhd1	ENSMUSG00000004552	Ctse
		ENSMUSG00000029777	Gars	ENSMUSG00000063838	Cdc42ep5
		ENSMUSG00000057103	Cml1	ENSMUSG00000004558	Ndrg2
		ENSMUSG00000078092	AC087556.30	ENSMUSG00000040722	Scamp5
		ENSMUSG00000028680	Plk3	ENSMUSG00000026355	Mcm6
		ENSMUSG00000034783	Cd207	ENSMUSG00000015094	Npdc1
		ENSMUSG00000034786	Gpsm3	ENSMUSG00000007041	Clic1
		ENSMUSG00000035960	Apex1	ENSMUSG00000048706	D4Bwg0951e
		ENSMUSG00000023942	Slc29a1	ENSMUSG00000054405	Dnajc8
		ENSMUSG00000023944	Hsp90ab1	ENSMUSG00000052151	Ppap2c
		ENSMUSG00000023947	Nfkbie	ENSMUSG00000028779	Pef1
		ENSMUSG00000022500	Litaf	ENSMUSG00000029371	Cxcl5
		ENSMUSG00000034308	4632417N05Rik	ENSMUSG00000029373	Pf4
		ENSMUSG00000029484	Anxa3	ENSMUSG00000047565	Acot10
		ENSMUSG00000065087	SNORD22	ENSMUSG00000049723	Mmp12
		ENSMUSG00000069516	Lyz2	ENSMUSG00000062181	EG13909
		ENSMUSG00000068823	Csde1	ENSMUSG00000022215	1110028A07Rik
		ENSMUSG00000028194	Ddah	ENSMUSG00000042712	Wbp5
		ENSMUSG00000028195	Cyr61	ENSMUSG00000058952	Cfi
		ENSMUSG00000035896	Rnase1	ENSMUSG00000029777	Gars
		ENSMUSG00000065663	SNORA25	ENSMUSG00000057103	Cml1
		ENSMUSG00000042041	2010003K11Rik	ENSMUSG00000028680	Plk3
		ENSMUSG00000028359	Orm3	ENSMUSG00000047963	Stbd1
		ENSMUSG00000034947	Tmem106a	ENSMUSG00000034786	Gpsm3
		ENSMUSG00000052336	Cx3cr1	ENSMUSG00000029571	Tmem106b
		ENSMUSG00000037949	Ano10	ENSMUSG00000034785	Dio1
		ENSMUSG00000032323	Cyp11a1	ENSMUSG00000046160	Olig1
		ENSMUSG00000070047	Fat1	ENSMUSG00000023947	Nfkbie
		ENSMUSG00000018761	Mpdu1	ENSMUSG00000029482	Aacs
		ENSMUSG00000035780	Ugt2a3	ENSMUSG00000029570	Lfng
		ENSMUSG00000021556	Golm1	ENSMUSG00000034308	4632417N05Rik
		ENSMUSG00000060586	H2-Eb1	ENSMUSG00000029484	Anxa3
		ENSMUSG00000075244	AC125190.4	ENSMUSG00000028173	Gpr177
		ENSMUSG00000017631	Abr	ENSMUSG00000035561	Aldh1b1
		ENSMUSG00000032786	Alas1	ENSMUSG00000028195	Cyr61
		ENSMUSG00000042289	Hsd3b7	ENSMUSG00000035896	Rnase1
		ENSMUSG00000053687	Dpep2	ENSMUSG00000035891	Cerk
		ENSMUSG00000056665	4930572J05Rik	ENSMUSG00000042041	2010003K11Rik
		ENSMUSG00000078612	1700024P16Rik	ENSMUSG00000016494	Cd34
		ENSMUSG00000021795	Sftpd	ENSMUSG00000028357	Kif12
		ENSMUSG00000019960	Dusp6	ENSMUSG00000028359	Orm3
		ENSMUSG00000001119	Col6a1	ENSMUSG00000034947	Tmem106a
		ENSMUSG00000019969	Psen1	ENSMUSG00000052336	Cx3cr1
		ENSMUSG00000028719	Cmpk1	ENSMUSG00000032324	Tspan3
		ENSMUSG00000020372	Gnb2l1	ENSMUSG00000037949	Ano10
		ENSMUSG00000048832	Vps37c	ENSMUSG00000070047	Fat1
		ENSMUSG00000062619	2310039H08Rik	ENSMUSG00000035783	Acta2
		ENSMUSG00000024479	Mal2	ENSMUSG00000021556	Golm1
		ENSMUSG00000053063	Clec12a	ENSMUSG00000060586	H2-Eb1
		ENSMUSG00000021957	Tkt	ENSMUSG00000017631	Abr
		ENSMUSG00000076609	EG628498	ENSMUSG00000041515	Irf8
		ENSMUSG00000024679	Ms4a6d	ENSMUSG00000032038	St3gal4
		ENSMUSG00000024672	Ms4a7	ENSMUSG00000042289	Hsd3b7
		ENSMUSG00000071076	AC162446.2	ENSMUSG00000056665	4930572J05Rik
		ENSMUSG00000027875	Hmgcs2	ENSMUSG00000017707	Serinc3
		ENSMUSG00000024694	Keg1	ENSMUSG00000021795	Sftpd
		ENSMUSG00000074976	Bicc1	ENSMUSG00000036040	Adamtsl2
		ENSMUSG00000015568	Lpl	ENSMUSG00000021823	Vcl
		ENSMUSG00000037797	Adh4	ENSMUSG00000020372	Gnb2l1
		ENSMUSG00000079015	Serpina1c	ENSMUSG00000084317	AC121119.12
		ENSMUSG00000010095	Slc3a2	ENSMUSG00000039936	Pik3cd
		ENSMUSG00000079017	Ifi27	ENSMUSG00000053063	Clec12a
		ENSMUSG00000010760	Phlda2	ENSMUSG00000021957	Tkt
		ENSMUSG00000037157	Il22ra1	ENSMUSG00000027715	Ccna2
		ENSMUSG00000054263	Lifr	ENSMUSG00000076609	EG628498
		ENSMUSG00000049124	AC140047.8	ENSMUSG00000024679	Ms4a6d
		ENSMUSG00000022856	Tmem41a	ENSMUSG00000024672	Ms4a7
		ENSMUSG00000030789	Itgax	ENSMUSG00000032816	Nope
		ENSMUSG00000030786	Itgam	ENSMUSG00000031502	Col4a1
		ENSMUSG00000030785	Cox6a2	ENSMUSG00000079494	Cml5
		ENSMUSG00000039648	Ccbl1	ENSMUSG00000074976	Bicc1
		ENSMUSG00000005547	Cyp2a5	ENSMUSG00000015568	Lpl
		ENSMUSG00000030413	Pglyrp1	ENSMUSG00000001666	Ddt
		ENSMUSG00000024501	Dpysl3	ENSMUSG00000079015	Serpina1c
		ENSMUSG00000024503	Spink3	ENSMUSG00000010095	Slc3a2
		ENSMUSG00000024854	Pold4	ENSMUSG00000079879	AC134437.3
		ENSMUSG00000024851	Pitpnm1	ENSMUSG00000010760	Phlda2
		ENSMUSG00000024858	Adrbk1	ENSMUSG00000021678	F2rl1
		ENSMUSG00000026234	Ncl	ENSMUSG00000065878	SNORD34
		ENSMUSG00000005142	Man2b1	ENSMUSG00000054263	Lifr
		ENSMUSG00000062473	AC121113.13	ENSMUSG00000020205	Phlda1
		ENSMUSG00000030894	Tpp1	ENSMUSG00000030789	Itgax
		ENSMUSG00000030895	Hpx	ENSMUSG00000030786	Itgam
		ENSMUSG00000030096	Slc6a6	ENSMUSG00000082301	AL929546.8
		ENSMUSG00000030095	Tmem43	ENSMUSG00000039648	Ccbl1
		ENSMUSG00000041936	Agrn	ENSMUSG00000005547	Cyp2a5
		ENSMUSG00000031304	Il2rg	ENSMUSG00000037379	Spon2
		ENSMUSG00000026691	Fmo3	ENSMUSG00000041801	Phlda3
		ENSMUSG00000026127	Imp4	ENSMUSG00000030413	Pglyrp1
		ENSMUSG00000031785	Gpr56	ENSMUSG00000024501	Dpysl3
		ENSMUSG00000081535	AC121113.13	ENSMUSG00000024503	Spink3
		ENSMUSG00000031780	Ccl17	ENSMUSG00000024854	Pold4
		ENSMUSG00000031788	Kifc3	ENSMUSG00000024851	Pitpnm1
		ENSMUSG00000022139	Mbnl2	ENSMUSG00000026234	Ncl
		ENSMUSG00000055730	Ces6	ENSMUSG00000005142	Man2b1
		ENSMUSG00000055737	Ghr	ENSMUSG00000030894	Tpp1
		ENSMUSG00000025804	Ccr1	ENSMUSG00000030895	Hpx
		ENSMUSG00000030329	C530028O21Rik	ENSMUSG00000030096	Slc6a6
		ENSMUSG00000024747	Aldh1a7	ENSMUSG00000030095	Tmem43
		ENSMUSG00000029166	Mapre3	ENSMUSG00000037206	Islr
		ENSMUSG00000029161	Cgref1	ENSMUSG00000041936	Agrn
		ENSMUSG00000056515	Rab31	ENSMUSG00000031489	Adrb3
		ENSMUSG00000037847	BC016495	ENSMUSG00000031785	Gpr56
		ENSMUSG00000060802	B2m	ENSMUSG00000081534	AC104225.1
		ENSMUSG00000060803	Gstp1	ENSMUSG00000031788	Kifc3
		ENSMUSG00000051439	Cd14	ENSMUSG00000003526	Prodh
		ENSMUSG00000040752	Myh6	ENSMUSG00000055737	Ghr
		ENSMUSG00000026343	Gpr39	ENSMUSG00000025809	Itgb1
		ENSMUSG00000047407	Tgif1	ENSMUSG00000030329	C530028O21Rik
		ENSMUSG00000021909	Tnnc1	ENSMUSG00000024747	Aldh1a7
		ENSMUSG00000013707	Tnfaip8l2	ENSMUSG00000029161	Cgref1
		ENSMUSG00000063065	Mapk3	ENSMUSG00000029162	Khk
		ENSMUSG00000020572	Nampt	ENSMUSG00000029163	Emilin1
		ENSMUSG00000022665	Ccdc80	ENSMUSG00000047394	2010001J22Rik
		ENSMUSG00000084233	CT009567.9	ENSMUSG00000051343	Rab11fip5
		ENSMUSG00000028766	Alpl	ENSMUSG00000060803	Gstp1
		ENSMUSG00000025488	Cox8b	ENSMUSG00000051439	Cd14
		ENSMUSG00000006498	Ptbp1	ENSMUSG00000022043	Trim35
		ENSMUSG00000082691	AC122820.4	ENSMUSG00000022040	Ephx2
		ENSMUSG00000006519	Cyba	ENSMUSG00000026342	Slc35f5
		ENSMUSG00000036820	Amdhd2	ENSMUSG00000047407	Tgif1
		ENSMUSG00000036278	Macrod1	ENSMUSG00000007038	Neu1
		ENSMUSG00000028691	Prdx1	ENSMUSG00000006205	Htra1
		ENSMUSG00000028692	Akr1a4	ENSMUSG00000013707	Tnfaip8l2
		ENSMUSG00000034793	G6pc3	ENSMUSG00000005087	Cd44
		ENSMUSG00000025068	Gsto1	ENSMUSG00000020572	Nampt
		ENSMUSG00000029580	Actb	ENSMUSG00000022665	Ccdc80
		ENSMUSG00000023952	Gtpbp2	ENSMUSG00000028766	Alpl
		ENSMUSG00000048856	AI132487	ENSMUSG00000025481	1190003J15Rik
		ENSMUSG00000042677	Zc3h12a	ENSMUSG00000022594	Lynx1
		ENSMUSG00000052520	Cyp2j5	ENSMUSG00000084309	BX088584.14
		ENSMUSG00000038305	2810022L02Rik	ENSMUSG00000082691	AC122820.4
				ENSMUSG00000042705	Commd10
				ENSMUSG00000006519	Cyba
				ENSMUSG00000036820	Amdhd2
				ENSMUSG00000028691	Prdx1
				ENSMUSG00000028692	Akr1a4
				ENSMUSG00000020681	Ace
				ENSMUSG00000023952	Gtpbp2
				ENSMUSG00000023019	Gpd1
				ENSMUSG00000045952	AC121826.3
				ENSMUSG00000052520	Cyp2j5
				ENSMUSG00000021171	D12Ertd551e
				ENSMUSG00000038305	2810022L02Rik
