# Supplementary material for: Comparative Analysis and Modeling of the Severity of Steatohepatitis in DDC-Treated Mouse Strains
Source: PLoS One. 2014 Oct 27;9(10):e111006. doi: 10.1371/journal.pone.0111006 (PMC4210132; doi:10.1371/journal.pone.0111006)
Supplement: Table S2 — RNA-Seq expression data (RPKM values) of all three mice that were used for the principle component analysis (PCA analysis). (XLS) [file pone.0111006.s002.xls]

## Sheet: Table S2
ENSEMBL ID	MGI symbol	TRpC.A/J_DDC_8w_MG616	TRpC.A/J_DDC_8w_MG618	TRpC.A/J_DDC_8w_MG622	TRpC.A/J_Cont_8w_MH591	TRpC.A/J_Cont_8w_MH592	TRpC.A/J_Cont_8w_MH594	TRpC.C57Bl6_DDC_8w_MG307	TRpC.C57Bl6_DDC_8w_MG308	TRpC.C57Bl6_DDC_8w_MG309	TRpC.C57Bl6_Cont_8w_MH684	TRpC.C57Bl6_Cont_8w_MH685	TRpC.C57Bl6_Cont_8w_MH686	TRpC.PWD_DDC_8w_MG609	TRpC.PWD_DDC_8w_MG610	TRpC.PWD_DDC_8w_MH666	TRpC.PWD_Cont_8w_M1162	TRpC.PWD_Cont_8w_M1163	TRpC.PWD_Cont_8w_M1164		Mean AJ DDC	Mean AJ cont	Mean B6 DDC	Mean B6 cont	Mean PWD DDC	Mean PWD cont	Ratio AJ	Ratio B6	Ratio PWD
ENSMUSG00000040412	5330417C22Rik	3.6	4.03	5.09	0.18	0.06	0.09	3.25	4.8	4.52	0.12	0.11	0.05	0.09	0.86	0.15	0.02	0.07	0.03		4.24	0.11	4.19	0.0933333	0.366667	0.04	38.5455	44.8929	9.16667
ENSMUSG00000028186	Uox	292.72	280.09	270.26	495.6	693.33	438.98	357.06	364.87	361.12	649.94	461.03	266.82	180.67	250.77	108.63	130.93	138.79	178.12		281.023	542.637	361.017	459.263	180.023	149.28	0.517885	0.786078	1.20594
ENSMUSG00000020190	Mknk2	95.73	62.35	79.71	54.94	17.17	40.26	114.44	115.49	92.02	30.32	52.76	64.03	164.61	193.72	142.97	144.67	139.75	93.19		79.2633	37.4567	107.317	49.0367	167.1	125.87	2.11613	2.1885	1.32756
ENSMUSG00000075391	AL773523.4	66.21	68.29	62.52	79.09	118.59	104.28	18.18	17.46	19.61	42.82	37.94	28.92	9.31	9.26	6.14	22.42	19.3	21.88		65.6733	100.653	18.4167	36.56	8.23667	21.2	0.652471	0.503738	0.388522
ENSMUSG00000006005	Tpr	12.06	13.85	13.3	4.45	4.54	4.15	12.4	11.85	13.78	5.83	5.22	3.08	7.15	9.2	7.31	4.51	4.58	5.08		13.07	4.38	12.6767	4.71	7.88667	4.72333	2.98402	2.69144	1.66972
ENSMUSG00000028433	Ubap2	15.65	15.59	15.52	6.57	5.4	3.2	19.1	18.13	15.25	6.53	9.49	9.83	14.47	12.61	11.86	16.18	12.54	12.01		15.5867	5.05667	17.4933	8.61667	12.98	13.5767	3.0824	2.03017	0.956052
ENSMUSG00000028437	Ubap1	27.61	28.01	25.35	12.67	12.3	7.83	25.13	24.22	21.14	18.21	19.83	15.96	15.42	18.88	15.29	16.58	14.56	15.34		26.99	10.9333	23.4967	18	16.53	15.4933	2.4686	1.30537	1.06691
ENSMUSG00000034957	Cebpa	72.69	45.17	74.95	86.54	84.44	148.66	104.42	122.34	88.78	116.3	167.34	289.69	88.91	47.84	53.52	229.86	376.9	247.98		64.27	106.547	105.18	191.11	63.4233	284.913	0.60321	0.550364	0.222606
ENSMUSG00000034403	Pja1	23.95	23.45	20.41	21.62	21.8	22.89	27.34	24.83	31.32	29.64	31.64	32.45	19.13	17.18	13.53	38.57	32.48	34.44		22.6033	22.1033	27.83	31.2433	16.6133	35.1633	1.02262	0.89075	0.472462
ENSMUSG00000069237	C78339	13.08	6	7.49	8.37	4.01	21.43	13.43	13.51	12.73	4.46	15.59	48	25.35	15.46	22.93	35.77	68.01	30.37		8.85667	11.27	13.2233	22.6833	21.2467	44.7167	0.785862	0.582954	0.47514
ENSMUSG00000002014	Ssr4	165.4	151.08	167.57	136.59	85.13	89.94	166.18	160.4	151.63	118.61	173.25	159.4	180.7	133.18	158.55	197.64	159.34	179.79		161.35	103.887	159.403	150.42	157.477	178.923	1.55313	1.05972	0.880135
ENSMUSG00000083497	AL773523.4	149.76	154.42	141.48	178.83	268.03	235.89	41.13	39.51	44.3	96.75	85.87	65.45	21.08	20.95	13.9	50.73	43.68	49.52		148.553	227.583	41.6467	82.69	18.6433	47.9767	0.652743	0.503648	0.388592
ENSMUSG00000018774	Cd68	123.97	124.63	139.48	20.79	14.14	6.55	139.56	139.33	134.34	15.97	19.77	19.55	124.86	126.56	87.87	6.15	6.89	3.92		129.36	13.8267	137.743	18.43	113.097	5.65333	9.35583	7.47387	20.0053
ENSMUSG00000032336	Nptn	26.9	29.35	26.86	11.77	16.17	8.34	24.97	23.05	25.79	14.51	10.76	8.24	13.39	20.15	13.57	11.1	10.33	12.22		27.7033	12.0933	24.6033	11.17	15.7033	11.2167	2.29079	2.20263	1.4
ENSMUSG00000078515	Ddi2	26.61	20.67	25.75	37.49	35.99	29.81	26.01	25.98	27.71	38.65	43.43	50.11	39.2	47.63	50.39	87.05	80.83	74.52		24.3433	34.43	26.5667	44.0633	45.74	80.8	0.707038	0.60292	0.566089
ENSMUSG00000023886	Smoc2	23.72	17.26	22.13	2.23	1.94	2.19	21.37	23.43	31.04	1.84	2.02	2.47	31.35	31.54	23.83	2.14	3	3.44		21.0367	2.12	25.28	2.11	28.9067	2.86	9.92296	11.981	10.1072
ENSMUSG00000020758	Itgb4	1.27	1.62	2.33	0.43	0.07	0.15	4.35	2.53	2.72	0.09	0.16	0.29	0.57	1.88	1.06	0.38	0.18	0.13		1.74	0.216667	3.2	0.18	1.17	0.23	8.03077	17.7778	5.08696
ENSMUSG00000028024	Enpep	4.5	5.55	4.29	12.02	18.05	18.72	6.44	5.67	7.79	11.85	11.09	8.89	1.3	2.1	1.54	4.18	3.08	4.16		4.78	16.2633	6.63333	10.61	1.64667	3.80667	0.293913	0.625196	0.432574
ENSMUSG00000024048	2900073G15Rik	101.51	82.05	87.09	26.77	20.37	23.03	95.65	79.25	86.33	22.32	39.18	27.97	67.65	62.08	72.15	18.43	22.42	18.95		90.2167	23.39	87.0767	29.8233	67.2933	19.9333	3.85706	2.91975	3.37592
ENSMUSG00000028238	Atp6v0d2	5.97	7.29	11.52	3.29	3.77	4.85	8.34	8.6	9.84	0.44	0.17	0.63	4.55	10.26	2.16	0.11	0	0		8.26	3.97	8.92667	0.413333	5.65667	0.0366667	2.0806	21.5968	154.273
ENSMUSG00000033860	Fgg	980.78	1374.21	1158.24	2321.88	2239.51	1972.45	943.61	1339.96	1484.26	2427.6	1591.79	1368.29	1167.65	961.68	943.15	985.16	784.31	1002.19		1171.08	2177.95	1255.94	1795.89	1024.16	923.887	0.537698	0.699342	1.10853
ENSMUSG00000025534	Gusb	18.81	18.3	19.87	4.66	5.21	9.41	23.33	19.57	25.41	6.63	5.73	8.73	12.54	15.03	9.62	8.08	7.77	6.66		18.9933	6.42667	22.77	7.03	12.3967	7.50333	2.95539	3.23898	1.65215
ENSMUSG00000024042	Snf1lk	34.98	42.84	29.31	4.89	4.56	5.03	24.31	28.55	22.54	9.52	15.17	14.9	59.7	101.7	88.61	14.96	18.54	13.44		35.71	4.82667	25.1333	13.1967	83.3367	15.6467	7.39848	1.90452	5.32616
ENSMUSG00000074364	Ehd2	3.12	3.81	4.19	1.43	1.15	2.6	8.26	4.65	7.22	0.91	1.25	0.65	2.62	3.1	2.16	1.18	1.35	0.88		3.70667	1.72667	6.71	0.936667	2.62667	1.13667	2.14672	7.1637	2.31085
ENSMUSG00000028234	Rps20	203.56	177.77	215.11	156.08	32.46	382.06	253.65	212.17	264.8	56.47	180.68	262.83	554.9	357.34	526.47	223.08	328.74	304.03		198.813	190.2	243.54	166.66	479.57	285.283	1.04529	1.4613	1.68103
ENSMUSG00000068011	RP23-119D13.2	35.57	33.07	31.19	11.2	10.42	8.42	37.43	35.79	36.32	13.93	15.85	12.98	7.37	5.61	4.47	2.73	1.68	2.43		33.2767	10.0133	36.5133	14.2533	5.81667	2.28	3.32324	2.56174	2.55117
ENSMUSG00000035042	Ccl5	89.96	69.38	61.41	5.91	1.01	0.79	8.85	13.63	9.98	2.24	5.68	3.45	6.26	3.82	4.31	2.04	1.26	1.36		73.5833	2.57	10.82	3.79	4.79667	1.55333	28.6316	2.85488	3.08798
ENSMUSG00000035041	Creb3l3	130.65	100.41	116.41	113.06	88.3	113.74	123.7	167.27	136.03	135.18	149.21	175.95	114.9	105.58	75.32	247.03	205.95	195.81		115.823	105.033	142.333	153.447	98.6	216.263	1.10273	0.927575	0.455926
ENSMUSG00000082870	AL663031.15	0.12	0.11	0.45	0.13	0.22	0.46	0.13	0.12	0.38	0.26	0.15	28.51	0.31	0.43	0.25	0.3	0.11	0		0.226667	0.27	0.21	9.64	0.33	0.136667	0.839506	0.0217842	2.41463
ENSMUSG00000052459	Atp6v1a	14.47	18.26	17.14	5.32	8.26	5.23	15.17	12.7	13.66	9.01	5.97	4.14	3.84	7.06	4.05	3.99	3.97	4.63		16.6233	6.27	13.8433	6.37333	4.98333	4.19667	2.65125	2.17207	1.18745
ENSMUSG00000052456	Asna1	61.81	58.85	61.91	39.22	31.16	30.18	72.33	72.87	68.93	38.09	48.91	52.92	49.45	39.62	40.45	47.82	38.6	40.36		60.8567	33.52	71.3767	46.64	43.1733	42.26	1.81553	1.53037	1.02161
ENSMUSG00000042293	EG434402	31.59	24.61	29.53	62.17	32.96	104.98	40.94	55.35	43.35	36.16	82.12	158.91	84.92	55.61	90.02	95.08	109.87	91.2		28.5767	66.7033	46.5467	92.3967	76.85	98.7167	0.428414	0.50377	0.778491
ENSMUSG00000017737	Mmp9	2.6	2.5	2.51	0.11	0.18	0.18	7.72	4.12	6.5	0.33	0.38	1.07	0.77	0.65	0.39	0	0.04	0.09		2.53667	0.156667	6.11333	0.593333	0.603333	0.0433333	16.1915	10.3034	13.9231
ENSMUSG00000045827	Serpinb9	10.72	15.49	10.85	2.7	2.64	1.8	7.53	5.94	6.84	3.66	1.64	1.07	0.73	1.43	0.74	0.76	0.64	0.95		12.3533	2.38	6.77	2.12333	0.966667	0.783333	5.19048	3.18838	1.23404
ENSMUSG00000042190	Cmklr1	8.68	9.99	9.48	3.63	1.69	1.64	11.96	8.6	10.6	1.99	3.15	2.63	16.12	15.54	9.1	2.3	2.26	1.77		9.38333	2.32	10.3867	2.59	13.5867	2.11	4.04454	4.0103	6.43918
ENSMUSG00000018171	Tmem49	40.9	71.18	53.48	18.6	32.69	13.12	40.59	34.57	40.18	35.38	22.5	18.57	17.03	37.6	34.81	17.15	14.71	15.91		55.1867	21.47	38.4467	25.4833	29.8133	15.9233	2.57041	1.5087	1.8723
ENSMUSG00000032026	Rexo2	67.74	74.77	75.34	34	39.74	20.69	73.33	72.08	62.02	69.87	67.45	43.62	24.09	20.7	25.36	35	34.85	39.06		72.6167	31.4767	69.1433	60.3133	23.3833	36.3033	2.307	1.1464	0.64411
ENSMUSG00000038894	Irs2	5.42	8.98	3.29	5.15	6.4	8.96	5.63	10.28	7.64	8.44	4.85	8.03	56.2	78.01	63.12	19.45	10.54	6.45		5.89667	6.83667	7.85	7.10667	65.7767	12.1467	0.862506	1.1046	5.4152
ENSMUSG00000078607	1810010H24Rik	6.09	3.54	7.35	4.16	3.23	3.7	5.22	5.6	6.73	3.49	3.53	4.57	10.54	11	9.4	1.47	2.35	2.19		5.66	3.69667	5.85	3.86333	10.3133	2.00333	1.53111	1.51424	5.14809
ENSMUSG00000054675	Tmem119	2.68	3.02	3.46	0.22	0.25	0.5	9.88	3.38	5.96	0.17	0.5	0.64	1.34	1.03	0.37	0.05	0.28	0.19		3.05333	0.323333	6.40667	0.436667	0.913333	0.173333	9.4433	14.6718	5.26923
ENSMUSG00000021814	Anxa7	57.43	63.12	56.52	18.51	22.58	19.48	63.86	64.51	71.85	24.15	27.69	21.07	18.04	22.3	14.35	13.26	13.19	15.02		59.0233	20.19	66.74	24.3033	18.23	13.8233	2.92339	2.74613	1.31878
ENSMUSG00000001473	Tubb6	40.19	56.22	29.05	3.86	3.14	6.67	39.68	24.01	42.41	3.46	5	5.41	18.08	13.36	14.51	5.22	4.52	4.32		41.82	4.55667	35.3667	4.62333	15.3167	4.68667	9.17776	7.6496	3.26814
ENSMUSG00000001786	Fbxo7	20.29	20.84	18.66	7.03	9.4	10.01	14.75	14.9	13.45	9.18	7.53	6.09	6.85	7.74	3.92	10.8	7.85	8.91		19.93	8.81333	14.3667	7.6	6.17	9.18667	2.26135	1.89035	0.671626
ENSMUSG00000022912	Pros1	13.67	12.04	13.02	5.98	8.31	6.03	18.94	17.12	21.81	8.65	6.68	4.55	3.46	5.4	4.82	2.24	2.76	2.44		12.91	6.77333	19.29	6.62667	4.56	2.48	1.906	2.91097	1.83871
ENSMUSG00000025532	Crcp	12.28	14.66	16.37	9.59	10.71	2.67	17.55	15.02	13.82	10.9	8.53	8.99	18.6	26.19	17.01	10.27	8.08	7.98		14.4367	7.65667	15.4633	9.47333	20.6	8.77667	1.8855	1.6323	2.34713
ENSMUSG00000001783	D10Wsu52e	32.94	34.77	32.18	19.38	16.93	16.62	38.65	35.31	42.82	19.41	21.31	11.25	19.86	22.22	18.12	20.75	16.14	19.8		33.2967	17.6433	38.9267	17.3233	20.0667	18.8967	1.88721	2.24707	1.06192
ENSMUSG00000064120	Mocs1	33.57	33.5	30.66	50.86	43.19	56.3	30.37	28.91	29.25	37.25	45.67	68.57	36.91	27.5	34.73	54.96	61.62	62.48		32.5767	50.1167	29.51	50.4967	33.0467	59.6867	0.650017	0.584395	0.553669
ENSMUSG00000027408	Cpxm1	2.72	3.2	3.53	0.52	0.59	1.24	11.36	7.65	12.14	0.09	0.3	0.42	2.08	3.97	1.32	0.37	0.55	0.22		3.15	0.783333	10.3833	0.27	2.45667	0.38	4.02128	38.4568	6.46491
ENSMUSG00000026688	Mgst3	261.18	252.86	206.18	48.02	44.89	57	153.3	146.54	136.98	21.36	47.18	29.51	120.34	95.2	108.48	59.52	65.49	67.32		240.073	49.97	145.607	32.6833	108.007	64.11	4.80435	4.45507	1.68471
ENSMUSG00000060807	Serpina6	258.51	199.22	213.89	757.47	437.79	330.88	105.13	110.51	99.75	104.44	122.24	94.22	12.74	9.36	9.86	165.84	148.22	190.31		223.873	508.713	105.13	106.967	10.6533	168.123	0.440078	0.98283	0.0633662
ENSMUSG00000002871	Gpr175	19.17	18.46	20.53	8.99	7.65	11.21	28.14	31.62	27.44	10.9	15.99	23.62	24.17	22.34	15.72	17.81	17.27	15.14		19.3867	9.28333	29.0667	16.8367	20.7433	16.74	2.08833	1.72639	1.23915
ENSMUSG00000043895	S1pr2	13.73	10.83	11.58	2.71	3.28	2.94	13	11.87	14.67	3.81	3.46	3.81	13.19	9.24	5.68	5.8	4.16	4.63		12.0467	2.97667	13.18	3.69333	9.37	4.86333	4.04703	3.56859	1.92666
ENSMUSG00000044661	Foxn3	22.77	20.72	15.48	11.61	8.44	5.45	11	14.25	11.88	16.12	10.4	12.94	6.73	14.59	12.2	11.33	13.58	19.42		19.6567	8.5	12.3767	13.1533	11.1733	14.7767	2.31255	0.940953	0.756147
ENSMUSG00000061032	Rrp1	31.95	38.03	33.94	19.29	15.3	23.75	35.31	31.49	34.91	19.66	20.01	19.46	30.62	28.33	25.71	23.01	19.48	23.56		34.64	19.4467	33.9033	19.71	28.22	22.0167	1.78128	1.72011	1.28176
ENSMUSG00000002279	Tmem112	29.56	25.9	23.22	26.03	20.07	21.21	26.54	27.53	26.47	28.25	42.55	47.49	26	21.94	16.74	57.59	42.12	41.43		26.2267	22.4367	26.8467	39.43	21.56	47.0467	1.16892	0.680869	0.458268
ENSMUSG00000039361	Picalm	28.05	32.32	29.26	11.12	15.96	7.12	34.91	29.56	33.16	17.59	11.83	5.78	11.21	20.14	13.2	6.03	7.42	8.55		29.8767	11.4	32.5433	11.7333	14.85	7.33333	2.62076	2.77358	2.025
ENSMUSG00000032245	Cln6	27.56	25.61	24.7	2.43	1.81	1.08	31.98	24.91	22.3	1.76	2.5	1.72	8.28	15.17	6.64	2.57	1.65	2.26		25.9567	1.77333	26.3967	1.99333	10.03	2.16	14.6372	13.2425	4.64352
ENSMUSG00000024197	M6prbp1	34.26	35	28.66	13.08	10.49	16.67	42.95	42.12	40.53	14.39	16.9	15.32	20.41	20.02	12.2	16.59	15.44	15.5		32.64	13.4133	41.8667	15.5367	17.5433	15.8433	2.4334	2.6947	1.1073
ENSMUSG00000032246	Calml4	12.98	15.66	14.86	0.58	1.37	0.79	4.29	3.67	4.22	0.05	0.46	0.39	4.92	7.94	5.27	0.36	0.09	0.42		14.5	0.913333	4.06	0.3	6.04333	0.29	15.8759	13.5333	20.8391
ENSMUSG00000024190	Dusp1	42.89	47.26	55.47	63.92	36.04	39.12	39.15	56.13	36.82	60.14	38.96	81.14	120.43	130.52	177.95	24.76	81.39	34.81		48.54	46.36	44.0333	60.08	142.967	46.9867	1.04702	0.732912	3.04271
ENSMUSG00000054072	Iigp1	26.49	42	21.51	48.29	38.2	29.86	12.69	14.51	19.29	44.71	28.37	12.02	4.52	6.16	3.95	14.55	17.11	17.38		30	38.7833	15.4967	28.3667	4.87667	16.3467	0.773528	0.546298	0.298328
ENSMUSG00000036782	Klhl13	8.5	9.17	9.87	1.83	2.29	2.03	4.74	3.98	6.32	1.79	1.7	0.74	2.02	3.1	1.27	0.21	0.35	0.32		9.18	2.05	5.01333	1.41	2.13	0.293333	4.47805	3.55556	7.26136
ENSMUSG00000056124	B4galt6	6.48	10.28	6.13	0.36	0.28	0.32	6.83	4.35	4.63	0.35	0.37	0.23	2.17	2.69	2.07	0.07	0.19	0.18		7.63	0.32	5.27	0.316667	2.31	0.146667	23.8438	16.6421	15.75
ENSMUSG00000039234	Sec24d	20.36	22.44	17.46	19.18	17.6	15.5	23.61	24.33	28.58	23.03	30.57	34.21	24.45	20.08	17.98	53.71	45.72	46.68		20.0867	17.4267	25.5067	29.27	20.8367	48.7033	1.15264	0.871427	0.427828
ENSMUSG00000032802	Srxn1	328.01	406.39	236.26	10.93	9.86	9.7	196.25	138.21	157.26	12.49	14.72	18.55	24.76	41.25	30.76	17.09	15.92	17.74		323.553	10.1633	163.907	15.2533	32.2567	16.9167	31.8354	10.7456	1.9068
ENSMUSG00000015599	AC151275.3	0.06	0.02	0.07	0.01	0.02	0.03	0.01	0	0.01	0.04	0.1	0.16	0.12	0.05	0.03	7.06	4.5	3.5		0.05	0.02	0.00666667	0.1	0.0666667	5.02	2.5	0.0666667	0.0132802
ENSMUSG00000032806	Slc10a3	7.59	11.04	10.91	2.05	3.91	2.16	9.6	8.19	8.07	4.78	4.77	4.53	6.37	9.61	5.37	3.87	3.18	3.81		9.84667	2.70667	8.62	4.69333	7.11667	3.62	3.63793	1.83665	1.96593
ENSMUSG00000019132	BC005537	41.52	44.75	38.68	15.44	25.7	11.63	29.69	29.92	26.06	27.93	18	8.83	12.38	21.02	16.11	9.09	8.7	10.56		41.65	17.59	28.5567	18.2533	16.5033	9.45	2.36782	1.56446	1.74638
ENSMUSG00000010376	Nedd8	98.59	105.83	111.08	60.06	65.56	42.03	111.52	124.53	106.22	90.6	74.56	71.04	71.35	72.24	60.15	64.67	46	64.31		105.167	55.8833	114.09	78.7333	67.9133	58.3267	1.8819	1.44907	1.16436
ENSMUSG00000019139	Isyna1	19.88	20.96	22.93	3.41	2.58	3.03	32.67	23.89	29.2	4.58	5.65	13.63	37.14	29.32	21.72	5.89	5.54	4.5		21.2567	3.00667	28.5867	7.95333	29.3933	5.31	7.06984	3.5943	5.53547
ENSMUSG00000021336	Slc17a4	22.83	37.45	18.45	17.62	26.4	16.58	17.48	12.65	18.6	16.38	11.9	4.26	19.51	30.13	18.64	8.1	11.48	11.14		26.2433	20.2	16.2433	10.8467	22.76	10.24	1.29917	1.49754	2.22266
ENSMUSG00000030664	1110006G14Rik	0.19	0	0.18	1.61	0.54	2.86	0.21	1.12	0.41	1.04	7.37	9.9	2.14	1.2	1.73	4.63	8.29	5.04		0.123333	1.67	0.58	6.10333	1.69	5.98667	0.0738523	0.09503	0.282294
ENSMUSG00000054452	Aes	542.69	466.34	531.03	640.32	368.62	371.53	558.91	572.43	493.33	439.64	908.92	949.38	837.6	532.59	610.48	1175.6	1003.65	999.7		513.353	460.157	541.557	765.98	660.223	1059.65	1.11561	0.707011	0.623058
ENSMUSG00000037780	Mbl1	38.26	40.26	37.23	55.46	67.95	34.86	26.34	36.07	32.69	80.45	70.88	45.35	25.53	24.54	16.91	44.72	36.78	51.58		38.5833	52.7567	31.7	65.56	22.3267	44.36	0.731345	0.483527	0.503306
ENSMUSG00000037788	AW146242	5.41	5.91	6.17	0.95	0.75	0.52	6.12	4.52	4.57	1.04	0.92	0.72	3.53	4.14	3.13	0.5	0.47	0.53		5.83	0.74	5.07	0.893333	3.6	0.5	7.87838	5.67537	7.2
ENSMUSG00000005373	Mlxipl	107.23	95.51	83.19	160.68	111.77	137.3	53.83	69.07	51.67	168.92	171.64	240.88	84.53	44.96	57.92	188.87	214.38	207.86		95.31	136.583	58.19	193.813	62.47	203.703	0.697816	0.300237	0.306671
ENSMUSG00000024997	Prdx3	138.18	162.99	133.87	60.41	87.45	54.57	141.92	147.19	148.61	104.95	84.4	45.7	38.48	37.37	33.71	47.7	45.55	56.1		145.013	67.4767	145.907	78.35	36.52	49.7833	2.14909	1.86224	0.733579
ENSMUSG00000024222	Fkbp5	15.03	13.08	19.57	5.09	1.69	1.65	12.25	13.56	14.21	3.5	4.34	3.44	56.34	63.92	41.99	7.51	4.71	3.16		15.8933	2.81	13.34	3.76	54.0833	5.12667	5.65599	3.54787	10.5494
ENSMUSG00000032786	Alas1	211.04	128.12	275.8	29.79	10.41	18.04	329.42	245.01	274.3	32.13	151.42	177.07	337.17	169.05	269.77	249.72	229.07	150.15		204.987	19.4133	282.91	120.207	258.663	209.647	10.5591	2.35353	1.23381
ENSMUSG00000027248	Pdia3	132.1	179.45	152.61	96.31	133.18	115.43	112.34	119.61	135.33	165.53	124.88	134.37	74.19	53.65	49.79	110.27	124.1	127.36		154.72	114.973	122.427	141.593	59.21	120.577	1.3457	0.864636	0.491057
ENSMUSG00000075010	AW112010	211.81	301.87	235.12	157.97	145.65	42.99	74.15	75.85	65.01	80.92	69.39	25.26	7.06	10.57	9.79	9.31	11.54	12.43		249.6	115.537	71.67	58.5233	9.14	11.0933	2.16035	1.22464	0.823918
ENSMUSG00000020964	Sel1l	14.02	16.06	18.72	16.31	22.62	16.19	16.25	17.75	15.68	27.64	22.74	19.03	14.46	13.3	12.04	31.84	25.96	29.18		16.2667	18.3733	16.56	23.1367	13.2667	28.9933	0.885341	0.715747	0.457576
ENSMUSG00000037149	Ddx1	17.05	19.29	16.28	6.71	11.31	5.74	17.03	16.5	16.74	14.34	10.46	5.36	5.78	6.07	6.47	4.71	4.59	6.03		17.54	7.92	16.7567	10.0533	6.10667	5.11	2.21465	1.66678	1.19504
ENSMUSG00000001095	Slc13a2	0.18	0.15	0.1	2.68	3.44	2.08	0.34	0.15	0.31	5.55	5.3	7.26	0	0	0.29	0	0	0		0.143333	2.73333	0.266667	6.03667	0.0966667	0	0.052439	0.0441745	#DIV/0!
ENSMUSG00000001891	Ugp2	127.94	152.08	130.74	43.72	82.15	44.17	79.55	82.6	61.38	69.84	36.67	18.51	11.71	25.65	29.21	10.17	19.91	27.69		136.92	56.68	74.51	41.6733	22.19	19.2567	2.41567	1.78795	1.15233
ENSMUSG00000030798	Cd37	5.62	4.65	6.01	1.31	0.56	0.7	10.33	6.54	6.6	2.24	1.22	2.4	6.01	3.51	2.52	0.85	0.43	0.5		5.42667	0.856667	7.82333	1.95333	4.01333	0.593333	6.33463	4.00512	6.76404
ENSMUSG00000080921	AC133098.7	80.21	94.69	103.57	18.45	50.13	83.46	22.72	24.48	41.15	61.27	90.2	56.55	45.15	43.35	41.04	24.29	13.77	18		92.8233	50.68	29.45	69.34	43.18	18.6867	1.83156	0.424719	2.31074
ENSMUSG00000030796	Tead2	1.29	1.6	1.88	0.45	0.49	0.79	3.87	2.53	3.58	0.08	0.36	0.15	0.81	1.76	1.61	0.7	0.66	0.61		1.59	0.576667	3.32667	0.196667	1.39333	0.656667	2.75723	16.9153	2.12183
ENSMUSG00000030790	Adm	1.72	2.39	1.99	0.78	0.6	0.79	1.43	0.95	1.63	0.69	0.83	1.65	7.47	4.88	2.75	0.52	0.42	0.2		2.03333	0.723333	1.33667	1.05667	5.03333	0.38	2.81106	1.26498	13.2456
ENSMUSG00000030793	Pycard	4.58	4.83	5.12	1.34	0.77	0.21	7.22	6.96	7.6	1.71	2.01	0.51	2.27	3.35	1.27	0.56	0.42	0.11		4.84333	0.773333	7.26	1.41	2.29667	0.363333	6.26293	5.14894	6.3211
ENSMUSG00000033688	1300017J02Rik	95.51	85.97	82.22	98.93	106.94	187.1	68.33	83.1	80.08	123.69	109.15	111.83	60.56	75.68	51.11	167.59	129.8	147.85		87.9	130.99	77.17	114.89	62.45	148.413	0.671044	0.671686	0.420784
ENSMUSG00000030409	Dmpk	148.26	128.58	145.03	21.71	12.49	16.2	194.63	196.45	151.38	16.25	26.96	46.38	75.89	46.86	42.68	14.8	16.02	10.83		140.623	16.8	180.82	29.8633	55.1433	13.8833	8.37044	6.05492	3.97191
ENSMUSG00000038781	Stap2	45.32	35.29	40.62	19.88	15.11	15.6	40.71	43.92	40.72	17.13	21.02	18.66	52.49	41.48	25.35	47.53	36.61	41.05		40.41	16.8633	41.7833	18.9367	39.7733	41.73	2.39632	2.20648	0.953111
ENSMUSG00000037366	Pafah2	44.79	43.75	42.3	22.9	25.7	19.96	35.31	36.48	32.32	44.03	46.66	33.03	34.42	26.64	20.28	37.5	33.11	35.88		43.6133	22.8533	34.7033	41.24	27.1133	35.4967	1.9084	0.841497	0.763828
ENSMUSG00000030403	Vasp	19.71	19.04	19.88	7.28	3.35	6.39	30.49	20.06	25.3	5.11	9.39	12.65	14.65	13.86	11.71	8.77	9.08	8.64		19.5433	5.67333	25.2833	9.05	13.4067	8.83	3.44477	2.79374	1.51831
ENSMUSG00000033685	Ucp2	92.53	87.68	93.38	25.7	13.97	11.6	127.62	90.44	99.55	18.12	30.44	34.37	58.67	72.3	37.57	8.33	12.77	5.18		91.1967	17.09	105.87	27.6433	56.18	8.76	5.33626	3.82986	6.41324
ENSMUSG00000074623	Gm826	0.59	1.21	1.13	1.51	1.33	0.81	0.98	2.4	1.55	1.87	3.61	2.22	2.15	1.71	1.6	13.98	11.32	12.56		0.976667	1.21667	1.64333	2.56667	1.82	12.62	0.80274	0.64026	0.144216
ENSMUSG00000036565	Ttyh3	12.57	9.17	11.89	3.98	2.51	2.56	18.3	14.05	14.61	2.87	5.28	7.8	14.28	11.98	9.67	4.4	5.14	3.86		11.21	3.01667	15.6533	5.31667	11.9767	4.46667	3.71602	2.9442	2.68134
ENSMUSG00000033047	Eif3eip	84.71	84.09	90.26	57.13	53.57	35.93	89.98	88.18	89.93	67.62	74.69	82.19	55.79	55.26	44.12	67.75	46.53	56.68		86.3533	48.8767	89.3633	74.8333	51.7233	56.9867	1.76676	1.19416	0.907639
ENSMUSG00000027624	Epb4.1l1	7.51	9.41	5.26	0.63	0.64	0.96	5.25	4.99	4.09	0.3	0.52	0.55	2.64	2.14	1.56	0.33	0.21	0.27		7.39333	0.743333	4.77667	0.456667	2.11333	0.27	9.94619	10.4599	7.82716
ENSMUSG00000030064	Frmd4b	20.14	30.33	21.06	24.18	20.94	12.35	19.55	17.36	21.11	14.46	8.23	5.12	13	23.52	17.68	4.59	8.15	7.42		23.8433	19.1567	19.34	9.27	18.0667	6.72	1.24465	2.0863	2.68849
ENSMUSG00000024538	Ppic	4.97	6.33	9.7	1.29	1.32	0.44	19.46	9.84	19.68	1.72	1	0.63	1.33	3.13	2.68	0.19	0.48	0.46		7	1.01667	16.3267	1.11667	2.38	0.376667	6.88525	14.6209	6.31858
ENSMUSG00000027333	Smox	8.15	9.73	9.46	1.5	0.82	1.01	13.3	13.45	12.95	0.96	1.87	5.39	20.22	13.15	11.97	5.47	5.17	4.01		9.11333	1.11	13.2333	2.74	15.1133	4.88333	8.21021	4.82968	3.09488
ENSMUSG00000027332	Ivd	37.03	29.59	33.48	54.66	53.04	58.87	39.65	56.63	48.22	70.56	90.14	93.21	54.4	47.57	42.53	111.26	91.79	87.95		33.3667	55.5233	48.1667	84.6367	48.1667	97	0.600949	0.569099	0.496564
ENSMUSG00000043870	CT009567.9	28.41	24.95	30.43	10.37	13.27	5.74	27.4	23.68	29.86	17.3	19.06	36.28	18.12	10.96	9.62	25.5	24.36	23.77		27.93	9.79333	26.98	24.2133	12.9	24.5433	2.85194	1.11426	0.525601
ENSMUSG00000006315	Tmem147	75.66	80.31	81.25	67.87	63.75	57.86	87.01	93.91	82.57	112.6	114.42	112.75	100.49	70.39	52.3	123.82	116.45	130.71		79.0733	63.16	87.83	113.257	74.3933	123.66	1.25195	0.775495	0.601596
ENSMUSG00000071713	Csf2rb	4.72	6.31	5.17	0.79	0.54	0.51	3.99	3.14	3.96	1.07	1.01	0.74	2.72	3.01	1.64	0.28	0.22	0.2		5.4	0.613333	3.69667	0.94	2.45667	0.233333	8.80435	3.93262	10.5286
ENSMUSG00000026202	Tuba4a	175.41	235.71	180.14	138.65	163.19	144.39	85.62	87.19	90.69	204.53	260.84	270.13	129.29	80.66	91.79	209.8	161.5	219		197.087	148.743	87.8333	245.167	100.58	196.767	1.32501	0.35826	0.511164
ENSMUSG00000071711	Mpst	32.24	18.31	23.13	51.22	25.47	108.25	33.88	33.98	33.35	44.04	124.11	215.1	56.6	26.17	40.55	244.73	276.39	205.76		24.56	61.6467	33.7367	127.75	41.1067	242.293	0.398399	0.264083	0.169657
ENSMUSG00000050359	Sprr1a	337.51	815.56	488.57	0.9	0.09	1.43	598.99	544.54	605.97	0.11	0.19	0.95	54.95	45.53	35.37	0.26	0.24	0.4		547.213	0.806667	583.167	0.416667	45.2833	0.3	678.364	1399.6	150.944
ENSMUSG00000071715	Ncf4	12.28	11.54	14.34	2.77	1.01	0.78	7.84	6.28	7.19	1.41	1.33	1.05	7.86	5.83	3.16	0.82	0.71	0.47		12.72	1.52	7.10333	1.26333	5.61667	0.666667	8.36842	5.62269	8.425
ENSMUSG00000067225	Cyp2c54	3.94	4.12	6.43	39.56	51.01	18.77	2.46	3.65	3.87	41.89	29.93	16.08	59.5	90.25	76.17	11.83	14.41	19.22		4.83	36.4467	3.32667	29.3	75.3067	15.1533	0.132522	0.113538	4.96964
ENSMUSG00000074622	Mafb	16.88	18.91	17.51	18.74	4.79	15.98	29.26	31.1	27.69	8.99	25.18	59.88	64.1	59.99	61.03	84.55	173.12	95.23		17.7667	13.17	29.35	31.35	61.7067	117.633	1.34903	0.936204	0.524568
ENSMUSG00000030087	Klf15	35.55	33.97	39.63	86.63	44.59	96.26	41.53	47.39	36.16	51.23	68.18	80.63	134.73	154.66	121.26	190.69	206.82	166.91		36.3833	75.8267	41.6933	66.68	136.883	188.14	0.479822	0.625275	0.727561
ENSMUSG00000038092	Hsd3b5	0	0.02	0	36.4	56.72	17.31	0	0	0.03	121.77	89.9	67.54	0	0	0.03	69.16	67.99	100.2		0.00666667	36.81	0.01	93.07	0.01	79.1167	0.00018111	0.000107446	0.000126396
ENSMUSG00000030088	Aldh1l1	215.07	171.95	152.57	296.24	245.38	323.55	125.27	164.75	144.28	307	359.55	298.38	586.11	466.34	441.44	628.95	559.8	579.86		179.863	288.39	144.767	321.643	497.963	589.537	0.623681	0.450084	0.844669
ENSMUSG00000059741	Myl3	9.74	11.27	13.52	15.24	4.74	149.29	11.61	5.43	11.76	13.46	34.51	2.45	0.16	0.69	1.15	0.19	0.09	0.53		11.51	56.4233	9.6	16.8067	0.666667	0.27	0.203994	0.571202	2.46914
ENSMUSG00000082209	AL646054.20	11.04	11.94	10.38	4.3	3.81	3.52	11.2	10	10.28	7.44	6.43	3.81	5.39	7.26	5.28	4.05	3.88	4.59		11.12	3.87667	10.4933	5.89333	5.97667	4.17333	2.86844	1.78054	1.43211
ENSMUSG00000056749	Nfil3	9.97	13.14	6.84	9.47	18.15	34.99	4.05	5.97	5.16	20.68	18.19	15.55	15.35	14.42	17.81	4.22	3.15	2.31		9.98333	20.87	5.06	18.14	15.86	3.22667	0.478358	0.278942	4.91529
ENSMUSG00000040181	Fmo1	130.53	132.94	161.54	59.79	78.63	29.41	53.15	65.53	49.68	65.34	60.45	38.23	41.88	30.85	36.46	38.7	37.65	53.38		141.67	55.9433	56.12	54.6733	36.3967	43.2433	2.53238	1.02646	0.841671
ENSMUSG00000030536	Iqgap1	8.15	9.08	8.83	1.45	1.3	1.16	12.26	8.39	12.6	1.33	1.22	1.23	4.65	5.79	3.66	0.6	0.83	0.78		8.68667	1.30333	11.0833	1.26	4.7	0.736667	6.66496	8.7963	6.38009
ENSMUSG00000030538	Cib1	56.74	52.3	52.52	29.92	28.18	31.48	66.09	61.13	61.66	38.43	50.02	49.06	42.74	37.1	25.08	35.18	32.8	37.4		53.8533	29.86	62.96	45.8367	34.9733	35.1267	1.80353	1.37357	0.995635
ENSMUSG00000031429	Psmd10	11.86	11.62	10.72	4.63	4.49	5.21	10.3	9.95	11.92	4.81	2.59	1.63	2.86	3.65	3.75	2.02	2.3	3.8		11.4	4.77667	10.7233	3.01	3.42	2.70667	2.3866	3.56257	1.26355
ENSMUSG00000026117	Zap70	0.75	0.37	0.41	3.2	3.72	2.74	1.01	1.79	1.1	3.88	9.59	10.01	0.16	0.28	0	2.18	2.2	2.51		0.51	3.22	1.3	7.82667	0.146667	2.29667	0.158385	0.166099	0.0638607
ENSMUSG00000000326	Comt	540.89	540.21	497.56	705.23	454.86	454.06	670.46	566.31	607.08	986.74	992.52	997.94	186.04	136.05	126.26	507.89	387.85	398.33		526.22	538.05	614.617	992.4	149.45	431.357	0.978013	0.619324	0.346465
ENSMUSG00000031934	Panx1	10.66	9.85	9.31	0.4	0.41	0.31	5.2	3.81	5.26	0.23	0.24	0.44	1.64	2.13	1.4	0.34	0.38	0.12		9.94	0.373333	4.75667	0.303333	1.72333	0.28	26.625	15.6813	6.15476
ENSMUSG00000022126	Irg1	4.77	5.16	4.33	0.13	0	0	2.69	1.23	1.63	0	0.4	0	0.12	0.18	0.28	0	0	0		4.75333	0.0433333	1.85	0.133333	0.193333	0	109.692	13.875	#DIV/0!
ENSMUSG00000038650	Rnh1	76.51	70.09	73.76	34.32	30.86	58.2	85.17	87.08	88.48	35.68	45.36	43.08	57.22	47	42.87	41.11	34.13	36.33		73.4533	41.1267	86.91	41.3733	49.03	37.19	1.78603	2.10063	1.31837
ENSMUSG00000003534	Ddr1	15.61	12.8	14.82	0.45	0.26	0.6	25.91	15.55	20.06	0.3	0.91	0.78	22.26	28.08	15.95	0.93	0.84	0.73		14.41	0.436667	20.5067	0.663333	22.0967	0.833333	33	30.9146	26.516
ENSMUSG00000022129	Dct	0	0.03	0	1.41	0.87	0.07	0	0.04	0	8.42	5.69	4.62	0	0	0	0.03	0.02	0		0.01	0.783333	0.0133333	6.24333	0	0.0166667	0.012766	0.00213561	0
ENSMUSG00000066366	Serpina1a	16.85	17.28	24.2	33.85	70.83	32.86	10.76	17.74	15.48	59.87	35.69	20.89	23.87	26.73	116.06	45.05	34.75	41.8		19.4433	45.8467	14.66	38.8167	55.5533	40.5333	0.424095	0.377673	1.37056
ENSMUSG00000039783	Kmo	37.7	40.04	32.47	56.08	84.47	41.95	25.11	29.29	32.23	108.63	70.04	40.55	41.05	60.97	37.38	71.36	60.01	70.39		36.7367	60.8333	28.8767	73.0733	46.4667	67.2533	0.60389	0.395174	0.69092
ENSMUSG00000025875	Tspan17	15.11	11.46	9.36	1.01	0.97	1.4	8.85	8.02	7.27	1.36	2.02	1.91	2.75	2.29	0.88	0.41	0.29	0.55		11.9767	1.12667	8.04667	1.76333	1.97333	0.416667	10.6302	4.56333	4.736
ENSMUSG00000072620	Slfn2	6.1	7.44	7.9	1.82	0.82	0.63	6.2	5.87	5.56	0.87	1.2	1.44	1.6	3.03	1.83	0.13	0.16	0.02		7.14667	1.09	5.87667	1.17	2.15333	0.103333	6.55657	5.02279	20.8387
ENSMUSG00000039438	BC021608	573.29	387.75	457.64	710.28	376.55	1194.61	421.01	638.1	458.57	422.63	1025.07	2240.62	1379.94	678.48	895.61	856.22	1182.65	952.54		472.893	760.48	505.893	1229.44	984.677	997.137	0.621835	0.411483	0.987504
ENSMUSG00000021364	Elovl2	72.46	72.69	72.97	112.61	183.48	58.48	95.22	105.53	104.73	138.13	106.99	66.12	29.27	55.09	26.85	69.65	71.86	94.98		72.7067	118.19	101.827	103.747	37.07	78.83	0.615168	0.981493	0.470252
ENSMUSG00000021365	Nedd9	9.75	9.53	11.06	1.17	1.05	0.63	10.08	7.7	11.96	1.36	1.02	0.89	8.42	8.16	4.27	0.53	0.53	0.56		10.1133	0.95	9.91333	1.09	6.95	0.54	10.6456	9.0948	12.8704
ENSMUSG00000031207	Msn	23.5	32.5	34.2	12.16	11.59	6.97	35.48	24.58	38.41	11.82	10.61	7.33	17.92	25.17	15.03	4.52	5.19	4.35		30.0667	10.24	32.8233	9.92	19.3733	4.68667	2.9362	3.3088	4.13371
ENSMUSG00000004446	Bid	20.63	24.95	17.55	7.3	4.89	3.77	16.89	17.93	18.98	9.67	10.49	8.66	8.06	8.37	6.33	7.12	5.8	5.14		21.0433	5.32	17.9333	9.60667	7.58667	6.02	3.95551	1.86676	1.26024
ENSMUSG00000004207	Psap	656.71	552.2	653.06	209.01	146.14	268.33	670.08	621.41	581.05	154.97	230.43	192.34	599.42	597.21	378.08	256.52	228.12	220.68		620.657	207.827	624.18	192.58	524.903	235.107	2.98641	3.24115	2.23262
ENSMUSG00000026576	Atp1b1	28.28	39.14	42.61	18.71	19.91	24.22	48.98	32.88	29.69	16.29	17.62	26.9	49.19	86.34	44.81	24.17	30.66	27.68		36.6767	20.9467	37.1833	20.27	60.1133	27.5033	1.75095	1.8344	2.18567
ENSMUSG00000023505	Cdca3	8.42	10.28	5.93	1.31	1.65	0.59	23.71	13.87	27.3	1.58	2.49	0.46	1.35	1.35	0.59	1.34	1.73	1.03		8.21	1.18333	21.6267	1.51	1.09667	1.36667	6.93803	14.3223	0.802439
ENSMUSG00000026574	Dpt	4.4	4.49	5.2	2.15	3.51	2.87	13.17	8.28	11.28	1.11	1.14	1.93	1.06	2.79	2.33	1.07	1.44	1.23		4.69667	2.84333	10.91	1.39333	2.06	1.24667	1.65182	7.83014	1.65241
ENSMUSG00000051403	Lrrc68	24.44	18.56	19.09	18.33	10.1	26.18	24.45	25.29	20.69	14.7	32.23	38.28	34.87	27.43	20.25	58.74	53.19	44.32		20.6967	18.2033	23.4767	28.4033	27.5167	52.0833	1.13697	0.826546	0.52832
ENSMUSG00000040747	Cd53	14.71	19.35	20.02	4.15	3.56	0.8	14.82	14.48	15.38	4.27	2.11	1.08	3.47	6.62	5.51	0.4	0.31	0.29		18.0267	2.83667	14.8933	2.48667	5.2	0.333333	6.35488	5.98928	15.6
ENSMUSG00000029004	Mll5	16.28	15.94	19	14.45	9.65	3.36	20.17	16.52	13	10.51	11.45	10.38	24.08	26.01	26.39	14.59	11.11	13.55		17.0733	9.15333	16.5633	10.78	25.4933	13.0833	1.86526	1.53649	1.94854
ENSMUSG00000083863	AL928693.9	4.22	5.56	5.03	3.76	10.69	14.78	2.09	2.42	2.23	13.82	5.35	0.07	268.71	533.18	568.86	189.05	349.01	404.76		4.93667	9.74333	2.24667	6.41333	456.917	314.273	0.506671	0.350312	1.45388
ENSMUSG00000060814	EG245190	4.16	1.89	1.52	3.52	1.51	3.61	3.04	2.32	5.09	2.96	12.24	35.72	3.37	2.52	2.01	5.51	10.91	4.4		2.52333	2.88	3.48333	16.9733	2.63333	6.94	0.876157	0.205224	0.379443
ENSMUSG00000063856	Gpx1	3092.32	2380.15	2523.24	2695.12	2066.72	3146.78	2636.31	3312.77	2783.43	2839.09	4971.51	8739.57	2616.36	1453.17	1538.62	1954.63	2025.85	1823.35		2665.24	2636.21	2910.84	5516.72	1869.38	1934.61	1.01101	0.527639	0.966284
ENSMUSG00000046959	Slc26a1	77.87	71.47	62.56	96.62	99.43	108.35	84.55	92.88	91.47	96.36	100.65	110.55	65.37	55.59	27.53	156.43	135.61	160.88		70.6333	101.467	89.6333	102.52	49.4967	150.973	0.696124	0.874301	0.32785
ENSMUSG00000007029	Vars	28.05	20.22	21.48	7.97	4.22	12.13	26.64	24.07	28.11	5.53	11.65	24.86	21.77	16.71	14.43	18.63	19.41	17.88		23.25	8.10667	26.2733	14.0133	17.6367	18.64	2.86801	1.87488	0.946173
ENSMUSG00000059436	Max	17.74	17.93	17.48	8.84	7.45	6.05	21.13	17.16	14.01	7.83	9.94	12.38	15.69	16.14	13.89	12.73	11.59	12.07		17.7167	7.44667	17.4333	10.05	15.24	12.13	2.37914	1.73466	1.25639
ENSMUSG00000030284	Creld1	20.16	17.39	23.24	20.89	15.13	20.08	26.71	29.4	22.99	27.17	36.3	39.12	25.9	19.14	12.05	46.92	39.71	36.66		20.2633	18.7	26.3667	34.1967	19.03	41.0967	1.0836	0.77103	0.463055
ENSMUSG00000037815	Ctnna1	34.36	36.31	32.86	12.53	12.2	13.69	44.83	37.87	46.78	19.24	19.57	13.4	22.95	29.16	20.34	16.18	13.86	13.42		34.51	12.8067	43.16	17.4033	24.15	14.4867	2.69469	2.47998	1.66705
ENSMUSG00000036813	Entpd8	25.41	21.82	19.87	41.17	37.16	37.51	21.64	22.01	20.8	42.76	36.66	38.23	18.32	13.68	12.53	46.02	36.09	44.82		22.3667	38.6133	21.4833	39.2167	14.8433	42.31	0.579247	0.547811	0.350823
ENSMUSG00000045394	Tacstd1	8.52	10.35	15.91	1.31	0.46	0.32	23.93	9.4	12.41	0.27	0.24	0.45	0.92	4.18	1.04	0.16	0.19	0.05		11.5933	0.696667	15.2467	0.32	2.04667	0.133333	16.6411	47.6458	15.35
ENSMUSG00000026972	Arrdc1	14.58	15.62	22.17	4.6	3.3	2.24	32.9	20.71	22.97	3.02	3.78	4.32	17.95	20.14	10.86	8.64	7.38	6.8		17.4567	3.38	25.5267	3.70667	16.3167	7.60667	5.16469	6.88669	2.14505
ENSMUSG00000047180	Lincr	29.45	38.43	32.91	2.06	1.5	3.04	13.06	9.7	11.74	2	1.55	1.48	2.13	2.3	1.31	0.58	0.41	0.54		33.5967	2.2	11.5	1.67667	1.91333	0.51	15.2712	6.85885	3.75163
ENSMUSG00000056366	AC152453.4	3.02	3.1	5.83	6.18	1.32	61.26	3.83	1.49	5	6.32	16.01	0.59	0.09	0.44	0.11	0.78	0.1	0		3.98333	22.92	3.44	7.64	0.213333	0.293333	0.173793	0.450262	0.727273
ENSMUSG00000025586	Cpeb1	3.7	4.06	4.44	0.41	0.37	0.34	6.45	5.74	6.42	1.02	0.88	0.64	1.33	1.81	1.39	1.8	1.37	1.29		4.06667	0.373333	6.20333	0.846667	1.51	1.48667	10.8929	7.32677	1.0157
ENSMUSG00000028755	Cda	18.17	20.06	12.46	6.87	7.44	5.93	27.86	35.92	37.8	20.53	35.4	26.46	10.2	14.32	3.47	2.94	4.73	1.94		16.8967	6.74667	33.86	27.4633	9.33	3.20333	2.50445	1.23292	2.91259
ENSMUSG00000021567	Nkd2	2.19	1.88	2.54	0.14	0.09	0.25	5.08	2.28	3.77	0.11	0.03	0.11	0.46	0.64	0.47	0.3	0.08	0.06		2.20333	0.16	3.71	0.0833333	0.523333	0.146667	13.7708	44.52	3.56818
ENSMUSG00000047139	Cd24a	6.85	9.54	14.55	1.85	0.4	0.09	25.17	10.56	16.5	0.46	0.3	0.34	3.17	7.93	5.16	0.44	0.69	0.42		10.3133	0.78	17.41	0.366667	5.42	0.516667	13.2222	47.4818	10.4903
ENSMUSG00000003316	Glg1	9.4	9.63	7.97	3.76	3.61	4.53	9.77	8.62	11.7	3.31	3.7	2.63	9.77	12.14	8.18	7.24	6.44	6.96		9	3.96667	10.03	3.21333	10.03	6.88	2.26891	3.12137	1.45785
ENSMUSG00000029171	Pgm1	4.38	4.97	4.49	0.69	0.96	1.59	8.48	6.41	7.57	1.27	1.45	1.39	3.47	3.09	2.6	1.34	1.37	1.36		4.61333	1.08	7.48667	1.37	3.05333	1.35667	4.2716	5.46472	2.25061
ENSMUSG00000025479	Cyp2e1	445.96	343.07	621.03	2759.04	2839.98	1406.02	572.36	605.41	452.25	2624.48	2950.56	2011.97	353.99	393.17	501.33	2488.1	2506.56	2816.61		470.02	2335.01	543.34	2529	416.163	2603.76	0.201292	0.214844	0.159832
ENSMUSG00000029177	Cenpa	6.08	6.89	5.08	2.07	2.13	2.52	11.72	8.33	13.21	2.6	3.35	4.39	2.33	2.42	1.78	3.27	3.94	3.67		6.01667	2.24	11.0867	3.44667	2.17667	3.62667	2.68601	3.21663	0.600184
ENSMUSG00000003644	Rps6ka1	14.96	14.54	15.17	6.38	4.76	5.46	18.03	11.57	13.12	3.48	6.47	5.7	7.31	6.41	3.31	5.92	6.15	5.27		14.89	5.53333	14.24	5.21667	5.67667	5.78	2.69096	2.72971	0.982122
ENSMUSG00000029175	4930471M23Rik	27.93	27.89	25.83	13.48	12.19	11.68	25.2	24.74	26.57	14.84	17.77	20.39	29.27	27.63	17.12	24.45	18.52	19.98		27.2167	12.45	25.5033	17.6667	24.6733	20.9833	2.18608	1.44358	1.17585
ENSMUSG00000057342	Sphk2	25.45	15.57	18.14	30.83	23.08	31.64	19.55	20.02	21.54	30.44	44.84	78.77	33.69	36.1	19.98	29.49	32.2	33.64		19.72	28.5167	20.37	51.35	29.9233	31.7767	0.691525	0.396689	0.941676
ENSMUSG00000025473	Adam8	5.36	6.21	9.1	0.03	0.08	0.31	9.41	7.84	6.93	0.34	0.06	0	36.5	34.76	14.75	0.15	0.07	0.03		6.89	0.14	8.06	0.133333	28.67	0.0833333	49.2143	60.45	344.04
ENSMUSG00000029178	Klf3	31.67	33.31	31.19	21.06	14.27	15.06	32.05	26.01	30.24	21.76	25.45	31.72	38.33	57.31	66.83	29.78	45.69	28.67		32.0567	16.7967	29.4333	26.31	54.1567	34.7133	1.90851	1.11871	1.56011
ENSMUSG00000029910	Mad2l1	7.92	7.99	5.72	1.14	1.51	0.55	10.73	6.33	11.39	1.74	1.58	1.61	0.75	0.82	0.54	0.84	0.65	1.13		7.21	1.06667	9.48333	1.64333	0.703333	0.873333	6.75938	5.77079	0.805344
ENSMUSG00000082420	AC158994.4	15.23	10.73	11.36	1.91	3.72	4.52	11.65	11.9	12.88	3.36	8.14	8.81	9.78	9.26	6.58	3.13	2.93	2.76		12.44	3.38333	12.1433	6.77	8.54	2.94	3.67685	1.7937	2.90476
ENSMUSG00000047501	Cldn4	17.52	18.2	23.56	0.29	0	0.17	41.69	22.28	32.76	0.28	0.16	0	14.57	13.93	13.61	0.38	0.06	0.19		19.76	0.153333	32.2433	0.146667	14.0367	0.21	128.87	219.841	66.8413
ENSMUSG00000025278	Flnb	22.52	23.42	25.92	8.04	6.77	6.9	31.82	26.81	34.49	7.86	7.48	9.01	6.15	6.62	6.24	11.02	8.44	7.82		23.9533	7.23667	31.04	8.11667	6.33667	9.09333	3.31	3.82423	0.696848
ENSMUSG00000022582	Ly6g	4.7	8.43	3.77	0.13	0	0	0.13	0	0	0	0	0	0	0	0	0	0	0		5.63333	0.0433333	0.0433333	0	0	0	130	#DIV/0!	#DIV/0!
ENSMUSG00000022587	Ly6e	1449.43	1730.05	1365.8	784.09	496.06	331.08	1631.2	1685.95	1571.19	480.93	493.93	468.24	810.63	627.91	498.15	165	168.29	168.54		1515.09	537.077	1629.45	481.033	645.563	167.277	2.821	3.38739	3.85926
ENSMUSG00000048612	Fer1l3	3.09	4.3	4.26	0.31	0.25	0.16	4.77	3.53	5.07	0.14	0.11	0.13	2.06	2.53	1.69	0.18	0.12	0.17		3.88333	0.24	4.45667	0.126667	2.09333	0.156667	16.1806	35.1842	13.3617
ENSMUSG00000027215	Cd82	65.58	62.53	60.26	39.74	37.31	30.01	70.98	64.73	60.44	36.11	42.4	41.34	30.87	33.77	22.25	48.87	39.55	45.78		62.79	35.6867	65.3833	39.95	28.9633	44.7333	1.75948	1.63663	0.647466
ENSMUSG00000025270	Alas2	9.81	7.36	6.96	79.49	78.61	49.53	17.31	16.87	16.12	72.49	106.52	88.22	13.32	17.52	13.78	8.29	21.9	10.64		8.04333	69.21	16.7667	89.0767	14.8733	13.61	0.116216	0.188227	1.09282
ENSMUSG00000042842	Serpinb6b	24.29	33.69	20.74	0.5	0.51	0.33	16.58	11.24	17.68	1.25	1.14	0.42	1.33	3.49	2.05	0.13	0.11	0.23		26.24	0.446667	15.1667	0.936667	2.29	0.156667	58.7463	16.1922	14.617
ENSMUSG00000026839	Upp2	7.97	2.96	12.4	67.57	58.73	30.66	11.95	19.6	13.32	35.88	22.21	12.89	14.01	35.24	12.56	58.86	61.99	59.34		7.77667	52.32	14.9567	23.66	20.6033	60.0633	0.148637	0.63215	0.343027
ENSMUSG00000029752	Asns	1.62	3.22	2.52	0.26	0.08	0.27	7.06	14.22	13.1	2.01	2.12	1.84	4.85	3.31	2.79	0.83	0.69	1.13		2.45333	0.203333	11.46	1.99	3.65	0.883333	12.0656	5.75879	4.13208
ENSMUSG00000045503	Sys1	27.5	22.68	23.05	27.81	18.71	44.98	26.58	26.42	27.98	23.28	40.12	70.08	50.11	39.64	38.44	81.46	79.4	65.6		24.41	30.5	26.9933	44.4933	42.73	75.4867	0.800328	0.606683	0.56606
ENSMUSG00000020695	Mrc2	3.33	3.25	4.07	0.2	0.12	0.64	8.2	4.39	7.92	0.27	0.37	0.84	3.09	3.77	2.21	0.35	0.37	0.44		3.55	0.32	6.83667	0.493333	3.02333	0.386667	11.0938	13.8581	7.81897
ENSMUSG00000029598	1300012G16Rik	66.28	50.8	59.22	38.7	24.15	41.22	56.86	63.51	54.4	26.23	39.62	65.16	174.76	157.23	139.84	75.37	85.16	71.06		58.7667	34.69	58.2567	43.67	157.277	77.1967	1.69405	1.33402	2.03735
ENSMUSG00000026922	Agpat2	178.46	186.42	167.79	208.47	176.18	181.76	128.93	148.13	127.31	247.19	379.7	359.09	286.4	145.18	250.06	358.65	356.32	422		177.557	188.803	134.79	328.66	227.213	378.99	0.940432	0.41012	0.599523
ENSMUSG00000015850	Adamtsl4	7.95	6.85	7.89	1.64	1.02	1.55	7.37	5.32	5.23	0.95	1.67	1.88	12.37	10.73	5.94	3.59	2.83	3.09		7.56333	1.40333	5.97333	1.5	9.68	3.17	5.38955	3.98222	3.05363
ENSMUSG00000053581	Zfand2a	11.85	14.92	13.98	2.4	3.24	3.16	17.1	15.6	16.39	5.26	5.48	4.05	16.15	16.95	14.34	12.26	8.69	9.13		13.5833	2.93333	16.3633	4.93	15.8133	10.0267	4.63068	3.31913	1.57713
ENSMUSG00000029597	Sds	77.9	69.16	85.12	134.55	52.41	136.23	91.97	228.2	90.24	68.1	141.64	241.16	1197.72	943.16	897.53	478.98	675.56	476.09		77.3933	107.73	136.803	150.3	1012.8	543.543	0.718401	0.910202	1.86334
ENSMUSG00000015854	Cd5l	48.6	54.77	33.2	36.27	17.7	29.21	57.91	64.9	74.39	27.18	29.23	21.7	34.37	52.77	37.67	4.96	5.26	3		45.5233	27.7267	65.7333	26.0367	41.6033	4.40667	1.64186	2.52464	9.441
ENSMUSG00000022477	Aco2	47.88	43.54	46.3	26.05	24.04	30.76	38.65	39.54	32.77	28.68	34.2	29.41	51.76	49.4	32	45.2	29.48	31.3		45.9067	26.95	36.9867	30.7633	44.3867	35.3267	1.7034	1.2023	1.25646
ENSMUSG00000015290	Ubl4	33.01	25.74	25.62	13.36	12.17	18.88	30.19	30.38	31.02	12.02	22.34	23.98	27.62	21.57	22.33	22.86	18.78	19.97		28.1233	14.8033	30.53	19.4467	23.84	20.5367	1.8998	1.56993	1.16085
ENSMUSG00000022473	4930570C03Rik	130.35	141.59	122.86	25.9	23.31	16.32	124.71	128.04	98.26	22.49	29.82	31.19	46.13	47.93	38.16	31.59	25.4	23.95		131.6	21.8433	117.003	27.8333	44.0733	26.98	6.02472	4.20371	1.63356
ENSMUSG00000029352	Crybb3	0.51	0.44	0.26	5.84	0.11	1.13	0.74	0.55	0.74	1.18	0.7	3.15	3.02	0.73	0.58	9.28	14.43	18.56		0.403333	2.36	0.676667	1.67667	1.44333	14.09	0.170904	0.403579	0.102437
ENSMUSG00000032098	Treh	2.66	1.88	2.61	0.13	0.26	0.2	4.19	3.24	4.31	0.65	1.51	0.2	36.75	33.4	16.64	18.94	11.67	10.63		2.38333	0.196667	3.91333	0.786667	28.93	13.7467	12.1186	4.97458	2.10451
ENSMUSG00000016256	Ctsz	447.22	420.49	391.38	189.3	143.02	285.03	371.98	393.11	359.63	112.55	132.62	150.17	310.07	302.14	214.29	414.38	309.42	361.89		419.697	205.783	374.907	131.78	275.5	361.897	2.03951	2.84494	0.761267
ENSMUSG00000048376	F2r	20.26	20.98	25.95	5.25	6.06	5.06	35.89	23.11	33.19	19.1	11.66	12.95	13.2	19.18	14.28	21.56	26.29	23.31		22.3967	5.45667	30.73	14.57	15.5533	23.72	4.10446	2.10913	0.655705
ENSMUSG00000035239	Neu3	4.82	6.72	3.42	1.19	0.32	1.03	1.63	0.83	1.57	0.92	0.69	0.34	0.88	0.7	0.12	0.16	0.16	0.26		4.98667	0.846667	1.34333	0.65	0.566667	0.193333	5.88976	2.06667	2.93103
ENSMUSG00000036966	Spryd3	16.85	17.56	18.02	7.75	5.65	6.57	17.45	15.46	15.36	8.5	9.13	11.51	11.06	8.24	7.66	10.91	8.09	8.81		17.4767	6.65667	16.09	9.71333	8.98667	9.27	2.62544	1.65649	0.969435
ENSMUSG00000006777	Krt23	7.19	5.94	4.79	0.77	0.62	2.4	4.96	5.1	9.62	0.55	0.39	0	1.29	2.91	3.51	6.81	8.95	5.34		5.97333	1.26333	6.56	0.313333	2.57	7.03333	4.72823	20.9362	0.365403
ENSMUSG00000035545	Leng8	39.48	37.48	40.54	25.41	18.44	14	50.62	43.67	35.8	24.36	32.71	46.29	33.84	29.26	30.61	28.14	27.84	23.08		39.1667	19.2833	43.3633	34.4533	31.2367	26.3533	2.03111	1.25861	1.1853
ENSMUSG00000038312	Edem2	45.19	40.23	35.79	26.21	17.51	25.82	52.12	61.5	53.69	28.23	41.08	80.13	44.11	34.34	33.81	74.69	68.27	76.94		40.4033	23.18	55.77	49.8133	37.42	73.3	1.74303	1.11958	0.510505
ENSMUSG00000035237	Lcat	564.69	490.94	560.35	881.46	590.65	445.72	342.97	445.94	359.66	486.05	719.35	852.53	989.04	711.91	624.97	704.97	596.31	604.09		538.66	639.277	382.857	685.977	775.307	635.123	0.842609	0.558119	1.22072
ENSMUSG00000035540	Gc	2410.99	2395.99	2615.39	2252.42	2505.64	1987.79	2295.84	2444.86	2590.41	2234.08	1668.71	1257.78	739.52	973.02	864.82	1096.32	975.85	1122.32		2474.12	2248.62	2443.7	1720.19	859.12	1064.83	1.10029	1.4206	0.806814
ENSMUSG00000037960	1110007C09Rik	32.28	33.15	35.16	12.84	6.72	10.66	45.35	39.04	35.25	8.66	15.67	21.92	42.1	39.69	25.47	18.58	19.29	16.29		33.53	10.0733	39.88	15.4167	35.7533	18.0533	3.32859	2.58681	1.98043
ENSMUSG00000032491	Nradd	1.87	2.08	2.08	0.67	0.5	0.36	4.87	3.36	3.77	0.8	0.44	0.17	2.04	1.99	2.06	0.85	1.64	1.46		2.01	0.51	4	0.47	2.03	1.31667	3.94118	8.51064	1.54177
ENSMUSG00000060032	H2afj	58.73	37.84	42.22	34.99	11.23	122.89	35.16	34.16	34.5	15.43	71.92	240.52	161.21	65.96	111.9	130	206.1	140.72		46.2633	56.37	34.6067	109.29	113.023	158.94	0.820708	0.31665	0.711107
ENSMUSG00000020185	E2f7	0.41	0.25	0.11	0.04	0.04	0.03	0.67	0.28	0.39	0.27	0.12	0	2.86	2.12	8.19	18.92	16.49	12.69		0.256667	0.0366667	0.446667	0.13	4.39	16.0333	7	3.4359	0.273805
ENSMUSG00000020184	Mdm2	17.18	16.54	17.72	7.06	7	6.77	19.9	14.11	17.11	10.83	8.36	8.65	8.44	11.26	8.92	4.04	5.68	5.22		17.1467	6.94333	17.04	9.28	9.54	4.98	2.46952	1.83621	1.91566
ENSMUSG00000065516	mmu-mir-214	3.31	1.37	2.45	1.23	0.35	1.43	6	3.11	3.89	0.4	0	0	1.3	1.08	2.34	0	0.36	0		2.37667	1.00333	4.33333	0.133333	1.57333	0.12	2.36877	32.5	13.1111
ENSMUSG00000046032	Snx12	10.76	12.38	11.74	4.07	3.66	3.65	12.98	9.39	8.7	2.49	2.95	3.52	7.74	5.87	4.93	3.69	4.98	5.33		11.6267	3.79333	10.3567	2.98667	6.18	4.66667	3.06503	3.46763	1.32429
ENSMUSG00000038884	A230050P20Rik	43.41	47.42	43.12	56.66	29.63	27.65	44.07	47.74	37.39	41.28	70.58	95.12	67	37.88	36.33	110.58	102.24	95.53		44.65	37.98	43.0667	68.9933	47.07	102.783	1.17562	0.624215	0.457954
ENSMUSG00000049922	Slc35c1	18.55	21.13	17.96	7.57	5.93	5.26	18.84	16.9	16.98	9.75	10.82	13.64	11.78	12.38	8.51	15.67	12.33	11.87		19.2133	6.25333	17.5733	11.4033	10.89	13.29	3.07249	1.54107	0.819413
ENSMUSG00000018340	Anxa6	84.11	85.08	85.08	45.16	35.32	33.55	106.79	102.75	86.68	51.01	67.67	61.86	97.33	79.64	77.64	51.13	44.92	42.91		84.7567	38.01	98.74	60.18	84.87	46.32	2.22985	1.64074	1.83225
ENSMUSG00000031826	Usp10	35.44	30.57	31.81	19.86	16.49	35.46	36.72	34.97	33.68	29.48	42.66	54.08	25.64	16.55	17.19	48.31	43.47	41.72		32.6067	23.9367	35.1233	42.0733	19.7933	44.5	1.36221	0.834812	0.444794
ENSMUSG00000028536	2610528J11Rik	13.7	9.31	10.08	20.34	16.58	18.42	12.62	12.6	10.57	16.65	22.74	27.61	13.4	6.15	8.23	25.99	28.94	24.14		11.03	18.4467	11.93	22.3333	9.26	26.3567	0.59794	0.534179	0.351334
ENSMUSG00000028538	St3gal3	13.82	11.25	15.76	20.16	17.14	21.45	24.43	26.39	26.97	26.85	43.76	57.67	21.33	11.72	11.33	49.55	49	48.02		13.61	19.5833	25.93	42.76	14.7933	48.8567	0.694979	0.606408	0.30279
ENSMUSG00000040613	Apobec1	29.88	33.07	38.15	7.69	8.79	4.66	13.61	14.36	17.23	7.93	4.97	4.19	11.95	13.15	10.2	4.38	2.93	3.75		33.7	7.04667	15.0667	5.69667	11.7667	3.68667	4.7824	2.64482	3.19168
ENSMUSG00000081352	AL844191.16	16.95	14.01	16.92	15.35	13.27	18.14	16.31	19.33	15.24	14.77	30.8	37.96	26.79	16.49	17.63	51.25	51.73	43.96		15.96	15.5867	16.96	27.8433	20.3033	48.98	1.02395	0.609122	0.414523
ENSMUSG00000007836	Hnrnpa0	15.08	8.72	7.87	7.92	2.03	74.67	20.46	11.59	19.65	4.2	12.99	29.42	49.96	34.88	47.14	34.38	63.42	38.86		10.5567	28.2067	17.2333	15.5367	43.9933	45.5533	0.374261	1.1092	0.965754
ENSMUSG00000017734	Dbndd2	10.82	11.17	10.23	4.86	3.59	5.75	11.14	11.09	10.62	2.93	2.84	4.39	9.22	7.88	5.73	6.27	4.87	5.68		10.74	4.73333	10.95	3.38667	7.61	5.60667	2.26901	3.23327	1.35731
ENSMUSG00000021610	Clptm1l	53.35	68.52	55.81	29.33	35.48	20.02	50.18	51.51	51.92	38.59	35.34	32.31	35	32.24	26.11	43.8	35.45	39.13		59.2267	28.2767	51.2033	35.4133	31.1167	39.46	2.09454	1.44588	0.788562
ENSMUSG00000066553	AC125067.4	49.5	40.44	46.29	29.62	20.34	23.43	18.32	20.12	17.17	9.22	14.48	11.21	43.22	32.84	43.94	33.21	31.4	34.6		45.41	24.4633	18.5367	11.6367	40	33.07	1.85625	1.59295	1.20956
ENSMUSG00000066554	AC158301.4	13.3	10.45	7.71	7.22	3.74	8.94	17.37	10.57	14.62	5.01	10.43	3.23	7.9	8.59	15.92	8.71	12.65	12.78		10.4867	6.63333	14.1867	6.22333	10.8033	11.38	1.5809	2.27959	0.949326
ENSMUSG00000032300	1700017B05Rik	27.56	27.8	21.27	5.78	3.17	4.53	22.92	19.26	21.72	10.52	12.23	18.44	31.92	35.88	27.5	8.54	10.61	9.05		25.5433	4.49333	21.3	13.73	31.7667	9.4	5.68472	1.55135	3.37943
ENSMUSG00000035439	2410004L22Rik	12.63	10.38	10.21	0.85	0.79	1.75	13.54	17.71	18.58	1.01	1.06	1.08	4.09	3.35	3.94	2.14	1.93	2.48		11.0733	1.13	16.61	1.05	3.79333	2.18333	9.79941	15.819	1.7374
ENSMUSG00000039131	Gipc2	36.83	34.15	31.67	0.28	0.06	0	32.76	26.76	28.92	0.07	0.04	0	17.9	10.41	14.94	1.04	2.7	1.91		34.2167	0.113333	29.48	0.0366667	14.4167	1.88333	301.912	804	7.65487
ENSMUSG00000068086	Cyp2d9	191.15	155.69	179.48	207.7	247.14	277.19	114.99	128.35	94.15	394.17	354.53	399.13	377.62	306.74	358.71	913.73	786.32	891.82		175.44	244.01	112.497	382.61	347.69	863.957	0.718987	0.294024	0.402439
ENSMUSG00000003037	Rab8a	58.14	62.03	60.66	41.73	28.25	31.44	57.41	58.33	60.57	38.06	45.2	39.28	50.97	42.23	32.71	53.64	42.41	49.7		60.2767	33.8067	58.77	40.8467	41.97	48.5833	1.78298	1.4388	0.863877
ENSMUSG00000063458	1700112E06Rik	7.69	7.12	7.58	0.79	0.61	0.76	6.25	3.9	4.28	0.76	0.36	1.04	2.13	1.37	1.74	0.15	0.62	0.23		7.46333	0.72	4.81	0.72	1.74667	0.333333	10.3657	6.68056	5.24
ENSMUSG00000042292	Mkl1	11.18	11.25	11.3	5.57	4.29	3.1	15.44	12.99	11.77	3.7	4.87	6.15	20.28	18.74	14.38	11.15	8.02	9.79		11.2433	4.32	13.4	4.90667	17.8	9.65333	2.60262	2.73098	1.84392
ENSMUSG00000083464	AL844841.10	8.21	6.04	5.53	1.93	1.52	0.28	10.79	9.35	8.32	1.75	2.4	0.25	4.5	5.29	5.14	1.94	1.77	1.49		6.59333	1.24333	9.48667	1.46667	4.97667	1.73333	5.30295	6.46818	2.87115
ENSMUSG00000006304	Arpc2	92.11	96.28	98.73	42.95	49.03	47.8	103.04	93.2	93.37	60.09	45.37	46.91	49.36	44.67	51.72	20.79	28.35	29.7		95.7067	46.5933	96.5367	50.79	48.5833	26.28	2.05408	1.9007	1.84868
ENSMUSG00000061322	Dnaic1	0.11	0.24	0.31	4.77	4.98	3.1	0.08	0.15	0.14	0.17	0	0.46	0.06	0.04	0.05	0.05	0.06	0		0.22	4.28333	0.123333	0.21	0.05	0.0366667	0.0513619	0.587302	1.36364
ENSMUSG00000024053	Emilin2	4.05	3.32	4.16	0.83	0.73	1.34	3.32	2.54	3.13	0.72	0.77	0.58	8.35	8.98	3.91	0.47	0.19	0.17		3.84333	0.966667	2.99667	0.69	7.08	0.276667	3.97586	4.343	25.5904
ENSMUSG00000024052	Lpin2	30.43	21.74	23.62	23.59	13.31	21.73	40.09	44.88	43.28	19.93	14.25	14.47	35.11	70.47	37.28	35.72	31.16	24.1		25.2633	19.5433	42.75	16.2167	47.62	30.3267	1.29268	2.63618	1.57024
ENSMUSG00000028240	Cyp7a1	16.8	8.57	34.68	2.36	16.39	2.31	31.06	22.5	19.15	24.07	19.48	6.5	3.21	6.6	1.3	6.82	3.35	7.34		20.0167	7.02	24.2367	16.6833	3.70333	5.83667	2.85138	1.45275	0.634495
ENSMUSG00000044986	Tst	149.53	122.42	137.77	182.81	172.36	197.79	142.71	141.95	158.62	209.99	361.58	480	140.83	78.15	81.98	288.42	276.59	279.18		136.573	184.32	147.76	350.523	100.32	281.397	0.740958	0.421541	0.356507
ENSMUSG00000053862	Ostb	21.47	31.11	21.41	1.21	1.07	0.37	9.06	8.62	10.91	2.35	1.06	0.94	6.17	4.01	5.38	0.88	1.27	0.62		24.6633	0.883333	9.53	1.45	5.18667	0.923333	27.9208	6.57241	5.61733
ENSMUSG00000032018	Sc5d	82.35	103.74	68.26	179.63	293.1	97.8	137.14	122.27	134.96	264.59	176.5	114.02	45.9	56.03	17.9	80.59	100.01	157.21		84.7833	190.177	131.457	185.037	39.9433	112.603	0.445814	0.710436	0.354726
ENSMUSG00000051495	Irf2bp2	23.87	23.64	19.24	28.61	11.44	35.76	18.95	21.2	15.78	12.68	16.49	20.53	61.97	53.28	86.25	26.92	39.52	22.18		22.25	25.27	18.6433	16.5667	67.1667	29.54	0.880491	1.12535	2.27375
ENSMUSG00000032014	Oaf	116.62	84.53	118.73	182.92	118.77	198.46	145.07	162.43	99.92	150.13	198.9	256.34	119.4	99.51	89.39	309.66	340.54	304.47		106.627	166.717	135.807	201.79	102.767	318.223	0.639568	0.67301	0.322939
ENSMUSG00000032010	Usp2	6.96	3.2	10.63	0.79	0.47	1.18	9.8	8.39	5.06	0.58	1.5	1.16	24.92	18.73	16.31	20.27	23.2	13.63		6.93	0.813333	7.75	1.08	19.9867	19.0333	8.52049	7.17593	1.05009
ENSMUSG00000068487	CT009567.9	23.19	34.05	30.58	33.93	28.81	94.38	33.77	33.91	45.36	34.75	46.97	80.44	101.93	52.86	68.9	163.98	128.23	124.34		29.2733	52.3733	37.68	54.0533	74.5633	138.85	0.558936	0.697089	0.537006
ENSMUSG00000074179	AC138587.1	10.55	10.04	9.47	0.94	0.62	0.44	0.31	0.53	0.36	0.03	0	0	0.65	0.88	1.61	0.2	0.3	0.34		10.02	0.666667	0.4	0.01	1.04667	0.28	15.03	40	3.7381
ENSMUSG00000036027	1810046K07Rik	0.71	0.46	0.59	11.14	8.06	7.74	0.54	0.55	1.04	1.91	3.62	4.71	0.77	0.75	1.01	4.03	6.12	4.7		0.586667	8.98	0.71	3.41333	0.843333	4.95	0.0653304	0.208008	0.17037
ENSMUSG00000020102	Slc16a7	22.39	23.14	25.88	11.81	13.04	5.36	15.02	14.87	14.84	6.76	8.63	3.41	6.17	11.45	5.91	3.67	4.33	5.56		23.8033	10.07	14.91	6.26667	7.84333	4.52	2.36379	2.37926	1.73525
ENSMUSG00000078672	OTTMUSG00000007485	2.31	1.41	1.52	0.84	2.38	0.75	8.51	27.43	9.91	146.7	35.92	11.77	0.2	0.42	0.61	35.79	36.44	35.07		1.74667	1.32333	15.2833	64.7967	0.41	35.7667	1.3199	0.235866	0.0114632
ENSMUSG00000021771	Vdac2	31.76	36.14	34.88	20.27	17.49	18.64	31.09	29.25	40.19	18.24	21.09	38.45	62.93	45.04	42.25	45.36	54.15	51.66		34.26	18.8	33.51	25.9267	50.0733	50.39	1.82234	1.29249	0.993716
ENSMUSG00000021773	Comtd1	23.02	21.19	19.51	3.54	2.57	7.46	19.6	20.07	19.51	3.15	6.96	10.52	8.95	6.12	4.53	2.27	4.17	3		21.24	4.52333	19.7267	6.87667	6.53333	3.14667	4.69565	2.86864	2.07627
ENSMUSG00000004933	Matk	2.26	1.14	2.31	0.1	0.1	0.09	3.21	2.98	3.07	0.03	0.11	0.14	1.42	1.59	0.66	0.12	0.37	0.03		1.90333	0.0966667	3.08667	0.0933333	1.22333	0.173333	19.6897	33.0714	7.05769
ENSMUSG00000020358	Hnrpab	70.57	68.43	67.59	34.85	35.44	46.46	73.88	63.67	62.94	44.1	60.45	57.32	34.99	35.39	37.02	28.32	38.48	38.03		68.8633	38.9167	66.83	53.9567	35.8	34.9433	1.76951	1.23859	1.02452
ENSMUSG00000001794	Capns1	282.84	275.78	305.05	124.66	94.42	64.88	458.89	469.65	445	169.53	227.09	221.1	266.27	244.61	181.12	155.09	111.55	137.79		287.89	94.6533	457.847	205.907	230.667	134.81	3.04152	2.22356	1.71105
ENSMUSG00000045216	Hs6st1	92.62	79.6	91.24	76.71	42.07	46.49	84.09	67.7	66.22	41.78	58.37	73.37	96.83	81.59	69.52	82.56	84	69.67		87.82	55.09	72.67	57.84	82.6467	78.7433	1.59412	1.2564	1.04957
ENSMUSG00000045211	Nudt18	15.22	12.56	12.72	2.95	3.5	6.36	10.49	10.34	10.76	1.58	2.99	3.78	14.06	13.63	9.56	5.68	5.15	5.16		13.5	4.27	10.53	2.78333	12.4167	5.33	3.16159	3.78323	2.32958
ENSMUSG00000029622	Arpc1b	18.31	22.56	21.61	4.41	3.97	4.55	23.8	19.14	21.66	4.79	3.84	3.2	11.45	11.6	9.86	1.76	2.79	3		20.8267	4.31	21.5333	3.94333	10.97	2.51667	4.83217	5.46069	4.35894
ENSMUSG00000008601	Rab25	2.81	3.93	6.59	1.39	0.44	0.3	7.97	4.04	4.04	0.55	0.38	0.28	0.76	2.96	1.36	0.1	0.08	0.15		4.44333	0.71	5.35	0.403333	1.69333	0.11	6.25822	13.2645	15.3939
ENSMUSG00000027435	Cd93	8.73	10.28	14.64	1.82	2.14	1.54	9.24	6.94	6.98	1.78	1.08	0.56	4.64	5.99	3.44	0.72	0.8	0.96		11.2167	1.83333	7.72	1.14	4.69	0.826667	6.11818	6.77193	5.67339
ENSMUSG00000015474	Ppt2	42.2	36.75	35.94	26.01	15.83	11.12	36.73	35.97	31.06	24.26	32.61	30.28	40.47	31.44	27.17	30.73	27.17	25.85		38.2967	17.6533	34.5867	29.05	33.0267	27.9167	2.16937	1.19059	1.18304
ENSMUSG00000082192	AL731789.9	24.71	21.09	30.95	30.7	10.03	73.11	21.9	22.76	21.28	21.42	82.09	186.42	37.59	14.48	27.45	67.03	94.79	62.77		25.5833	37.9467	21.98	96.6433	26.5067	74.8633	0.674192	0.227434	0.354067
ENSMUSG00000044678	Ly6k	0.37	12.22	0	0	0.39	0	0.97	0.66	0.17	0.11	0	0	0.05	0.11	0.33	0.45	0.15	0.26		4.19667	0.13	0.6	0.0366667	0.163333	0.286667	32.2821	16.3636	0.569767
ENSMUSG00000020108	Ddit4	11.94	12.6	8.69	3.97	1.1	4.5	18.43	8.45	13.37	4.57	4.86	9.3	152.1	313.07	193.05	9.85	21.42	17.05		11.0767	3.19	13.4167	6.24333	219.407	16.1067	3.47231	2.14896	13.6221
ENSMUSG00000044674	Fzd1	6.09	6.3	8.85	1.18	1.7	3.6	16.39	7	13.06	1.85	2.92	2.07	5.09	5.61	4.86	3.79	4.91	3.75		7.08	2.16	12.15	2.28	5.18667	4.15	3.27778	5.32895	1.2498
ENSMUSG00000078812	Eif5a	128.56	150.01	160.38	74.12	61.28	49.48	103.57	104.22	89.46	88.04	106.14	81.13	75.88	82.25	71.9	62.75	69.23	90.15		146.317	61.6267	99.0833	91.77	76.6767	74.0433	2.37424	1.07969	1.03556
ENSMUSG00000017615	Tnfaip1	25.32	28.44	26.6	11.1	13.39	9.03	33.53	29.15	30.84	14.24	12.82	8.3	18.7	26.51	18.24	13.01	11.49	13.5		26.7867	11.1733	31.1733	11.7867	21.15	12.6667	2.39737	2.6448	1.66974
ENSMUSG00000047129	1700113H08Rik	0.1	0	0	0	0.1	0	0	0.11	0	0	0	0	0	0.07	0	5.92	3.43	3.6		0.0333333	0.0333333	0.0366667	0	0.0233333	4.31667	1	#DIV/0!	0.00540541
ENSMUSG00000034591	Slc41a2	6.77	10.34	4.39	6.43	5.62	3.6	3.96	4.91	5.16	10.95	5.96	4.09	36.18	67.39	18.03	22.97	20.57	29.55		7.16667	5.21667	4.67667	7	40.5333	24.3633	1.3738	0.668095	1.6637
ENSMUSG00000033308	Dpyd	21.77	20.99	20.93	44.9	75.97	54.69	24.43	28.15	27.1	69.46	47.68	34.95	24.56	37.57	25.01	37.79	41.67	43.84		21.23	58.52	26.56	50.6967	29.0467	41.1	0.362782	0.5239	0.706732
ENSMUSG00000036151	Tm6sf2	79.53	71.89	68.14	71.63	47.37	30.51	51.74	58.8	56.62	19.25	41.66	53.3	67.21	44.87	44.34	17.68	17.34	18.05		73.1867	49.8367	55.72	38.07	52.14	17.69	1.46853	1.46362	2.94743
ENSMUSG00000002204	Napsa	4.52	4.49	5.03	0.57	0.15	0.31	6.73	6.62	5.6	0.38	0.5	0.51	5.94	5.44	2.6	0.14	0.16	0.05		4.68	0.343333	6.31667	0.463333	4.66	0.116667	13.6311	13.6331	39.9429
ENSMUSG00000032479	Mtap4	17.72	19.03	17.41	8.96	8.21	9.3	18.49	15.09	19.99	7.3	6.81	6.72	11.31	13.27	9.66	10.71	10.19	10.9		18.0533	8.82333	17.8567	6.94333	11.4133	10.6	2.04609	2.57177	1.07673
ENSMUSG00000024180	Tmem8	34.17	31.38	26.85	12.09	10.28	6.65	23.47	26.66	21.2	12.06	15.13	15.11	19.84	18.71	13.34	17.88	14.85	14.2		30.8	9.67333	23.7767	14.1	17.2967	15.6433	3.18401	1.68629	1.10569
ENSMUSG00000021973	Efha1	23.69	25.03	24.04	6.83	6.38	3.96	26.16	26.43	26.03	9.22	8.88	5.22	5.07	7.75	6.75	4.56	6.89	5.5		24.2533	5.72333	26.2067	7.77333	6.52333	5.65	4.23762	3.37136	1.15457
ENSMUSG00000004843	Chmp2b	18.22	23.29	16.72	5.49	8.43	5.04	16.52	14.83	17.79	9.55	7.91	5.12	6.13	8	5.94	4.65	7.2	6.5		19.41	6.32	16.38	7.52667	6.69	6.11667	3.0712	2.17626	1.09373
ENSMUSG00000079659	4930420K17Rik	85.23	75.58	75.43	51.76	59.11	40.59	72.93	82.54	64.48	89.54	81.98	66.28	51.5	106.57	56.07	34.16	29.96	33.8		78.7467	50.4867	73.3167	79.2667	71.38	32.64	1.55975	0.924937	2.18689
ENSMUSG00000004849	Ap1s1	37.86	38.33	36.79	12.41	10.36	15.3	39.21	41.22	40.12	15.06	14.75	16.18	29.97	25.04	17.01	17.96	17.92	18.22		37.66	12.69	40.1833	15.33	24.0067	18.0333	2.96769	2.62122	1.33124
ENSMUSG00000050299	AC145744.3	268.19	202.95	245.13	199.13	115.88	343.23	238.54	263.04	258.33	133.13	283.65	372.5	607.91	393.6	452.87	282.68	336.36	294.23		238.757	219.413	253.303	263.093	484.793	304.423	1.08816	0.962789	1.5925
ENSMUSG00000080643	mmu-mir-699	12.21	8.39	14.64	7.89	9.05	19.92	11.17	14.93	8.14	0.7	20.59	9.1	21.08	12.68	330.53	13.23	18	15.22		11.7467	12.2867	11.4133	10.13	121.43	15.4833	0.95605	1.12669	7.84263
ENSMUSG00000038462	Uqcrfs1	97.04	81.63	82.64	95.56	105.93	134.95	80.18	96.39	87.1	118.02	125.54	153.2	109.54	92.92	96.34	168.36	253.79	126.38		87.1033	112.147	87.89	132.253	99.6	182.843	0.776691	0.664558	0.544729
ENSMUSG00000033610	Pank1	19.59	19.46	19.7	36.35	49.35	47.17	16.56	17.42	18.46	40.62	28.97	16.67	21.84	28.05	17.92	31.51	34.91	38.31		19.5833	44.29	17.48	28.7533	22.6033	34.91	0.442162	0.60793	0.647474
ENSMUSG00000038467	Chmp4b	48.94	40.21	43.84	22.14	9.78	33.66	85.01	67.78	76.13	16.26	36.49	45.12	45.02	36.06	39.59	26.02	32.12	25.46		44.33	21.86	76.3067	32.6233	40.2233	27.8667	2.0279	2.33902	1.44342
ENSMUSG00000019122	Ccl9	141.09	136.71	154.03	93.91	96.68	77.74	89.72	100.62	116.4	46.35	33.25	18.77	93.08	86.06	76.74	41.5	52.3	58.65		143.943	89.4433	102.247	32.79	85.2933	50.8167	1.60932	3.11823	1.67845
ENSMUSG00000037686	A530050D06Rik	27.64	22.94	18.04	34.76	34.56	37.93	19.97	41.35	21.25	47.96	48.06	51.08	38.5	30.35	29.34	66.03	71.98	72.03		22.8733	35.75	27.5233	49.0333	32.73	70.0133	0.639814	0.561319	0.467482
ENSMUSG00000031980	Agt	778.96	674.47	831.28	1075.14	602.16	1105.12	788.25	934.38	838.32	553.06	801.26	1084.33	883.75	946.23	595.63	407.63	336.49	352.24		761.57	927.473	853.65	812.883	808.537	365.453	0.821123	1.05015	2.21242
ENSMUSG00000021594	Srd5a1	14.64	12.19	10.4	30.45	28.49	20.28	15.38	17.14	15.2	76.72	90.63	83.25	34.36	27.63	11.81	117.27	111.26	107.42		12.41	26.4067	15.9067	83.5333	24.6	111.983	0.469957	0.190423	0.219676
ENSMUSG00000002847	Pla1a	40.46	43.88	39.04	16.56	15.14	11.19	31.16	36.02	36.73	22.05	18.62	17.79	36.72	44.31	25.99	40.44	29.7	41.38		41.1267	14.2967	34.6367	19.4867	35.6733	37.1733	2.87666	1.77745	0.959648
ENSMUSG00000036371	Serbp1	57.19	57.47	55.59	32.35	30.52	40.8	63.12	57.6	59.97	35.53	45.26	56.96	40.97	43.65	40.12	32.36	39.77	41.12		56.75	34.5567	60.23	45.9167	41.58	37.75	1.64223	1.31172	1.10146
ENSMUSG00000034595	2310014H01Rik	9.74	8.33	11.13	1.96	1.39	2.16	13.3	10.45	10.28	1.57	2.25	2.55	9.38	10.02	5.87	1.37	1.62	1.26		9.73333	1.83667	11.3433	2.12333	8.42333	1.41667	5.29946	5.34223	5.94588
ENSMUSG00000036372	1810006K21Rik	52.74	49.4	45.96	35.52	27.26	17.03	49.36	61.88	40.58	39.78	48.89	31.86	29.4	19.13	19.41	37.28	32.24	37.71		49.3667	26.6033	50.6067	40.1767	22.6467	35.7433	1.85566	1.2596	0.633591
ENSMUSG00000079037	Prnp	13.99	15.28	15.33	12.44	14.15	7.29	18.7	13.92	15.1	16.08	15.37	7.54	10.29	11.81	10.11	38.43	26.93	30.04		14.8667	11.2933	15.9067	12.9967	10.7367	31.8	1.31641	1.2239	0.337631
ENSMUSG00000024987	Cyp26a1	8.42	5.21	6.28	34.55	9.46	92.64	1.96	2.62	1.26	26.96	15.43	66.17	145.16	41.23	44.04	2.25	12.97	15.96		6.63667	45.55	1.94667	36.1867	76.81	10.3933	0.145701	0.0537951	7.39031
ENSMUSG00000024981	Acsl5	62.53	77.43	47.24	65.73	87.02	53.36	63.3	54.73	73.92	75.48	57.9	27.81	16.82	18.66	16.35	27.03	36.22	50.02		62.4	68.7033	63.9833	53.73	17.2767	37.7567	0.908253	1.19083	0.457579
ENSMUSG00000022871	Fetub	253.48	209.23	328.24	918.63	495.68	651.1	225.21	335.99	269.37	381.46	454.7	451.48	3149.49	2279.2	1759.82	1823.01	1575.84	1700.38		263.65	688.47	276.857	429.213	2396.17	1699.74	0.382951	0.645033	1.40972
ENSMUSG00000001082	Mfsd10	11.44	9.95	11.33	3.62	1.89	2.87	20.41	15.23	17.3	2.66	5.19	7.34	15.88	17.17	9.07	6.12	5.08	5.55		10.9067	2.79333	17.6467	5.06333	14.04	5.58333	3.90453	3.48519	2.51463
ENSMUSG00000076437	2700094K13Rik	10.1	7.01	7.41	3.12	2.78	3.74	15.7	12.63	18.85	3.03	6.43	11.78	4.31	4.62	4.61	6.85	9.13	5.48		8.17333	3.21333	15.7267	7.08	4.51333	7.15333	2.54357	2.22128	0.630941
ENSMUSG00000076434	Wfdc3	14.66	17.18	15.34	0.26	0.1	0.14	16.59	25.79	26.27	0.03	0	0.56	22.96	18.11	10.61	1.89	1.57	1.21		15.7267	0.166667	22.8833	0.196667	17.2267	1.55667	94.36	116.356	11.0664
ENSMUSG00000076435	Acsf2	3.31	3.74	3.68	3.68	2.12	1.36	9.13	9.15	6.82	11.6	17.53	18.08	5.9	3.88	3.09	19.61	12.99	14.19		3.57667	2.38667	8.36667	15.7367	4.29	15.5967	1.4986	0.531667	0.275059
ENSMUSG00000034201	Gas2l1	24.51	22.39	24.22	10.63	5.69	12.37	36.45	34.4	29.8	7.63	21	40.55	49.51	37.97	36.58	17.74	22.83	16.64		23.7067	9.56333	33.55	23.06	41.3533	19.07	2.47891	1.4549	2.1685
ENSMUSG00000076431	Sox4	4.88	4.34	5.57	0.31	0.26	0.67	8.85	5.7	6.96	0.19	0.56	1.58	4.18	4.62	4.44	0.38	0.68	0.72		4.93	0.413333	7.17	0.776667	4.41333	0.593333	11.9274	9.23176	7.4382
ENSMUSG00000016921	Sfrs6	45.48	46.85	45.72	24.01	22.91	24.43	54.15	47.08	47.39	33.4	35.68	32.28	25.66	23.87	22.91	25.34	27.5	23.93		46.0167	23.7833	49.54	33.7867	24.1467	25.59	1.93483	1.46626	0.943598
ENSMUSG00000027293	Ehd4	7.54	7.56	6.39	1.17	1.03	4.42	9.1	7.51	9.74	2.01	2.72	1.59	5.73	5.77	4.62	2.19	1.88	2.05		7.16333	2.20667	8.78333	2.10667	5.37333	2.04	3.24622	4.1693	2.63399
ENSMUSG00000050721	AC135108.3	11.69	10.67	13.11	2.61	3.42	2.48	11.92	10.83	14.1	4.17	4.37	5.44	9.04	8.93	7.13	2.31	1.56	1.76		11.8233	2.83667	12.2833	4.66	8.36667	1.87667	4.16804	2.63591	4.45826
ENSMUSG00000024529	Lox	1.21	1.32	1.22	0.11	0.02	0.07	3.72	1.57	5.29	0.05	0.09	0.48	5.29	6.24	2.4	0.6	0.49	0.5		1.25	0.0666667	3.52667	0.206667	4.64333	0.53	18.75	17.0645	8.76101
ENSMUSG00000000682	Cd52	51.15	73.13	58.07	8.84	4.47	8.04	78.93	70.3	80.3	8.65	14.24	15.93	16.47	16.36	12.74	2.84	1.48	1.59		60.7833	7.11667	76.51	12.94	15.19	1.97	8.54098	5.91267	7.71066
ENSMUSG00000027187	Cat	979.23	881.19	861.33	1504.6	1768.97	1113.55	767.39	936.26	705.25	1703.93	1610.02	1579.07	248.43	201.53	193.71	706.86	787.8	714.84		907.25	1462.37	802.967	1631.01	214.557	736.5	0.620396	0.492314	0.291319
ENSMUSG00000027188	E430002G05Rik	3.77	3.83	6.34	1.35	1.16	1.34	14.11	8.78	10.33	0.76	0.76	0.81	2.39	3.99	2.56	0.85	0.84	0.45		4.64667	1.28333	11.0733	0.776667	2.98	0.713333	3.62078	14.2575	4.17757
ENSMUSG00000005413	Hmox1	86.31	75.12	101.85	24.69	21.75	17.14	181.35	168.87	175.02	17.03	21.96	19.93	285.12	633.38	265.14	10.43	12.38	8.98		87.76	21.1933	175.08	19.64	394.547	10.5967	4.14092	8.91446	37.2331
ENSMUSG00000005410	Mcm5	11.36	6.26	6.68	0.93	0.78	0.58	6.96	4.44	8.03	1	2.13	0.69	1.83	2.25	1.03	2.63	2.74	2.98		8.1	0.763333	6.47667	1.27333	1.70333	2.78333	10.6114	5.08639	0.611976
ENSMUSG00000033059	Pygb	13.54	12	12.39	1.36	0.94	5.09	17.22	14.58	17.29	0.89	1.8	1.32	3.05	3.19	1.55	0.56	0.49	0.64		12.6433	2.46333	16.3633	1.33667	2.59667	0.563333	5.13261	12.2419	4.60947
ENSMUSG00000026749	Nek6	23.79	29.82	25.24	13.71	14.44	9.06	27.6	29.83	31.48	24.46	19.44	19.56	21.9	18.42	22.69	27.89	26.58	31.21		26.2833	12.4033	29.6367	21.1533	21.0033	28.56	2.11905	1.40104	0.735411
ENSMUSG00000027613	Eif6	88.2	78.81	68.79	22.31	13.05	42.73	87.53	84.63	86.74	16.3	34.19	41.57	85.89	69.36	72.17	32.48	32.5	28.32		78.6	26.03	86.3	30.6867	75.8067	31.1	3.01959	2.8123	2.43751
ENSMUSG00000041736	Tspo	86.09	69.98	77.94	35.61	25.33	63.16	109.17	125.15	113.8	34.31	85.54	127.22	30.91	26.32	24.55	25.09	26.07	27.46		78.0033	41.3667	116.04	82.3567	27.26	26.2067	1.88566	1.40899	1.04019
ENSMUSG00000040600	Eps8l3	7.35	6.64	4.47	0.52	0	0	2.65	2.71	2	0.02	0	0	0.03	0.23	0.02	0	0	0.02		6.15333	0.173333	2.45333	0.00666667	0.0933333	0.00666667	35.5	368	14
ENSMUSG00000051748	1100001G20Rik	234.61	210.35	340.32	457.58	638.15	281.54	83.21	127.04	103.83	537.67	423.14	320.03	13.31	8.59	16.49	35.36	16.85	24.94		261.76	459.09	104.693	426.947	12.7967	25.7167	0.570171	0.245214	0.497602
ENSMUSG00000040605	Bace2	11.87	10.01	10.46	3.21	2.31	1.56	9.3	7.52	10.05	2.59	3.8	2.88	2.95	4.35	3.84	2.04	3.28	2.23		10.78	2.36	8.95667	3.09	3.71333	2.51667	4.5678	2.8986	1.4755
ENSMUSG00000067219	Npal1	6.18	7.26	3.58	2.69	2.48	1.98	2.88	3.58	5.1	0.7	0.37	0.07	3.33	11.94	5.6	0.12	0.18	0.14		5.67333	2.38333	3.85333	0.38	6.95667	0.146667	2.38042	10.1404	47.4318
ENSMUSG00000030587	2200002D01Rik	10.18	9.04	8.53	2.66	0.71	2.93	17.19	16.83	12.9	4	8.39	12.6	3.69	2.4	2.22	1.65	1.49	1.43		9.25	2.1	15.64	8.33	2.77	1.52333	4.40476	1.87755	1.81838
ENSMUSG00000042659	Arrdc4	6.03	8.53	6.56	2.85	3.31	7.64	5.2	6.2	6.1	3.93	2.45	2.84	6.61	11.75	8.27	1.62	2.02	1.52		7.04	4.6	5.83333	3.07333	8.87667	1.72	1.53043	1.89805	5.16085
ENSMUSG00000076387	mmu-mir-671	26.44	28.52	24.71	12.91	6.2	17.07	28.73	30.09	33.59	10.73	35.14	28.29	35.15	31.71	10.93	36.14	39.1	24.86		26.5567	12.06	30.8033	24.72	25.93	33.3667	2.20205	1.24609	0.777123
ENSMUSG00000055401	Fbxo6	31.99	33.58	27.75	21.32	13.42	18.33	34.41	37.28	37.31	18.79	25.74	26.34	40.19	36.32	31.37	16.8	18.22	19.82		31.1067	17.69	36.3333	23.6233	35.96	18.28	1.75843	1.53803	1.96718
ENSMUSG00000040997	Abhd4	98.11	105.48	90.14	26.11	28.27	16.6	80.41	74.08	74.19	27	31.26	31.44	34.58	40.19	27.22	26.56	22.23	23.11		97.91	23.66	76.2267	29.9	33.9967	23.9667	4.13821	2.54939	1.4185
ENSMUSG00000027859	Ngf	64.9	76.26	48.53	3.12	2.52	1.61	63.57	68.01	66.52	4.21	3.74	5.86	6.43	9.32	12.07	1.65	1.92	1.18		63.23	2.41667	66.0333	4.60333	9.27333	1.58333	26.1641	14.3447	5.85684
ENSMUSG00000077394	snoU2_19	14.92	6.96	6.57	3.57	0.5	0	8.68	3.94	3.38	2.31	1.97	0	2.83	6.23	3.95	4.57	1.54	3.15		9.48333	1.35667	5.33333	1.42667	4.33667	3.08667	6.99017	3.73832	1.40497
ENSMUSG00000041827	Oasl1	292.9	323.66	190.32	5.76	4.72	4.08	40.09	35.29	31.3	13.34	22.12	16.88	10.83	7.78	10.74	12.86	14.26	19.17		268.96	4.85333	35.56	17.4467	9.78333	15.43	55.4176	2.03821	0.634046
ENSMUSG00000030431	2210411K11Rik	25.81	14.81	15.86	14.53	5.8	22.65	24.93	27.45	23.78	8.05	28.74	60.77	42.1	19.59	34.59	52.49	80.8	55.28		18.8267	14.3267	25.3867	32.52	32.0933	62.8567	1.3141	0.780648	0.51058
ENSMUSG00000027761	Aadac	81.9	99.86	84.38	129.09	247.02	134.79	120.96	142.37	164.21	350.06	216.24	130.71	17.62	29.12	22.22	61.38	75.85	101.18		88.7133	170.3	142.513	232.337	22.9867	79.47	0.520924	0.613391	0.28925
ENSMUSG00000027762	Sucnr1	1.6	1.83	1.96	12.3	32.87	11.94	4.28	5.41	4	47.31	40.13	23.11	0.39	0.58	0.44	2.87	4.93	5.64		1.79667	19.0367	4.56333	36.85	0.47	4.48	0.0943793	0.123835	0.104911
ENSMUSG00000071637	AC154586.2	13.74	9.47	10.83	7.26	1.14	14.11	13.82	10.76	13.64	1.1	9.93	39.66	51.07	34.49	60.42	10.16	14.07	6.99		11.3467	7.50333	12.74	16.8967	48.66	10.4067	1.51222	0.753995	4.67585
ENSMUSG00000027983	Cyp2u1	0.63	0.4	0.22	6.27	5.69	7.69	2.03	2.15	2.15	12.59	15	22.25	3.53	2.03	2.63	38.5	50.78	52.26		0.416667	6.55	2.11	16.6133	2.73	47.18	0.0636132	0.127006	0.0578635
ENSMUSG00000040511	Pvr	11.38	10.35	9.76	2.15	2.5	2.68	11.95	8.76	10.32	2.57	1.91	1.92	3.34	5.69	5.43	1.99	1.77	1.94		10.4967	2.44333	10.3433	2.13333	4.82	1.9	4.29604	4.84844	2.53684
ENSMUSG00000071633	EG240549	3.15	4.25	4.76	15.46	23.4	18.8	9.72	13.4	14.55	65.29	51.43	34.43	1.46	1.91	2.17	9.8	15.13	17.53		4.05333	19.22	12.5567	50.3833	1.84667	14.1533	0.210891	0.249223	0.130476
ENSMUSG00000002870	Mcm2	7.2	6.42	5.63	1.29	1.1	1.1	8.04	5.83	8.91	1.36	2.23	1.42	0.92	1.4	0.52	1.87	1.98	1.81		6.41667	1.16333	7.59333	1.67	0.946667	1.88667	5.51576	4.54691	0.501767
ENSMUSG00000062300	Pvrl2	28.05	24.97	26.45	8.98	8.77	14.77	40	31.59	41.64	16.2	28.93	40.08	32.32	32.89	21.31	36.51	33.17	30.7		26.49	10.84	37.7433	28.4033	28.84	33.46	2.44373	1.32883	0.861925
ENSMUSG00000038648	Creb3l2	20.69	20.44	20.71	10.48	9.77	9.13	19.47	16.06	17.55	5.89	8.2	6.59	16.98	12.81	20.41	19.57	15.05	14.43		20.6133	9.79333	17.6933	6.89333	16.7333	16.35	2.10483	2.56673	1.02345
ENSMUSG00000026107	Obfc2a	8.43	10.88	7.32	1.72	1.71	2.45	10.24	6.41	6.73	3.35	3.74	4.74	7.33	4.19	3.59	2.16	3.14	3.05		8.87667	1.96	7.79333	3.94333	5.03667	2.78333	4.52891	1.97633	1.80958
ENSMUSG00000066319	Rtp3	26.67	21.37	29.95	28.08	28.77	9.35	17.6	26.48	15.48	46.55	42.42	31.27	23.38	22.07	18.52	59.16	49.5	61.01		25.9967	22.0667	19.8533	40.08	21.3233	56.5567	1.1781	0.495343	0.377026
ENSMUSG00000038642	Ctss	97.06	121.16	158.68	17.33	11.81	13.02	114.03	100.09	122.58	17.24	12.26	7.84	55.36	62.61	39.8	2.54	2.53	1.75		125.633	14.0533	112.233	12.4467	52.59	2.27333	8.93975	9.01714	23.1334
ENSMUSG00000038641	Akr1d1	68.08	63.3	59.1	37.37	55.29	50.7	23.93	27.03	35.2	50.36	33.29	20.49	38.57	46.74	37.38	20.32	24.69	26.6		63.4933	47.7867	28.72	34.7133	40.8967	23.87	1.32868	0.827348	1.71331
ENSMUSG00000003810	Mast2	20.88	23.62	21.09	7.45	4.51	5.93	24.15	20.46	22.41	6.89	8.62	11.24	18.6	15.81	16.01	14.24	10.84	12		21.8633	5.96333	22.34	8.91667	16.8067	12.36	3.66629	2.50542	1.35976
ENSMUSG00000003200	Sh3gl1	27.95	23.22	27.18	10.73	9.4	7.82	32.53	28.81	28.18	11.71	17.56	22.07	34.82	33.31	25.11	25.4	21.11	24.58		26.1167	9.31667	29.84	17.1133	31.08	23.6967	2.80322	1.74367	1.31158
ENSMUSG00000027962	Vcam1	21.79	34.37	34.5	3.51	2.35	1.41	30.8	24.3	26.63	2.19	1.52	1.14	3.46	7.22	4.58	0.36	0.53	0.58		30.22	2.42333	27.2433	1.61667	5.08667	0.49	12.4704	16.8515	10.381
ENSMUSG00000033318	Gstt2	122.9	125.8	96.62	132.6	127.32	150.9	97.9	111.89	111.07	73.3	94.28	82.72	208.66	169.75	140.6	381.02	279.7	287.21		115.107	136.94	106.953	83.4333	173.003	315.977	0.840563	1.2819	0.547519
ENSMUSG00000032754	Slc24a6	15.07	9.29	9.55	17.05	8.1	16.55	11.81	16.3	14.74	12.47	9.34	15.69	83.04	113.62	61.88	41.98	39.03	30.19		11.3033	13.9	14.2833	12.5	86.18	37.0667	0.813189	1.14267	2.325
ENSMUSG00000032334	Loxl1	4.05	3.72	5.14	1.1	0.63	0.85	20.15	11.39	19.68	0.69	1.28	2.8	6.18	7.52	4.74	1.6	2.74	1.42		4.30333	0.86	17.0733	1.59	6.14667	1.92	5.00388	10.7379	3.20139
ENSMUSG00000030342	Cd9	77.47	78.51	72.08	4.84	3.12	6.87	85.77	75.99	75.53	4.58	5.74	2.89	15.14	21.36	11.48	0.6	1.76	1.73		76.02	4.94333	79.0967	4.40333	15.9933	1.36333	15.3783	17.9629	11.7311
ENSMUSG00000030340	Scnn1a	2.49	2.21	2.87	25.52	19.06	10.1	2.33	3.51	1.59	20.64	22.83	29.9	6.5	3.72	3.9	49.71	40.35	40.72		2.52333	18.2267	2.47667	24.4567	4.70667	43.5933	0.138442	0.101268	0.107968
ENSMUSG00000030341	Tnfrsf1a	60.45	58.26	55.36	35.71	25.3	30.11	86.96	74.96	76.5	37	53.45	69.97	174.31	139.15	121.64	102.87	106.88	97.42		58.0233	30.3733	79.4733	53.4733	145.033	102.39	1.91034	1.48622	1.41648
ENSMUSG00000031740	Mmp2	7.86	7.63	14.6	0.89	1.13	1.65	25.89	15.79	23.45	1.1	1.12	1.9	7.1	13.72	6.37	1.22	0.91	0.95		10.03	1.22333	21.71	1.37333	9.06333	1.02667	8.19891	15.8083	8.82792
ENSMUSG00000073700	Klhl21	9.43	7.5	6.76	8.92	5.03	15.72	10.13	11.96	10.32	6.3	6.95	13.04	12.16	15.51	9.79	30.95	34.96	20.26		7.89667	9.89	10.8033	8.76333	12.4867	28.7233	0.79845	1.23279	0.434722
ENSMUSG00000004451	Ralb	14.1	13.48	13.28	3.79	3.03	5.4	16.38	11.4	14.53	3.74	5.02	4.78	6.49	8.04	4.19	4.46	5.61	5.39		13.62	4.07333	14.1033	4.51333	6.24	5.15333	3.3437	3.12482	1.21087
ENSMUSG00000074578	1500012F01Rik	17.36	17.31	21.69	10.71	10.81	15.7	22.64	23.25	24.51	12.65	9.35	6.58	10.77	24.25	18.09	5.17	5.03	6.49		18.7867	12.4067	23.4667	9.52667	17.7033	5.56333	1.51424	2.46326	3.18214
ENSMUSG00000073412	Lst1	30.96	35.59	29.82	12.27	5.27	16.29	27.54	26.48	27.72	6.64	8.63	2.93	9.38	10.85	5.54	3.59	4.11	2.86		32.1233	11.2767	27.2467	6.06667	8.59	3.52	2.84866	4.49121	2.44034
ENSMUSG00000073411	H2-D1	213.58	223.34	200.17	110.81	71.17	109.61	134.32	127.34	111.19	74.32	97.03	122.09	79.8	78.34	63.86	62.76	51.1	59.46		212.363	97.1967	124.283	97.8133	74	57.7733	2.18488	1.27062	1.28087
ENSMUSG00000023044	Csad	28.35	14.54	27.83	6.6	12.4	15.88	61.41	74.99	51.55	85.85	122.65	107.18	10.08	10.4	5.39	9.84	6.91	7.83		23.5733	11.6267	62.65	105.227	8.62333	8.19333	2.02752	0.595381	1.05248
ENSMUSG00000056199	AC130827.3	19.81	19.35	14.77	10.46	25.14	19.32	24.05	20.07	20.57	28.98	37.53	15.7	2.06	2.53	2.25	13.23	13.55	17.64		17.9767	18.3067	21.5633	27.4033	2.28	14.8067	0.981974	0.786887	0.153985
ENSMUSG00000023048	Prr13	90.48	108.59	87.45	49.68	34.72	21.9	116.95	103.31	88.54	59.04	76.37	52.88	54.86	47.99	29.31	58.82	39.3	42.71		95.5067	35.4333	102.933	62.7633	44.0533	46.9433	2.69539	1.64002	0.938436
ENSMUSG00000031328	Flna	12.48	14.89	16.11	4.3	3.46	3.16	30.34	21.93	33.4	3.06	4.03	3.78	17.16	22.97	14.04	4.45	3.8	4.03		14.4933	3.64	28.5567	3.62333	18.0567	4.09333	3.98168	7.88132	4.41124
ENSMUSG00000038633	Degs1	101.62	98.22	95.27	52.1	71.36	57.92	82.05	78.88	83.92	53.1	49.71	41.31	42.88	57.37	37.69	23.72	26.71	28.6		98.37	60.46	81.6167	48.04	45.98	26.3433	1.62703	1.69893	1.74541
ENSMUSG00000064816	SNORD24	14.63	11.38	11.58	4.9	2.75	0.63	26.5	18.02	19.57	21.63	9.02	1.73	5.19	16.04	9.81	9.2	5.65	9.63		12.53	2.76	21.3633	10.7933	10.3467	8.16	4.53986	1.97931	1.26797
ENSMUSG00000045679	Pqlc3	2.42	4.28	3.46	0.38	0.64	0.44	5.23	4.01	4.35	0.05	0.08	0	1.07	1.58	0.81	0.04	0.02	0.1		3.38667	0.486667	4.53	0.0433333	1.15333	0.0533333	6.9589	104.538	21.625
ENSMUSG00000026360	Rgs2	18.95	21.67	20.28	2.89	5.65	5.88	20.96	23.8	28.98	2.8	2.77	1.33	10.67	20.34	17.2	0.05	0.27	0.39		20.3	4.80667	24.58	2.3	16.07	0.236667	4.2233	10.687	67.9014
ENSMUSG00000026965	Anapc2	20.04	22.75	19.89	13.1	14.09	15.17	32.39	28.18	27.66	16.05	16.52	15.44	14.52	16.11	12.47	19.8	17.14	18.2		20.8933	14.12	29.41	16.0033	14.3667	18.38	1.4797	1.83774	0.781647
ENSMUSG00000034006	Pqlc1	30.73	28.92	31.6	50.07	54.82	123.28	28.58	33.25	33.13	50.88	57.01	62.18	38	28.96	32.67	65.57	56.66	66.96		30.4167	76.0567	31.6533	56.69	33.21	63.0633	0.399921	0.558358	0.526613
ENSMUSG00000009633	G0s2	18.28	10.16	21.03	15.77	19.4	46.93	38.04	35.39	33.61	75.12	215.79	124.44	24.63	10.72	14.96	50.44	176.89	88.6		16.49	27.3667	35.68	138.45	16.77	105.31	0.602558	0.25771	0.159244
ENSMUSG00000009630	Ppp2cb	13.6	16.4	14.96	6.55	10.55	7.32	18.71	14.97	20.7	11.51	9.42	4.67	10.24	16.61	12.09	6.44	6.42	7.52		14.9867	8.14	18.1267	8.53333	12.98	6.79333	1.84111	2.12422	1.9107
ENSMUSG00000043186	5530400B01Rik	3.57	3.58	4.14	0	0.25	0.17	2.73	1.82	0.56	0.43	1.63	0	6.1	6.77	8.68	1.59	0.64	0.78		3.76333	0.14	1.70333	0.686667	7.18333	1.00333	26.881	2.48058	7.15947
ENSMUSG00000029610	Jtv1	22.36	22.05	18.95	11.96	9.38	9.18	23.55	23.31	21.53	11.55	18.48	18.22	22.69	20.13	18.44	27.41	22.63	26.19		21.12	10.1733	22.7967	16.0833	20.42	25.41	2.07602	1.41741	0.803621
ENSMUSG00000029616	Erp29	42.82	39.95	43.61	20.51	16.61	23.27	42.88	40.41	40.56	23.61	33.15	42.5	37.41	29.43	26.45	43.42	37.18	38.05		42.1267	20.13	41.2833	33.0867	31.0967	39.55	2.09273	1.24773	0.786262
ENSMUSG00000078309	AL606511.8	5.2	3.92	6.07	0.56	0.28	1.94	7.17	6.12	6.44	0.22	0	0.24	3.01	3.58	1.59	0.43	0	0.59		5.06333	0.926667	6.57667	0.153333	2.72667	0.34	5.46403	42.8913	8.01961
ENSMUSG00000046352	Gjb2	166.63	152.58	160.05	138.28	187.49	71.54	170.58	176.81	160.88	188.35	186.05	206.93	155.68	122.19	103.19	322.61	345.24	330.18		159.753	132.437	169.423	193.777	127.02	332.677	1.20626	0.874323	0.381812
ENSMUSG00000029106	Add1	27.76	26.61	25.63	13.05	11.78	14.68	37.17	30.87	36.73	12.45	12.6	12.53	23.5	24.33	13.74	19.5	17.61	19.36		26.6667	13.17	34.9233	12.5267	20.5233	18.8233	2.0248	2.78792	1.09031
ENSMUSG00000043079	Synpo	7.12	6.48	8.35	1.05	0.84	1.25	15.61	10.08	13.83	1.56	1.97	4.54	11.82	9.02	6.41	4.38	2.83	2.69		7.31667	1.04667	13.1733	2.69	9.08333	3.3	6.99045	4.89715	2.75253
ENSMUSG00000029102	Hgfac	140.49	115.63	114.53	220.62	134.07	233.64	90.5	112.66	109.09	114.56	149.12	220.94	113.61	88.01	74.97	218.93	235.88	204.99		123.55	196.11	104.083	161.54	92.1967	219.933	0.630004	0.644319	0.419203
ENSMUSG00000034088	Hdlbp	102.12	100.14	99.51	66.16	69.02	56.36	95.99	95.54	93.85	85.16	80.94	78.02	74.98	71.96	60.93	94.65	75.46	87.62		100.59	63.8467	95.1267	81.3733	69.29	85.91	1.57549	1.16902	0.806542
ENSMUSG00000028567	Txndc12	37.9	41.72	39.23	22.66	23.31	15.87	35.06	37.18	38.08	23.75	22.16	13.63	16.34	14.23	10.44	11.79	14.43	16.81		39.6167	20.6133	36.7733	19.8467	13.67	14.3433	1.9219	1.85287	0.953056
ENSMUSG00000047517	Dmbt1	0.01	0	0	2.77	0.12	0.01	2.78	0	0	0	0	0.24	0.34	54.1	3.92	0.04	0	0.02		0.00333333	0.966667	0.926667	0.08	19.4533	0.02	0.00344828	11.5833	972.667
ENSMUSG00000082433	AC113060.11	4.03	5.15	5.44	0.58	0.36	0.43	5.58	4.36	5.94	0.59	0.41	1.16	3.04	3.08	2.27	0.29	0.12	0.18		4.87333	0.456667	5.29333	0.72	2.79667	0.196667	10.6715	7.35185	14.2203
ENSMUSG00000022241	Tars	20.35	26.64	15.82	30.66	32.14	48.77	21.23	19.86	24.07	45.16	48.24	49.05	14.39	12.23	13.52	18.06	23.42	24.85		20.9367	37.19	21.72	47.4833	13.38	22.11	0.562965	0.457424	0.605156
ENSMUSG00000069324	AC116841.11	8.5	6.65	8.02	11.58	15.11	64.71	4.52	5.26	8.42	25.46	38.52	52.79	42.76	30.87	38.19	49.12	43.83	42.28		7.72333	30.4667	6.06667	38.9233	37.2733	45.0767	0.253501	0.155862	0.826888
ENSMUSG00000022244	Amacr	65.76	57.65	60.55	70.28	75.59	84.58	53.29	63.35	62.31	84.92	86.39	97.26	47.3	34.51	33.33	106.01	112.99	112.67		61.32	76.8167	59.65	89.5233	38.38	110.557	0.798264	0.666307	0.347152
ENSMUSG00000029925	Tbxas1	4.88	5.25	4.38	1.21	0.63	0.69	5.2	5.1	6.65	0.6	0.73	1.67	3.72	3.44	1.82	0.26	0.22	0.21		4.83667	0.843333	5.65	1	2.99333	0.23	5.73518	5.65	13.0145
ENSMUSG00000025268	Maged2	4.63	5.29	7.4	2.02	1.81	2.08	11.84	10.36	14.57	2.17	2.04	4.93	3.1	3.33	1.71	1.61	2.6	2.32		5.77333	1.97	12.2567	3.04667	2.71333	2.17667	2.93063	4.02298	1.24655
ENSMUSG00000025911	Adhfe1	51.94	49.77	49.06	57.13	62.45	31.07	50.29	57.97	58.31	75.67	67.63	44.41	35.31	27.99	28.56	73.61	61.46	75.41		50.2567	50.2167	55.5233	62.57	30.62	70.16	1.0008	0.887379	0.436431
ENSMUSG00000043671	Dpy19l3	1.3	1.56	1.44	1.37	1.67	0.45	1.38	0.8	1.25	4.5	4.37	4.26	1.27	1.57	1.03	9.17	10.48	12.53		1.43333	1.16333	1.14333	4.37667	1.29	10.7267	1.23209	0.261234	0.120261
ENSMUSG00000053846	Lipg	1.53	1.39	1.19	1.77	1.38	1.3	2.3	1.86	1.08	2.83	3.54	1.19	3.06	2.04	0.35	10.67	10.88	11.63		1.37	1.48333	1.74667	2.52	1.81667	11.06	0.923596	0.693122	0.164256
ENSMUSG00000025260	Hsd17b10	62.23	61.68	69.17	81.34	85.5	70.98	67.62	81.54	75.9	145.19	216.74	147.84	118.32	102.5	101.05	169.81	140.19	152.08		64.36	79.2733	75.02	169.923	107.29	154.027	0.811875	0.441493	0.696568
ENSMUSG00000052298	Cdc42se2	8.87	10.91	9.87	2.15	3.69	2.79	9.68	8.35	8.4	4.3	4.33	2.96	3.84	6.38	3.55	2.94	2.11	3.23		9.88333	2.87667	8.81	3.86333	4.59	2.76	3.43569	2.28041	1.66304
ENSMUSG00000026810	Dpm2	32.87	32.25	33.42	21.8	20.48	9.71	33.35	30	26.93	23.08	24.44	23.07	25.31	25.52	21.71	30.02	21.4	27.75		32.8467	17.33	30.0933	23.53	24.18	26.39	1.89536	1.27893	0.916256
ENSMUSG00000020429	Igfbp1	82.09	151.33	47.31	158.34	109.05	335.97	64.14	153.73	178.95	46.63	26.42	34.67	1280	4193.47	2232.86	40.72	77.3	70.37		93.5767	201.12	132.273	35.9067	2568.78	62.7967	0.465278	3.68381	40.9063
ENSMUSG00000001379	Apbb3	10.13	11.91	10.49	6.58	4.82	7.31	10.26	9.86	11.02	5.34	6.06	5.23	24.53	35.3	21.77	10.21	11.1	9.99		10.8433	6.23667	10.38	5.54333	27.2	10.4333	1.73864	1.87252	2.60703
ENSMUSG00000020422	Tns3	9.7	8.5	9.31	3.95	3.67	3.76	11.36	9.23	16.26	3.38	4.39	6.94	7.07	6.47	5.21	4.68	3.84	3.03		9.17	3.79333	12.2833	4.90333	6.25	3.85	2.4174	2.5051	1.62338
ENSMUSG00000029727	Cyp3a13	8.09	7.99	8.69	6.42	8.19	5.1	23.78	33.62	32.31	32.35	18.61	13.16	24.92	37.01	27.3	10.02	10.15	11.53		8.25667	6.57	29.9033	21.3733	29.7433	10.5667	1.25672	1.3991	2.81483
ENSMUSG00000039239	Tgfb2	3.42	3.21	3.9	0.18	0.11	0.03	4.9	3.36	4.63	0.24	0.06	0.34	1.23	1.55	2.29	0.32	0.19	0.12		3.51	0.106667	4.29667	0.213333	1.69	0.21	32.9062	20.1406	8.04762
ENSMUSG00000020427	Igfbp3	8.75	10.24	15.42	12.79	8.62	13.66	39.37	13.36	31.02	7.81	7.57	9.72	3.67	6.18	4.59	5.31	4.94	3.49		11.47	11.69	27.9167	8.36667	4.81333	4.58	0.98118	3.33665	1.05095
ENSMUSG00000037710	Cisd1	94.1	60.89	74.69	94.32	101.56	254.43	78.46	105.64	94.12	102.03	165.02	245.7	150.96	139.52	128.94	166.04	203.12	183		76.56	150.103	92.74	170.917	139.807	184.053	0.510049	0.542604	0.759599
ENSMUSG00000025289	Prdx4	34.34	24.83	28.28	36.31	35.73	60.6	36.42	35.28	42.31	31.56	35.19	45.36	22.96	23.59	13.98	35.5	45.01	48.69		29.15	44.2133	38.0033	37.37	20.1767	43.0667	0.659303	1.01695	0.468498
ENSMUSG00000015357	Clpx	17.88	17.78	10.16	28.97	35.57	61.07	12.25	10.72	16.03	39.23	32.99	27.54	11.68	14.45	15.07	11.89	19.98	17.07		15.2733	41.87	13	33.2533	13.7333	16.3133	0.36478	0.390938	0.841847
ENSMUSG00000028743	Akr7a5	119.14	84.01	95.24	96.08	68.19	155.3	115.55	137.06	114.53	91.09	197.81	327.64	177.65	108.97	148.65	235.91	313.92	243.16		99.4633	106.523	122.38	205.513	145.09	264.33	0.933723	0.595484	0.548897
ENSMUSG00000022488	Nckap1l	9.27	11	12.48	2.18	1.35	1.09	10.88	8.99	11.81	2.12	1.33	0.82	6.86	7.5	4.05	0.46	0.32	0.47		10.9167	1.54	10.56	1.42333	6.13667	0.416667	7.08874	7.4192	14.728
ENSMUSG00000025647	Scotin	45.04	51.24	49.38	21.92	13.36	10.31	61.42	45.45	52.59	17.58	24.66	24.76	48.33	44.11	30.85	24.98	27.14	25.73		48.5533	15.1967	53.1533	22.3333	41.0967	25.95	3.195	2.38	1.58369
ENSMUSG00000048578	2410014A08Rik	31.15	35.78	32.82	15.19	15.26	18.67	42.18	36.2	36.89	21.75	28.34	26.51	16.11	10.75	10.3	39.88	30.04	33.71		33.25	16.3733	38.4233	25.5333	12.3867	34.5433	2.03074	1.50483	0.358583
ENSMUSG00000065219	SNORD33	12.19	5.46	3.7	1.09	1.37	0	10.07	15.45	5.15	2.64	3.01	0.58	8.65	17.11	18.07	1.67	11.78	14.92		7.11667	0.82	10.2233	2.07667	14.61	9.45667	8.67886	4.92295	1.54494
ENSMUSG00000045934	Mtmr11	12.6	14.34	11.17	0.53	0.69	0.17	15.38	13.98	14.73	0.99	0.51	1.19	11.04	16.66	8.49	3.24	3.21	4.58		12.7033	0.463333	14.6967	0.896667	12.0633	3.67667	27.4173	16.3903	3.28105
ENSMUSG00000006476	Nelf	34.2	36.39	30.22	36.13	31.42	38.62	36.7	36.17	36.05	50.2	75.93	82.45	49.57	35.34	29.58	68.95	67.04	71.44		33.6033	35.39	36.3067	69.5267	38.1633	69.1433	0.949515	0.522198	0.551945
ENSMUSG00000034880	Mrpl34	86.93	80.79	94.4	63.99	49.87	80.03	73.22	87.6	66.07	77.53	129.17	270.11	109.32	56.15	67.56	92.8	107.74	91.32		87.3733	64.63	75.63	158.937	77.6767	97.2867	1.3519	0.47585	0.798431
ENSMUSG00000042613	Pbxip1	4.36	2.97	4.03	1.97	0.9	2.18	7.04	5.96	5.67	1.23	1.36	1.17	4.63	5.16	2.66	3.26	2.9	2.58		3.78667	1.68333	6.22333	1.25333	4.15	2.91333	2.2495	4.96543	1.42449
ENSMUSG00000021114	Atp6v1d	25.9	25.75	30.22	9.2	13.98	11.7	25.52	24.4	25.63	15.71	13.49	7.4	6.31	8.25	6.54	4.41	5.24	5.54		27.29	11.6267	25.1833	12.2	7.03333	5.06333	2.34719	2.06421	1.38907
ENSMUSG00000035202	Lars2	58.37	25.19	35.65	19.25	44.37	39.29	38.82	37.25	28.59	47.26	36.51	10.98	52.29	35.52	126.94	50.92	49.85	38.01		39.7367	34.3033	34.8867	31.5833	71.5833	46.26	1.15839	1.10459	1.54741
ENSMUSG00000009566	Fpgs	65.49	55.25	69.58	141.74	66.64	102.01	41.36	51.43	41.92	109.38	158.61	170.68	150	80.29	78.01	119.69	122.39	118.76		63.44	103.463	44.9033	146.223	102.767	120.28	0.613164	0.307087	0.854395
ENSMUSG00000065037	7SK	206.71	177.9	197.97	133.75	104.23	248.31	252.23	151.21	156.55	106.12	88.95	47.8	184.41	136.34	466.13	88.95	108.09	101.38		194.193	162.097	186.663	80.9567	262.293	99.4733	1.19801	2.30572	2.63682
ENSMUSG00000032485	Scap	31.49	23.12	26.4	61.86	50.37	70.93	31.78	32.59	31.08	41.77	56.8	92.8	55.9	56.86	40.75	93.37	103.01	95.41		27.0033	61.0533	31.8167	63.79	51.17	97.2633	0.442291	0.498772	0.526098
ENSMUSG00000060002	Chpt1	5.23	3.79	4.49	6.98	7.73	12.93	6.16	8.64	5.3	14.03	27.22	40.3	18.65	12.61	21.18	19.67	28.3	19.33		4.50333	9.21333	6.7	27.1833	17.48	22.4333	0.488784	0.246475	0.779198
ENSMUSG00000037995	Igsf9	1.61	1.39	1.99	0.28	0.04	0.32	4.74	2.35	2.69	0.13	0.14	0.18	0.54	0.97	0.61	0.08	0.08	0.15		1.66333	0.213333	3.26	0.15	0.706667	0.103333	7.79687	21.7333	6.83871
ENSMUSG00000028413	B4galt1	21.6	17.85	20.9	6.02	12	9.26	18.56	16.12	14.68	9.01	13.84	18.58	23.5	19.69	17.66	12.38	10.61	11.91		20.1167	9.09333	16.4533	13.81	20.2833	11.6333	2.21224	1.19141	1.74355
ENSMUSG00000025132	Arhgdia	243.56	272.75	235.54	71.86	48.57	49.99	258.14	230.86	227.86	64.4	88.33	96	278.57	228.2	185.26	158.17	113.53	126.94		250.617	56.8067	238.953	82.91	230.677	132.88	4.41175	2.88208	1.73598
ENSMUSG00000049932	H2afx	23.72	17.29	22.37	8.16	4.42	9.86	29.14	19.15	21.14	6.91	20.01	47.51	22.56	10.53	12.03	21.08	26.97	21.14		21.1267	7.48	23.1433	24.81	15.04	23.0633	2.82442	0.932823	0.652117
ENSMUSG00000048371	4833426J09Rik	4.9	3.07	3.79	5.45	4.56	8.87	4.29	4.45	3.86	9.06	6.75	8.27	4.12	4.77	2.15	16.87	12.93	11.73		3.92	6.29333	4.2	8.02667	3.68	13.8433	0.622881	0.523256	0.265832
ENSMUSG00000025731	0610011F06Rik	72.77	61.1	63.81	92	77.76	130.61	78.13	97.52	86.26	97.56	194.9	285.93	68.39	52.97	62.3	159.93	159.71	144.61		65.8933	100.123	87.3033	192.797	61.22	154.75	0.658122	0.452826	0.395606
ENSMUSG00000004040	Stat3	27.15	27.26	24.87	25.48	18.95	22.53	31.34	30.37	31.29	20.96	20.95	22.19	45.69	57.4	41.68	22.95	21.48	21.05		26.4267	22.32	31	21.3667	48.2567	21.8267	1.18399	1.45086	2.2109
ENSMUSG00000034429	Zfp707	9.63	5.81	8.02	16.15	20.08	30.07	10.14	14.13	9.22	17.47	32.12	36.31	26.19	20.77	25	23.44	28.58	21.56		7.82	22.1	11.1633	28.6333	23.9867	24.5267	0.353846	0.389872	0.977983
ENSMUSG00000025732	9530058B02Rik	38.79	26.26	33.57	34.69	20.87	50.87	30.69	35.02	28.15	29.7	83.19	129.24	73.97	41.3	47.21	56.43	68.12	51.87		32.8733	35.4767	31.2867	80.71	54.16	58.8067	0.926618	0.387643	0.920984
ENSMUSG00000028521	Slc35d1	50.46	48.79	46.49	23.59	27.07	15.28	36.75	35.99	27.03	27.39	21.95	15.13	10.91	12	13.37	8.89	10.12	14.8		48.58	21.98	33.2567	21.49	12.0933	11.27	2.21019	1.54754	1.07306
ENSMUSG00000025736	2610003J06Rik	34.86	35.41	33.86	33.79	28.83	16.04	35.45	32.39	27.73	34.54	36.53	36.17	23.37	19.44	16.46	50.21	34.52	41.81		34.71	26.22	31.8567	35.7467	19.7567	42.18	1.3238	0.891179	0.468389
ENSMUSG00000026728	Vim	27.97	27.47	35.89	7.5	5.16	6.88	71.14	46.85	80.36	4.35	8.26	12.71	92.39	82.6	50.32	9.85	10.36	6.98		30.4433	6.51333	66.1167	8.44	75.1033	9.06333	4.674	7.83373	8.2865
ENSMUSG00000045730	Adrb2	5.19	5.02	5.56	0.36	0.67	0.58	4.34	3.16	4.59	0.17	0.99	0.42	11.42	10.69	5.97	0.58	0.12	0.38		5.25667	0.536667	4.03	0.526667	9.36	0.36	9.79503	7.6519	26
ENSMUSG00000026727	Rsu1	22	25.88	27.42	12.79	14.01	6.06	29.19	23.6	28.48	18.07	14.47	11.6	10.41	12.71	10.43	10.28	9.31	10.94		25.1	10.9533	27.09	14.7133	11.1833	10.1767	2.29154	1.84119	1.09892
ENSMUSG00000016024	Lbp	49.21	44.5	47.28	27.39	17.12	14.66	27.08	36.59	33.97	25.24	23.49	27.16	116.35	107.78	76.45	44.97	34.93	36.35		46.9967	19.7233	32.5467	25.2967	100.193	38.75	2.3828	1.2866	2.58563
ENSMUSG00000020736	Nt5c	53.22	40.07	43.54	19.74	8.17	49.65	53.06	52.82	45.8	12.35	29.02	42.34	47.04	27.79	33.06	15.48	22.57	17.78		45.61	25.8533	50.56	27.9033	35.9633	18.61	1.76418	1.81197	1.93247
ENSMUSG00000020737	Hn1	27.16	26.96	24.52	4.81	3.83	4.27	36.64	28.39	34.27	6.04	8.01	5.48	15.43	14.67	10.48	7.07	5.88	6.97		26.2133	4.30333	33.1	6.51	13.5267	6.64	6.0914	5.08449	2.03715
ENSMUSG00000061232	H2-K1	312.84	332.61	275.9	265.56	154.05	138.69	240.23	245.76	194.71	284.18	353.17	389.62	63.51	61.3	51.16	76.91	81.37	86.81		307.117	186.1	226.9	342.323	58.6567	81.6967	1.65028	0.662824	0.717981
ENSMUSG00000032310	Cyp1a2	783.32	611.74	718.3	322.67	323.59	376.74	559.01	329	289.07	457.48	434.48	499.71	708.68	636.11	970.38	935.14	591.23	783.77		704.453	341	392.36	463.89	771.723	770.047	2.06585	0.845804	1.00218
ENSMUSG00000001417	Rhbg	9.85	8.38	6.07	5.43	3.02	4.27	5.91	4.14	3.8	6.6	13.08	10.77	1.26	0.94	1.46	21.75	13.23	15.36		8.1	4.24	4.61667	10.15	1.22	16.78	1.91038	0.454844	0.0727056
ENSMUSG00000006373	Pgrmc1	616.75	515.88	470.67	369.42	364.17	522.96	438.12	468.48	424.03	350.35	555.34	744.42	283.23	203.93	244.65	452.69	601.76	419.79		534.433	418.85	443.543	550.037	243.937	491.413	1.27595	0.806389	0.496398
ENSMUSG00000065145	Vault	21.73	6.11	15.83	1.33	1.4	0	11	9.74	0.94	1.93	3.67	0.35	21.9	6.31	320.4	1.28	5.46	4.99		14.5567	0.91	7.22667	1.98333	116.203	3.91	15.9963	3.6437	29.7195
ENSMUSG00000065148	RNaseP_nuc	43.43	74.17	43.05	16.59	8.98	109.32	0	0	0	0	0.18	0	43.06	28.3	285.28	56.18	96.97	70.31		53.55	44.9633	0	0.06	118.88	74.4867	1.19097	0	1.59599
ENSMUSG00000001418	0610031J06Rik	106.64	93.68	102.76	44.03	37.77	35.86	96.23	92.8	87.73	39.31	49.51	44.63	39.84	38	23.94	43.46	30.27	35.49		101.027	39.22	92.2533	44.4833	33.9267	36.4067	2.5759	2.07389	0.931881
ENSMUSG00000001419	Mef2d	20.59	21.23	18.81	8.13	6.04	8.72	23.9	20.4	18.38	11.9	14.34	17.99	29.63	32.89	33.35	21.43	18.51	17.25		20.21	7.63	20.8933	14.7433	31.9567	19.0633	2.64875	1.41714	1.67634
ENSMUSG00000044469	Tnfaip8l1	9.24	7.7	11.68	13.13	11.99	15.12	14.31	13.43	19.32	22.08	28.09	37.91	26.48	24.65	12.11	55.49	54.84	61.96		9.54	13.4133	15.6867	29.36	21.08	57.43	0.711233	0.534287	0.367056
ENSMUSG00000016756	Cmah	1.33	1.22	1.17	5.89	6.3	2.38	1.25	1.66	1.67	7.44	5.57	1.85	0.58	0.81	0.43	5.78	4.77	5.62		1.24	4.85667	1.52667	4.95333	0.606667	5.39	0.255319	0.30821	0.112554
ENSMUSG00000063683	Glyat	35.92	35.83	33.93	50.72	86.84	42.04	33.61	39.29	41.8	89.99	57.06	41.51	24.17	27.68	20.39	50.7	52.28	62.47		35.2267	59.8667	38.2333	62.8533	24.08	55.15	0.588419	0.608294	0.436627
ENSMUSG00000083582	AC111011.6	0.55	1.21	0.53	6.19	5.03	10.03	5.42	7.61	6.83	6.8	4.79	4.58	0.98	1.35	0.98	0.48	0.89	0.18		0.763333	7.08333	6.62	5.39	1.10333	0.516667	0.107765	1.2282	2.13548
ENSMUSG00000053907	Mat2a	25.74	27.18	23.26	8.29	9.66	3.94	21.9	19.07	17.15	13.11	10.36	6.5	9.95	9.67	12.84	4.53	5.74	6.08		25.3933	7.29667	19.3733	9.99	10.82	5.45	3.48013	1.93927	1.98532
ENSMUSG00000023073	Slc10a2	10.91	10.02	9.96	8.15	12.11	4.04	7.91	7.84	10.18	5.57	4.93	4.14	1.17	1.4	1.03	8.4	6.34	8.53		10.2967	8.1	8.64333	4.88	1.2	7.75667	1.27119	1.77117	0.154706
ENSMUSG00000017756	Slc12a7	19.74	16.54	19.76	22.41	20.97	21.78	22.07	20.84	17.7	27.75	26.81	28.91	14.59	11.46	8.56	29.63	24.68	25.09		18.68	21.72	20.2033	27.8233	11.5367	26.4667	0.860037	0.726129	0.435894
ENSMUSG00000017754	Pltp	34.23	28.15	36.6	25.71	14.05	23.38	43.55	44.7	40.44	30.48	106.92	66.38	94.56	85.07	70.15	9.53	8.89	6.32		32.9933	21.0467	42.8967	67.9267	83.26	8.24667	1.56763	0.631514	10.0962
ENSMUSG00000020641	Rsad2	66.86	71.98	35.35	1.4	0.96	0.96	2.14	2.72	3.33	3.62	2.11	1.51	0.71	1.45	1.97	1.11	1.35	1.42		58.0633	1.10667	2.73	2.41333	1.37667	1.29333	52.4669	1.13122	1.06443
ENSMUSG00000020644	Id2	102.81	90.94	93.57	35.13	64.04	48.29	103.86	108.5	118.22	134.67	135.78	113.95	51.85	42.82	45.62	51.53	54.86	61.68		95.7733	49.1533	110.193	128.133	46.7633	56.0233	1.94846	0.85999	0.834712
ENSMUSG00000023992	Trem2	19.49	16.55	34.77	0.24	0.46	0.42	41.82	41.32	39.72	0.83	0.54	0.68	17.98	14.01	12.89	0.09	0.05	0.16		23.6033	0.373333	40.9533	0.683333	14.96	0.1	63.2232	59.9317	149.6
ENSMUSG00000023991	Foxp4	26.9	24.65	27.68	12.48	4.58	8.16	35.11	30.84	26.45	6.82	15.58	23.91	36.46	31.28	24.83	21.56	20.68	20.01		26.41	8.40667	30.8	15.4367	30.8567	20.75	3.14155	1.99525	1.48707
ENSMUSG00000023176	Cpn2	92.81	63.23	66.84	125.76	92.81	70.02	66.55	73.22	67.16	92.89	104.42	124.57	77.86	67.33	52.68	153.14	136.68	122.61		74.2933	96.1967	68.9767	107.293	65.9567	137.477	0.772307	0.642879	0.479766
ENSMUSG00000020349	Ppp2ca	58.5	72.57	65.1	32.37	51.96	23.08	53.47	50.4	55.36	53.31	34.78	20.13	20.08	33.53	23.95	24.21	25	30.55		65.39	35.8033	53.0767	36.0733	25.8533	26.5867	1.82637	1.47135	0.972417
ENSMUSG00000027423	Snx5	20.89	25.09	23.67	7.24	10.7	7	21.03	18.26	21.94	11.42	7.39	6.82	7.97	10.59	7.66	4.77	4.39	5.01		23.2167	8.31333	20.41	8.54333	8.74	4.72333	2.7927	2.389	1.85039
ENSMUSG00000004263	Atn1	26.9	21.87	27.58	15.21	8.29	6.77	35.87	29.97	25.31	12.24	19.74	30.77	44.36	41.56	35.39	25.99	27.76	23.59		25.45	10.09	30.3833	20.9167	40.4367	25.78	2.5223	1.45259	1.56853
ENSMUSG00000016942	Tmprss6	137.01	101.12	111.47	174.36	142.25	258.11	122.64	134.93	122.86	134.33	192.2	236.12	148.53	135.25	109.7	251.33	242.27	231.84		116.533	191.573	126.81	187.55	131.16	241.813	0.608296	0.67614	0.542402
ENSMUSG00000018537	Pcgf2	8.92	10.22	12.32	3.49	2.03	2.3	17.23	11.51	11.2	3.2	7.18	10.59	24.91	22.21	18.23	19.17	19.63	22.12		10.4867	2.60667	13.3133	6.99	21.7833	20.3067	4.02302	1.90463	1.07272
ENSMUSG00000033998	Kcnk1	1.39	1.99	2.18	0.3	0.25	0	3.61	1.56	1.67	0.31	0.33	0.6	0.29	1.69	0.28	23.12	14.03	21.19		1.85333	0.183333	2.28	0.413333	0.753333	19.4467	10.1091	5.51613	0.0387384
ENSMUSG00000019804	Snx3	144.56	172.31	172.6	103.19	114.82	60.95	146.87	133.16	144.56	129.54	132.42	117.94	62.79	54.92	52.43	63.9	63.23	72.84		163.157	92.9867	141.53	126.633	56.7133	66.6567	1.75462	1.11764	0.850828
ENSMUSG00000024424	Ttc39c	34.51	19.13	26.76	98.55	99.95	117.01	29.57	33.53	33.06	128.96	118	111.84	21.83	23.67	18.73	80.8	89.45	102.41		26.8	105.17	32.0533	119.6	21.41	90.8867	0.254826	0.268004	0.235568
ENSMUSG00000060260	Pwwp2b	5.69	5.39	7.37	1.61	0.78	1.75	9.23	5.09	5.2	1.24	1.88	1.41	3.35	2.78	2.18	1.81	1.99	1.86		6.15	1.38	6.50667	1.51	2.77	1.88667	4.45652	4.30905	1.4682
ENSMUSG00000024423	Impact	6.04	9.97	5.43	1.07	1.43	1.86	4.35	3.72	4.73	2.21	0.69	0.76	2.27	3.54	1.52	0.86	1.08	1.22		7.14667	1.45333	4.26667	1.22	2.44333	1.05333	4.91743	3.49727	2.31962
ENSMUSG00000008167	Fbxw9	19.78	17.43	17.82	7.61	5.47	15.34	31.03	25.95	30.51	9.24	15.54	19.35	29.72	21.08	19.63	22.42	26.52	28.61		18.3433	9.47333	29.1633	14.71	23.4767	25.85	1.93631	1.98255	0.908188
ENSMUSG00000006205	Htra1	2.67	2.74	3.19	1.26	1.97	2.45	7.23	5.15	7.15	0.61	1.82	1.19	2.44	2.68	2.31	1.8	1.82	2.81		2.86667	1.89333	6.51	1.20667	2.47667	2.14333	1.51408	5.39503	1.15552
ENSMUSG00000027513	Pck1	232.07	225.68	172.04	686.26	204.02	743.89	264.11	669.59	363.18	422.16	305.44	248.68	1257.2	1983.05	1417.35	1241.35	1042	727.74		209.93	544.723	432.293	325.427	1552.53	1003.7	0.385388	1.32839	1.54682
ENSMUSG00000005087	Cd44	13.01	17.98	15.14	1.64	0.64	0.6	17.07	11.97	12.32	1.53	0.9	0.87	4.38	6.42	4.27	0.55	0.31	0.38		15.3767	0.96	13.7867	1.1	5.02333	0.413333	16.0174	12.5333	12.1532
ENSMUSG00000020230	Prmt2	2.76	4.31	4.61	0.48	0.47	0.81	8.19	5.58	6.58	0.66	0.53	0.74	3.02	5.32	2.08	0.81	0.72	0.74		3.89333	0.586667	6.78333	0.643333	3.47333	0.756667	6.63636	10.544	4.59031
ENSMUSG00000005089	Slc1a2	1.44	1.82	2.02	17.71	19.1	12.12	1.97	3.13	2.31	20.27	22.56	13	0.3	0.74	0.77	14.63	8.04	12.46		1.76	16.31	2.47	18.61	0.603333	11.71	0.107909	0.132724	0.0515229
ENSMUSG00000032860	P2ry2	8.49	7.4	7.79	2.27	1.39	2.04	11.92	8.76	9.26	6.74	8.92	11.61	25.97	15.82	20.28	33.45	31.2	27.55		7.89333	1.9	9.98	9.09	20.69	30.7333	4.15439	1.09791	0.67321
ENSMUSG00000038415	Foxq1	7.41	5.78	5.35	24.88	8.08	7.74	4.54	7.81	5.15	5.53	9.38	122.2	17.09	12.59	12.35	88.24	18.78	8.93		6.18	13.5667	5.83333	45.7033	14.01	38.65	0.455528	0.127635	0.362484
ENSMUSG00000074923	Pak6	9.06	4.82	6.51	0.26	0.23	0.06	10.26	9.37	12.19	0.06	0.1	0.26	0.63	0.85	0.64	0.05	0.06	0.1		6.79667	0.183333	10.6067	0.14	0.706667	0.07	37.0727	75.7619	10.0952
ENSMUSG00000038418	Egr1	22.68	17.66	27.99	214.36	21.27	6.81	22.52	18.55	21.84	32.18	9.65	21.61	31.08	36.28	85.86	7.41	42.17	14.23		22.7767	80.8133	20.97	21.1467	51.0733	21.27	0.281843	0.991646	2.40119
ENSMUSG00000073842	OTTMUSG00000007428	0	0	0	0	0.39	0.06	0	0	0	24.79	3.81	1.2	0	0	0	0.12	0.13	0.09		0	0.15	0	9.93333	0	0.113333	0	0	0
ENSMUSG00000024732	Ccdc86	10.15	11.27	11.24	3.42	2.71	4.56	12.91	8.85	10.71	5.17	8.1	11.49	11.8	9.62	9.18	7.38	6.82	7.21		10.8867	3.56333	10.8233	8.25333	10.2	7.13667	3.05519	1.31139	1.42924
ENSMUSG00000024730	Ms4a8a	1.09	1.89	1.35	1.04	0.28	0.68	1.46	0.95	0.99	0.69	0.37	0.04	9.53	12.51	4.76	0.35	0.4	0.37		1.44333	0.666667	1.13333	0.366667	8.93333	0.373333	2.165	3.09091	23.9286
ENSMUSG00000024736	Tmem132a	2.37	1.65	3.02	0.4	0.25	0.48	5.71	2.95	3.86	0.11	0.42	0.38	1.68	2.11	1.09	0.71	0.87	0.69		2.34667	0.376667	4.17333	0.303333	1.62667	0.756667	6.23009	13.7582	2.14978
ENSMUSG00000024737	Slc15a3	14.89	15.62	14.61	5.17	2.72	6.54	22.02	19.42	24.19	5.03	6.67	8.71	13.84	13.75	10.84	1.53	1.56	1.1		15.04	4.81	21.8767	6.80333	12.81	1.39667	3.12682	3.21558	9.17184
ENSMUSG00000033192	Aytl1	2.56	3.28	3.24	0.4	0.26	0.11	5.66	3.42	5.91	0.72	0.68	0.43	0.64	0.96	0.57	0.1	0.17	0.16		3.02667	0.256667	4.99667	0.61	0.723333	0.143333	11.7922	8.19126	5.04651
ENSMUSG00000022809	Nr1i2	47.59	32.8	40.26	30.91	17.22	30.84	32.03	37.88	35.39	21.85	22.56	21.32	73.96	59.32	55.2	32.26	30.74	20.46		40.2167	26.3233	35.1	21.91	62.8267	27.82	1.5278	1.60201	2.25833
ENSMUSG00000037166	Ppp1r14a	3.13	2.42	2.68	6.21	2.86	5.12	3.4	3.78	3.78	2.31	4.79	15.93	6.76	3.07	6.05	21.64	31.96	27.99		2.74333	4.73	3.65333	7.67667	5.29333	27.1967	0.579986	0.475901	0.194632
ENSMUSG00000016541	Atxn10	40.08	45.9	44.61	14.41	20.87	20.52	62.94	55.64	58.06	33.33	29.71	20.06	34.31	31.61	28.01	36.48	38.71	38.08		43.53	18.6	58.88	27.7	31.31	37.7567	2.34032	2.12563	0.829258
ENSMUSG00000067144	Slc22a7	1.68	1.06	0.81	13.43	18.3	28.17	0.95	0.94	1.05	23.69	20.66	18.04	3.42	3.26	2	137.21	105.65	120.22		1.18333	19.9667	0.98	20.7967	2.89333	121.027	0.0592654	0.0471229	0.0239066
ENSMUSG00000040188	Scamp2	25.68	22.92	21.84	9.72	8	12.11	28.69	25.33	24.07	9.86	12.54	12.01	18.56	21.17	14.57	17.09	15.51	15.64		23.48	9.94333	26.03	11.47	18.1	16.08	2.36138	2.2694	1.12562
ENSMUSG00000019066	Rab3d	10.64	9.19	9.21	1.8	2.04	3.85	11.74	9.17	11.89	3.32	3.66	2.98	3.65	4.49	3.48	1.66	1.67	1.51		9.68	2.56333	10.9333	3.32	3.87333	1.61333	3.77633	3.29317	2.40083
ENSMUSG00000063558	Aox1	17.99	19.7	17.36	8.16	12.18	7.65	21.96	22.26	24.02	17.15	16.95	12.95	16.49	16.41	16.67	44.47	39.06	47.87		18.35	9.33	22.7467	15.6833	16.5233	43.8	1.96677	1.45037	0.377245
ENSMUSG00000038526	Car14	34.8	23.24	30.72	27.77	32.9	27.74	18.7	30.19	19.05	51.83	60.65	45.74	26.9	20.71	25.15	49.06	37.56	36.78		29.5867	29.47	22.6467	52.74	24.2533	41.1333	1.00396	0.429402	0.589627
ENSMUSG00000038524	Fchsd1	2.5	2.62	3.28	0.42	0.24	0.28	4.54	3.92	4.86	0.41	0.37	0.61	2.54	3.86	1.72	0.51	0.68	0.64		2.8	0.313333	4.44	0.463333	2.70667	0.61	8.93617	9.58273	4.43716
ENSMUSG00000024952	Rps6ka4	8.79	7.79	7.28	2.17	1.85	3.74	10.46	8.85	10.67	2.62	3.83	4.72	9.31	8.42	7.22	7.41	8.04	6.7		7.95333	2.58667	9.99333	3.72333	8.31667	7.38333	3.07474	2.68397	1.12641
ENSMUSG00000024953	Prdx5	309.53	276.04	254.92	154.16	90.73	159.66	246.82	281.78	215.52	179.19	286.87	252.84	282.84	192.74	204.38	380.91	345.96	347.63		280.163	134.85	248.04	239.633	226.653	358.167	2.07759	1.03508	0.632815
ENSMUSG00000041697	Cox6a1	367.18	303.66	330.54	299.1	258.78	805.07	318.23	366.38	314.28	318.82	543.31	994.12	393.39	300.47	383.28	443.67	486.62	421.5		333.793	454.317	332.963	618.75	359.047	450.597	0.734715	0.538123	0.796825
ENSMUSG00000041698	Slco1a1	0	0	0	13.91	31.29	9.38	0.01	0	0	45.45	18.06	11.74	0.01	0	0.12	21.02	28.81	37.81		0	18.1933	0.00333333	25.0833	0.0433333	29.2133	0	0.00013289	0.00148334
ENSMUSG00000050730	9030420J04Rik	3.48	3.47	3.96	4.05	5.07	8.04	3.82	4.2	4.05	7.22	6.57	12.75	4.7	4.8	4.51	15.37	17.69	12.51		3.63667	5.72	4.02333	8.84667	4.67	15.19	0.635781	0.454785	0.307439
ENSMUSG00000050732	Vamp8	159.51	175.12	178.59	105.19	116.66	167.36	166.28	198.1	178.79	128.82	126.59	89.07	146.8	140.32	119.55	95	81.24	109.82		171.073	129.737	181.057	114.827	135.557	95.3533	1.31862	1.57678	1.42162
ENSMUSG00000030643	Rab30	1.82	3.56	1.92	1.52	2.07	1.52	2.5	4.07	2.94	2.03	1.01	2.19	6.74	33.01	9.68	2.63	2.15	1.83		2.43333	1.70333	3.17	1.74333	16.4767	2.20333	1.42857	1.81836	7.47806
ENSMUSG00000040170	Fmo2	5.89	5.19	10.17	0.93	1.6	2.88	4.65	4.28	5.55	0.85	1.13	0.43	10.98	16.64	16.51	2.81	1.5	1.49		7.08333	1.80333	4.82667	0.803333	14.71	1.93333	3.92791	6.0083	7.60862
ENSMUSG00000027195	Hsd17b12	39.54	45.58	33.02	26.34	36.57	18.15	43.1	39.24	46.26	51.4	45.35	33.99	22.94	25.88	18.03	39.08	41.58	50.85		39.38	27.02	42.8667	43.58	22.2833	43.8367	1.45744	0.983632	0.508326
ENSMUSG00000022865	Cxadr	26.98	29.37	22.08	7.76	17.52	10.71	33.59	28.08	38.8	18.72	12.25	6.5	12.81	22.74	12.37	5.3	6.3	8.78		26.1433	11.9967	33.49	12.49	15.9733	6.79333	2.17922	2.68135	2.35132
ENSMUSG00000024885	Aldh3b1	5.86	4.87	5.2	0.87	0.62	0.36	5.11	4.06	4.99	0.91	0.57	1.36	2.58	3.07	1.58	0.26	0.13	0.16		5.31	0.616667	4.72	0.946667	2.41	0.183333	8.61081	4.98592	13.1455
ENSMUSG00000055235	AC137938.3	0.41	0.25	0.73	0.08	0.04	0.06	0.71	0.98	1.53	0.2	0.45	0.59	1.83	1.09	0.77	14.02	13.11	12.44		0.463333	0.06	1.07333	0.413333	1.23	13.19	7.72222	2.59677	0.0932525
ENSMUSG00000036585	Fgf1	9.02	8.06	6.9	20.11	21.55	18.38	7.53	7.77	9.02	27.58	25.44	16.89	4.54	5.18	4.91	8.58	8.46	7.76		7.99333	20.0133	8.10667	23.3033	4.87667	8.26667	0.3994	0.347876	0.589919
ENSMUSG00000027605	Acss2	35.48	45.65	30.78	58.66	86.9	48.68	39.26	27.18	31.54	105.33	79.88	41.12	36.58	30.38	16.92	44.55	70.51	89.9		37.3033	64.7467	32.66	75.4433	27.96	68.32	0.576143	0.432908	0.409251
ENSMUSG00000018822	Sfrp5	0.09	0.09	0.19	0	0	0.06	0.15	0	0.05	0.02	0.28	0.27	10.99	5.36	5.93	0.06	0	0.07		0.123333	0.02	0.0666667	0.19	7.42667	0.0433333	6.16667	0.350877	171.385
ENSMUSG00000027602	Map1lc3a	61.53	41.21	45.71	24.48	16.1	46.21	53.6	60	44.54	29.37	77.78	83.84	103.53	91.72	76.86	75.65	67.73	53.9		49.4833	28.93	52.7133	63.6633	90.7033	65.76	1.71045	0.828001	1.37931
ENSMUSG00000040616	Tmem51	9.01	10.01	10.08	2.86	2.03	3.54	15.07	15.57	13.92	4.01	6.41	9.69	14.89	10.27	7.48	11.75	13.34	15.19		9.7	2.81	14.8533	6.70333	10.88	13.4267	3.45196	2.21581	0.810328
ENSMUSG00000027359	Slc27a2	134.96	97.83	115.14	247.64	275.57	259.53	114.58	152.13	119	307.06	312.06	600.04	203.58	226.61	154.97	499.8	685.65	482.21		115.977	260.913	128.57	406.387	195.053	555.887	0.444503	0.316374	0.350887
ENSMUSG00000011114	Tbrg1	44.85	43.22	33.73	23.57	15.62	24.24	50.49	43.26	47.87	19.67	29.54	21.75	31.57	23.63	25.38	19.57	21.47	24.27		40.6	21.1433	47.2067	23.6533	26.86	21.77	1.92023	1.99577	1.23381
ENSMUSG00000049580	Tsku	128.68	100.12	174.34	3.92	3.36	2.2	102.67	58.07	49.51	55.59	81.7	113.75	94.82	35.57	14.56	150.69	190.35	189.71		134.38	3.16	70.0833	83.68	48.3167	176.917	42.5253	0.837516	0.273104
ENSMUSG00000003809	Gcdh	56.62	41.26	45.56	83.36	80.28	156.45	45.67	57.3	49.85	104.28	127.86	127.46	98.89	82.93	80.8	195.28	211.56	180.2		47.8133	106.697	50.94	119.867	87.54	195.68	0.448124	0.424972	0.447363
ENSMUSG00000082223	AL713983.9	2.25	4.37	1.96	0.42	0	0	4.28	3.36	6.33	0.61	0.23	0	3.49	2.47	1.79	0.16	0.18	0.18		2.86	0.14	4.65667	0.28	2.58333	0.173333	20.4286	16.631	14.9038
ENSMUSG00000026489	Cabc1	121.05	112.2	75.55	166.31	193.65	268	62.38	67.3	81.23	178.15	180.82	181.33	56.27	50.03	56.46	87.42	115.47	123.76		102.933	209.32	70.3033	180.1	54.2533	108.883	0.491751	0.390357	0.49827
ENSMUSG00000031591	Asah1	22.35	23.74	25.64	6.23	9.24	7.32	38.81	31.82	35.35	11.38	8.71	6.67	9.68	17.87	9.12	4.38	4.2	5.49		23.91	7.59667	35.3267	8.92	12.2233	4.69	3.14743	3.96039	2.60625
ENSMUSG00000050423	AC134860.4	0.6	4.25	0.35	4.73	2.01	24.1	1.37	6.88	2.65	0	0.17	0	5.36	51.43	17.73	0.56	0.49	0.28		1.73333	10.28	3.63333	0.0566667	24.84	0.443333	0.168612	64.1176	56.0301
ENSMUSG00000019433	Gipc1	25.63	25.61	27.84	11.87	5.08	13.6	27.2	26.4	26.06	6.77	11.54	13.39	35.91	28.5	19.41	20.18	20.84	19.33		26.36	10.1833	26.5533	10.5667	27.94	20.1167	2.58854	2.51293	1.3889
ENSMUSG00000031594	Fgl1	69.22	105.4	102.21	124.73	68.04	58.14	91.11	95.01	123.75	81.71	32.87	37.82	121.45	133.43	113.88	22.23	18.85	31.36		92.2767	83.6367	103.29	50.8	122.92	24.1467	1.1033	2.03327	5.09056
ENSMUSG00000031596	Slc7a2	33.38	35.41	35.79	48.07	34.48	25.05	54.16	72.07	47	28.89	21.82	14.98	38.18	93.34	69.68	45.48	41.82	45.51		34.86	35.8667	57.7433	21.8967	67.0667	44.27	0.971933	2.63708	1.51495
ENSMUSG00000028445	2310040A07Rik	7.93	5.16	7.07	41.84	37.64	91.93	5.34	7	4.82	13.63	13.46	42.57	0.61	0.63	0.84	0.97	0.46	0.58		6.72	57.1367	5.72	23.22	0.693333	0.67	0.117613	0.246339	1.03483
ENSMUSG00000045775	Slc16a5	30.1	20.23	26.71	3.83	4.58	4	15.04	16.43	12.65	1.55	6.97	0.7	10.66	12.09	5.37	0.1	0.05	0		25.68	4.13667	14.7067	3.07333	9.37333	0.05	6.2079	4.78525	187.467
ENSMUSG00000041126	H2afv	15.91	13.05	17.63	16.37	17.61	31	30.54	25.25	38.02	14.62	19.04	18.4	11.49	12.7	14.65	14.33	14.44	15.28		15.53	21.66	31.27	17.3533	12.9467	14.6833	0.71699	1.80196	0.881725
ENSMUSG00000027995	Tlr2	23.29	21.66	18.02	1.83	1.03	0.6	10.65	8.51	11.22	1.22	1.17	0.66	2.15	2.72	2.78	0.4	0.29	0.23		20.99	1.15333	10.1267	1.01667	2.55	0.306667	18.1994	9.96066	8.31522
ENSMUSG00000000346	Dazap2	68.24	81.66	77.18	56.99	60.18	16.99	81.86	81.58	72.86	58.05	55.96	38.75	39.79	51.11	45.03	31.41	30.65	38.53		75.6933	44.72	78.7667	50.92	45.31	33.53	1.69261	1.54687	1.35133
ENSMUSG00000037348	Paqr7	37.05	22.75	30.7	19.56	17.65	26.98	29.39	26.94	24.22	25.46	65.75	58.1	13.67	8.93	6.44	67.63	60.66	49.32		30.1667	21.3967	26.85	49.77	9.68	59.2033	1.40988	0.539482	0.163504
ENSMUSG00000023456	Tpi1	67.93	60.13	54.81	27.55	33.6	47.48	49.71	40.82	50.49	35.09	41.47	33.29	53.45	46.64	38.59	46.73	33.75	35.23		60.9567	36.21	47.0067	36.6167	46.2267	38.57	1.68342	1.28375	1.19851
ENSMUSG00000026177	Slc11a1	32.55	30.89	24.74	3.22	1.85	3.27	19.14	17.75	19.59	4.22	3.49	4.06	14.29	14.13	7.74	1.31	1.32	0.8		29.3933	2.78	18.8267	3.92333	12.0533	1.14333	10.5731	4.79864	10.5423
ENSMUSG00000019461	Plscr3	10.78	12.79	14.84	5.91	4.85	5.24	23.57	17.54	20.65	5.67	6.14	7.9	10.08	12.51	9.95	6.23	5.73	5.8		12.8033	5.33333	20.5867	6.57	10.8467	5.92	2.40063	3.13343	1.83221
ENSMUSG00000026170	Cyp27a1	150.44	116.89	150.52	208.07	195.87	185.43	139.88	152.51	139.51	324.98	401.65	433.04	89.81	97.31	60.1	207.71	195.24	219.16		139.283	196.457	143.967	386.557	82.4067	207.37	0.708977	0.372434	0.39739
ENSMUSG00000027536	Chmp4c	1.62	2.03	1.81	0.19	0.26	0.22	2.03	1.13	2.85	0.3	0.43	0	10.24	15.67	8.34	0.47	0.47	0.24		1.82	0.223333	2.00333	0.243333	11.4167	0.393333	8.14925	8.23288	29.0254
ENSMUSG00000022102	Dok2	8.42	7.25	8.66	2.87	1.08	2.25	5.3	4.53	5.99	1.27	1.92	3.65	5.34	4.09	3.2	1.96	1.83	0.98		8.11	2.06667	5.27333	2.28	4.21	1.59	3.92419	2.31287	2.6478
ENSMUSG00000026179	Pnkd	56.27	53.12	57.31	71.91	60.21	46.43	44.71	45.72	33.1	90.34	126.05	137.65	55.6	27.46	32.36	78.14	72.8	79.57		55.5667	59.5167	41.1767	118.013	38.4733	76.8367	0.933632	0.348915	0.500716
ENSMUSG00000081624	AC164112.2	2.6	5.9	5.86	2.57	0.63	3.17	8.17	5.03	9.27	1.05	1.38	1.67	4.35	2.23	3.31	1.98	3.31	2.5		4.78667	2.12333	7.49	1.36667	3.29667	2.59667	2.25432	5.48049	1.26958
ENSMUSG00000030359	Pzp	604.82	681.2	680.69	1584.06	1512.45	1179.42	700.37	868.77	937.14	963.74	758.17	738.86	320.72	376.94	290.3	557.6	474.3	579.46		655.57	1425.31	835.427	820.257	329.32	537.12	0.459949	1.01849	0.613122
ENSMUSG00000030357	Fkbp4	65.3	59.18	68.28	54.76	59.3	75.25	52.15	44.69	39.72	85.31	95.34	100.8	48.97	26.36	30.9	106.48	85.3	95.4		64.2533	63.1033	45.52	93.8167	35.41	95.7267	1.01822	0.485202	0.369907
ENSMUSG00000061780	Cfd	0	0	0	0.1	1.76	0.06	0	0	0	0.56	26.28	2.82	0.04	2.26	11.7	0.36	0	0.42		0	0.64	0	9.88667	4.66667	0.26	0	0	17.9487
ENSMUSG00000025856	Pdgfa	11.07	10.17	13.58	2.9	2.6	4.23	20.86	16.6	12.99	3.69	5.82	3.46	11.03	9.42	11.05	6.01	9.41	6.33		11.6067	3.24333	16.8167	4.32333	10.5	7.25	3.57862	3.88975	1.44828
ENSMUSG00000030352	Tspan9	26.98	29.53	22.75	10.07	9.3	13.44	33	33.35	30.03	9	11.27	12.66	25.05	24.27	13.56	22.97	17.81	21.92		26.42	10.9367	32.1267	10.9767	20.96	20.9	2.41573	2.92681	1.00287
ENSMUSG00000031776	Arl2bp	5.76	8.74	5.93	1.3	1.87	3.51	11.93	8.72	13.13	3.34	3.25	3.88	2.89	3.95	2.32	1.76	1.85	2.29		6.81	2.22667	11.26	3.49	3.05333	1.96667	3.05838	3.22636	1.55254
ENSMUSG00000031770	Herpud1	92.76	61.61	124.48	250.19	125.91	182.34	89.2	128.98	112.54	126.36	139.39	197.39	223.6	269.53	267.27	465.63	519.22	378.31		92.95	186.147	110.24	154.38	253.467	454.387	0.499337	0.714082	0.557822
ENSMUSG00000004667	Polr2e	36.4	39.69	35.19	21.21	15.95	27.3	43.92	48.89	55.35	15.32	24.68	31.28	48.98	40.64	37.28	44.26	34.68	40.97		37.0933	21.4867	49.3867	23.76	42.3	39.97	1.72634	2.07856	1.05829
ENSMUSG00000004665	Cnn2	7.07	7.14	7.76	2.08	2.11	3.37	13.75	8.16	13.25	2.68	4.61	5.87	6.73	5.16	3.9	2.39	2.59	1.71		7.32333	2.52	11.72	4.38667	5.26333	2.23	2.90608	2.67173	2.36024
ENSMUSG00000057561	Eif1a	15.72	17.35	16.72	7.64	12.36	5.67	8.64	9.6	12.96	11.13	5.44	4.81	12.01	26.48	18.61	7.53	7.02	9.04		16.5967	8.55667	10.4	7.12667	19.0333	7.86333	1.93962	1.45931	2.42052
ENSMUSG00000031778	Cx3cl1	8.91	7.74	11.56	0.5	0.63	0.38	18.4	10.86	14.9	0.36	0.75	0.58	4.17	3.61	1.77	0.27	0.27	0.3		9.40333	0.503333	14.72	0.563333	3.18333	0.28	18.6821	26.1302	11.369
ENSMUSG00000023075	Akirin1	2.77	2.79	2.89	1.35	0.68	8.49	2.52	1.69	3	1.07	5.46	26.32	11.51	5.32	9.39	10.61	11.71	9.66		2.81667	3.50667	2.40333	10.95	8.74	10.66	0.803232	0.219482	0.819887
ENSMUSG00000003484	Cyp4f18	6.11	5.65	8.03	0.29	0.18	0.15	10.45	7.22	9.99	0.54	0.64	0.84	8.3	7.64	3.92	0.45	0.46	0.33		6.59667	0.206667	9.22	0.673333	6.62	0.413333	31.9194	13.6931	16.0161
ENSMUSG00000023070	Rgn	58.62	66.34	76.13	205.5	382.81	140.73	84.11	65.16	100.37	282.07	204.83	106.55	12.34	20.41	20.98	73.9	91.58	127.85		67.03	243.013	83.2133	197.817	17.91	97.7767	0.275828	0.420659	0.183173
ENSMUSG00000026553	Copa	49.52	67.96	57.9	35.86	47.75	17.86	67.56	68.51	58.73	64.95	51.66	30.51	28.49	33.41	26.45	39.66	31.56	43.45		58.46	33.8233	64.9333	49.04	29.45	38.2233	1.72839	1.32409	0.770472
ENSMUSG00000004266	Ptpn6	17.03	17.13	18.6	9.38	6.11	9.19	21.43	18.47	20.53	8.12	9.71	9.15	10.99	9.01	4.7	5.75	5.13	4.7		17.5867	8.22667	20.1433	8.99333	8.23333	5.19333	2.13776	2.23981	1.58537
ENSMUSG00000051391	Ywhag	73.03	73.26	63.76	22.38	19.81	32.79	58.05	51.16	49.02	28.33	36.12	28.22	35.53	29.63	24.08	32.85	30.64	29.49		70.0167	24.9933	52.7433	30.89	29.7467	30.9933	2.80141	1.70746	0.959776
ENSMUSG00000038742	Angptl6	3.08	1.67	1.89	5.63	4.2	20.79	2.73	5.47	3.72	5.26	9.6	22.61	8.4	6.26	5.01	17.16	15.63	11.6		2.21333	10.2067	3.97333	12.49	6.55667	14.7967	0.216852	0.318121	0.443118
ENSMUSG00000030795	Fus	18.55	12.08	8.39	8.15	4.24	13.11	21.52	16.25	14.54	5.91	12.46	5.39	10.52	10.58	25	11.43	17	17.69		13.0067	8.5	17.4367	7.92	15.3667	15.3733	1.5302	2.2016	0.999566
ENSMUSG00000038745	Nlrp6	25.84	17.68	29.65	50.68	54.97	59.22	17.4	28.01	19.36	57.05	46.51	66.8	0.35	0.28	0.42	5.91	3.46	4		24.39	54.9567	21.59	56.7867	0.35	4.45667	0.443804	0.380195	0.078534
ENSMUSG00000039693	5730528L13Rik	8.1	8.62	8.71	0.18	0.3	0.45	9.14	8.27	10.71	0.26	0.36	0.67	2.46	2.13	1	0.11	0.56	0.18		8.47667	0.31	9.37333	0.43	1.86333	0.283333	27.3441	21.7984	6.57647
ENSMUSG00000017002	Slpi	203.78	156.82	129.96	1.99	0.69	1.11	186.11	190.9	244.7	0.8	1.14	2.11	147.74	162.35	76.71	16.57	10.16	11.05		163.52	1.26333	207.237	1.35	128.933	12.5933	129.435	153.509	10.2382
ENSMUSG00000026390	Marco	1.57	2.19	0.95	3.03	0.86	1.24	8.58	5.38	7.5	1.1	1.36	1.37	14.12	21.85	4.81	0.02	0	0		1.57	1.71	7.15333	1.27667	13.5933	0.00666667	0.918129	5.60313	2039
ENSMUSG00000009097	Tbx1	0.3	0.19	0.39	0.13	0.02	0	1.18	1.07	1.85	0	0.05	0	6.6	3.53	5.51	0.15	0.16	0.07		0.293333	0.05	1.36667	0.0166667	5.21333	0.126667	5.86667	82	41.1579
ENSMUSG00000042821	Snai1	4.94	5.24	6.7	2.33	1.09	1.56	8.74	5.67	8.87	1.45	2.05	3.33	11.6	8.05	6.43	2.59	3.94	2.36		5.62667	1.66	7.76	2.27667	8.69333	2.96333	3.38956	3.40849	2.93363
ENSMUSG00000035325	Sec31a	67.63	73.13	73.77	50.26	46.12	17.38	74.95	78.4	63.03	56.57	66.95	75.07	83.07	58.99	60.27	99.41	73.8	82.12		71.51	37.92	72.1267	66.1967	67.4433	85.11	1.88581	1.08958	0.792425
ENSMUSG00000056148	Rdh9	13.82	21.41	16.89	5.39	8.22	4.17	17.43	13.53	16.91	3.77	4.49	1.86	1.13	2.81	2.21	2.64	1.49	3.24		17.3733	5.92667	15.9567	3.37333	2.05	2.45667	2.93138	4.73024	0.834464
ENSMUSG00000031173	Otc	51.68	60.09	48.88	85.97	163.39	39.96	33.18	52.18	47.62	149.16	75.2	45.61	14.54	18.71	20.88	31.11	35.65	45.26		53.55	96.44	44.3267	89.99	18.0433	37.34	0.555268	0.492573	0.483217
ENSMUSG00000075705	Sepx1	285.78	253.97	336.95	487.83	468.63	1020.37	267.21	317.44	326.57	564.44	519.39	567.13	417.27	252.42	282.25	1147.72	707.43	972.41		292.233	658.943	303.74	550.32	317.313	942.52	0.443488	0.551933	0.336665
ENSMUSG00000026956	Uap1l1	10.6	7.94	9.69	0.56	0.51	1.25	24.75	27.84	24.08	0.66	1.55	3.02	2.21	2.72	1.42	1.05	0.93	0.72		9.41	0.773333	25.5567	1.74333	2.11667	0.9	12.1681	14.6597	2.35185
ENSMUSG00000075702	Selm	11.39	7.42	13.37	4.56	1.61	7.5	25.91	13.25	17.72	1.16	5.79	5.49	12.15	10.06	12.15	3.11	8.04	4.17		10.7267	4.55667	18.96	4.14667	11.4533	5.10667	2.35406	4.57235	2.24282
ENSMUSG00000026958	Dpp7	35.35	38.93	40.04	14.93	13.57	15.64	30.91	33.21	29.61	11.59	10.28	10.31	20.92	23.05	15.84	41.39	32.09	38.06		38.1067	14.7133	31.2433	10.7267	19.9367	37.18	2.58994	2.91268	0.53622
ENSMUSG00000029602	Rasal1	4.77	5.25	6.34	0.07	0.14	0.1	8.35	6.95	6.33	0.03	0.02	0.04	4.46	5.11	2.59	0.02	0.04	0.02		5.45333	0.103333	7.21	0.03	4.05333	0.0266667	52.7742	240.333	152
ENSMUSG00000043192	AC132451.3	116.19	125.31	112.46	56.3	43.38	74.56	122.31	107.72	124.12	60.33	70.08	90.53	163.13	120.93	101.43	80.07	65.79	60.28		117.987	58.08	118.05	73.6467	128.497	68.7133	2.03145	1.60292	1.87004
ENSMUSG00000004460	Dnajb11	19.23	23.76	24.32	17.45	21.33	23.13	18.36	19.42	16.63	29.19	25.82	27.59	23	15.13	14.45	38.29	37.04	41.58		22.4367	20.6367	18.1367	27.5333	17.5267	38.97	1.08722	0.658717	0.449748
ENSMUSG00000043068	2310031A18Rik	5.6	4.85	5.82	4.16	3.61	10.02	3.78	3.9	2.5	4.86	7.86	11.19	1.53	0.86	1.66	13.02	9.66	8.75		5.42333	5.93	3.39333	7.97	1.35	10.4767	0.914559	0.425763	0.128858
ENSMUSG00000026307	Scly	61.9	58.18	56.45	66.91	45.58	46.76	56.76	54.25	51.4	54.79	79.19	95.24	39.66	20.93	23.14	65	58.42	57.88		58.8433	53.0833	54.1367	76.4067	27.91	60.4333	1.10851	0.708533	0.461831
ENSMUSG00000029119	Man2b2	54.43	44.9	47.23	24.64	16.86	14.15	53.96	50.53	52.87	17.55	26.76	38.7	44.5	53.5	37.81	49.42	42.89	40.61		48.8533	18.55	52.4533	27.67	45.27	44.3067	2.6336	1.89568	1.02174
ENSMUSG00000025453	Nnt	21.27	20.07	20.5	17.49	20.73	18.88	22.14	23.15	22.97	6.28	5.42	4.99	8.26	11.08	9.27	10.57	10.9	10.17		20.6133	19.0333	22.7533	5.56333	9.53667	10.5467	1.08301	4.08987	0.904235
ENSMUSG00000061650	Med9	18.07	15.19	14.35	9.57	5.89	4.88	21.47	22.48	20.06	5.14	17.31	16.39	16.02	11.9	13.45	16.2	22.09	15.72		15.87	6.78	21.3367	12.9467	13.79	18.0033	2.34071	1.64804	0.765969
ENSMUSG00000082406	AL645466.12	4.1	5.9	3.79	0.12	0	0	0	0	0	0	0	0	0	0	0	0	0	0		4.59667	0.04	0	0	0	0	114.917	#DIV/0!	#DIV/0!
ENSMUSG00000066154	Mup3	11.45	12.11	3.95	1788.53	2601.04	768.85	11.59	30.19	11.06	5436.18	3212.54	1942.32	0.26	0.13	0.18	42.33	49.94	56.24		9.17	1719.47	17.6133	3530.35	0.19	49.5033	0.00533303	0.00498912	0.00383813
ENSMUSG00000017760	Ctsa	145.85	128.32	159.28	86.08	60.42	60.04	157.75	172.91	153.04	62.63	67.42	94.97	117.56	102.61	76.4	93.93	76.55	77.43		144.483	68.8467	161.233	75.0067	98.8567	82.6367	2.09862	2.14959	1.19628
ENSMUSG00000034528	Hsd17b13	288.71	276.65	288.31	109.17	115.96	92.63	200.5	260.12	228.19	106.17	83.25	53.06	102.87	147.43	112.02	60.46	60.91	72.19		284.557	105.92	229.603	80.8267	120.773	64.52	2.68652	2.84069	1.87187
ENSMUSG00000066153	OTTMUSG00000000231	0.08	0.32	0.15	16.24	32.58	12.9	0.25	0.98	0.82	121.38	35.49	39.25	0.1	0.14	0.45	179.37	202.91	239.03		0.183333	20.5733	0.683333	65.3733	0.23	207.103	0.00891121	0.0104528	0.00111056
ENSMUSG00000020439	Smtn	7.55	6.03	6.09	4.15	2.12	3.22	13.38	11.73	13.54	2.57	4.48	7.63	10.78	8.4	10.2	5.81	7.55	5.13		6.55667	3.16333	12.8833	4.89333	9.79333	6.16333	2.07271	2.63283	1.58897
ENSMUSG00000035212	Leprot	7.79	10.18	7.96	3.11	3.32	8.08	9.2	8.3	11.15	3.08	2.7	2.12	4.04	8.02	3.83	2.18	2.16	2.06		8.64333	4.83667	9.55	2.63333	5.29667	2.13333	1.78704	3.62658	2.48281
ENSMUSG00000026821	Ralgds	6.1	4.66	6.5	0.83	0.86	1	9.04	5.93	6.92	0.65	1.68	1.9	3.36	4.63	3.54	1.36	1.5	1.05		5.75333	0.896667	7.29667	1.41	3.84333	1.30333	6.41636	5.17494	2.94885
ENSMUSG00000026822	Lcn2	2327.38	3588.92	4279.1	37.34	5.33	5.85	1779.58	1560.97	1668.56	7.31	7.97	9.41	6464.52	3570.25	4383.43	4.3	2.03	2.2		3398.47	16.1733	1669.7	8.23	4806.07	2.84333	210.128	202.88	1690.29
ENSMUSG00000021127	Zfp36l1	91.54	58.54	85.84	64.63	56.59	38.81	52.91	55.13	56.62	51.3	82.98	166.5	122.17	100.19	122.29	51.74	68.09	46.08		78.64	53.3433	54.8867	100.26	114.883	55.3033	1.47422	0.547443	2.07733
ENSMUSG00000039202	Abhd2	46.84	41.75	38.66	10.57	10.94	9.96	43.14	40.82	56.91	5.9	6.57	5.91	40.51	77.81	49.85	38.89	27.76	30.55		42.4167	10.49	46.9567	6.12667	56.0567	32.4	4.04353	7.66431	1.73014
ENSMUSG00000047446	Arl4a	6.65	10.74	4.81	5.6	12.69	21.27	5.95	6.03	8.41	12.16	9.16	4.5	4.47	12.53	12.61	2.95	4.12	1.93		7.4	13.1867	6.79667	8.60667	9.87	3	0.561173	0.789698	3.29
ENSMUSG00000015839	Nfe2l2	76.17	60.19	81.44	23.06	30.99	20.69	73.84	58.41	65.75	34.63	32.12	23.6	40.94	33.28	54.03	20.72	23.83	25.93		72.6	24.9133	66	30.1167	42.75	23.4933	2.9141	2.19148	1.81967
ENSMUSG00000060126	Tpt1	149.37	42.76	61.89	29.1	5.65	83.68	64.98	75.02	36.26	11.64	105.19	74.76	110.72	46.33	123.07	46.02	72	54.37		84.6733	39.4767	58.7533	63.8633	93.3733	57.4633	2.1449	0.919985	1.62492
ENSMUSG00000015837	Sqstm1	314.18	312.32	227.75	102.24	92.17	187.97	332.41	348.56	346.46	118.11	150.26	141.91	157.4	164.82	120.62	142.69	127.15	128.02		284.75	127.46	342.477	136.76	147.613	132.62	2.23403	2.50422	1.11305
ENSMUSG00000028646	Rragc	20.44	22.79	24.06	8.93	13.05	13.04	21.78	20.7	22.58	12.38	9.31	5.97	16.82	22.63	13.46	11.03	11.59	12.01		22.43	11.6733	21.6867	9.22	17.6367	11.5433	1.92147	2.35213	1.52787
ENSMUSG00000028645	Slc2a1	15.59	15.39	13.88	5.47	4.03	5.6	15.45	13.45	14.4	6.99	9.86	12.75	25.84	23.42	12.05	8.63	7.24	7.57		14.9533	5.03333	14.4333	9.86667	20.4367	7.81333	2.97086	1.46284	2.61561
ENSMUSG00000028737	Aldh4a1	115.95	91.48	93.82	132.5	124.29	179.3	114.37	112.94	114.42	111.66	152.62	127.81	77.09	54.85	44.24	135.79	125.11	127.11		100.417	145.363	113.91	130.697	58.7267	129.337	0.690798	0.87156	0.45406
ENSMUSG00000046341	AL845317.7	3.8	2.4	1.83	0.46	0.11	0.3	7.3	4.32	6.17	0.51	0.5	0.69	0.62	1.11	0.68	0.65	0.56	0.29		2.67667	0.29	5.93	0.566667	0.803333	0.5	9.22989	10.4647	1.60667
ENSMUSG00000047230	Cldn2	43.96	50.34	46.27	23.49	45.35	17.72	57.44	39.87	46.44	35.16	36.87	21.97	17.94	19.5	14	40.66	33.74	44.68		46.8567	28.8533	47.9167	31.3333	17.1467	39.6933	1.62396	1.52926	0.431979
ENSMUSG00000028885	Smpdl3b	17.6	17.13	12.32	0.45	0.3	0.22	2.51	4.97	2.95	0.36	0.47	0	2.67	2.66	1.51	0.49	0.55	0.48		15.6833	0.323333	3.47667	0.276667	2.28	0.506667	48.5052	12.5663	4.5
ENSMUSG00000069792	OTTMUSG00000000971	79.16	114.36	96.94	24.95	48.04	26.76	79.82	86.67	104.74	46.97	28.83	21.5	37.49	54.89	36.18	4.74	3.08	2.56		96.82	33.25	90.41	32.4333	42.8533	3.46	2.91188	2.78756	12.3854
ENSMUSG00000034634	Ly6d	849.18	1948.29	842.71	14.37	14.27	4.39	1626.71	869.6	1678.57	1.16	3.97	1.69	50	71.3	28.14	6.44	3.86	4.06		1213.39	11.01	1391.63	2.27333	49.8133	4.78667	110.208	612.152	10.4067
ENSMUSG00000025630	Hprt1	58.15	39.07	37.8	25.37	16.01	19.49	55.63	49.78	40.46	25.93	42.5	23.52	5.27	6.38	5.66	5.18	6.53	9.06		45.0067	20.29	48.6233	30.65	5.77	6.92333	2.21817	1.58641	0.833414
ENSMUSG00000036908	Unc93b1	61.29	53.46	53.6	28.5	15.68	34.65	63.4	60.07	66.6	18.54	30.05	44.43	63.52	51.92	31.71	21.33	22.63	18.08		56.1167	26.2767	63.3567	31.0067	49.05	20.68	2.13561	2.04332	2.37186
ENSMUSG00000037157	Il22ra1	6.33	7.78	4.21	0.83	0.94	0.49	3.13	2.88	2.74	2.11	2.95	1.57	5.86	6.97	4.32	2.03	2.53	2.36		6.10667	0.753333	2.91667	2.21	5.71667	2.30667	8.10619	1.31976	2.47832
ENSMUSG00000042622	Maff	7.2	6.45	7.81	3.04	1.16	3.65	5.28	5.37	6.83	0.7	0.65	2.05	10.92	16.21	22.52	1.56	2.87	1.05		7.15333	2.61667	5.82667	1.13333	16.55	1.82667	2.73376	5.14118	9.06022
ENSMUSG00000036905	C1qb	324.8	345.96	328.82	99.61	49.51	46.23	373.37	339.17	340.6	74.71	97.68	117.69	249.24	238.11	158.49	24.51	20.6	13.25		333.193	65.1167	351.047	96.6933	215.28	19.4533	5.11687	3.63052	11.0665
ENSMUSG00000007564	Ppp2r1a	37.79	43.34	40.57	19.36	22.28	27.4	46.91	43.28	52.89	26.52	30.98	29.56	34.83	34.41	26.62	33.31	24.54	25.38		40.5667	23.0133	47.6933	29.02	31.9533	27.7433	1.76275	1.64346	1.15175
ENSMUSG00000045690	Wdr89	38.21	20.12	22.83	15.23	10.18	29.77	27.18	33.86	25.65	11.55	29.75	35.06	58.53	40.87	65.69	26.4	34.45	35.83		27.0533	18.3933	28.8967	25.4533	55.03	32.2267	1.47082	1.13528	1.70759
ENSMUSG00000034855	Cxcl10	146.45	109.35	127.2	3.69	0.93	1.37	14.18	15.39	11.59	2.3	5.11	1.98	4.96	2.22	3.13	1.04	0.98	0.85		127.667	1.99667	13.72	3.13	3.43667	0.956667	63.9399	4.38339	3.59233
ENSMUSG00000028467	Gba2	2.54	2.32	3.38	3.94	2.69	2.92	3.36	2.81	3.07	3.28	4.19	4.31	2.06	2.13	2.3	9.2	8.69	10.09		2.74667	3.18333	3.08	3.92667	2.16333	9.32667	0.862827	0.78438	0.231951
ENSMUSG00000034858	BC031353	6.68	5.88	5.69	7.2	10.14	5.56	8.24	8.12	8.05	14.37	10.68	9.72	4.98	6.15	2.41	23.23	17.35	19.5		6.08333	7.63333	8.13667	11.59	4.51333	20.0267	0.796943	0.702042	0.225366
ENSMUSG00000028392	Bspry	3.05	2.74	3.56	0.13	0.37	0	3.15	1.78	1.89	0	0.02	0.24	0.36	0.84	0.54	0.11	0	0.13		3.11667	0.166667	2.27333	0.0866667	0.58	0.08	18.7	26.2308	7.25
ENSMUSG00000028393	Alad	467.78	328.24	397.39	438.54	300.18	449.17	177.97	161.28	153.24	122.47	231.17	253.34	174.53	80.67	126.25	269.61	259.32	273.53		397.803	395.963	164.163	202.327	127.15	267.487	1.00465	0.811378	0.475351
ENSMUSG00000028088	Fmo5	423.31	378.57	445.78	134.18	121.67	79.1	221.34	231.12	168.64	204.71	183.49	110.6	236.84	190.77	227.83	166.07	160.21	190.58		415.887	111.65	207.033	166.267	218.48	172.287	3.72491	1.24519	1.26812
ENSMUSG00000016349	Eef1a2	1.78	0.94	1.95	1.83	0.72	16.01	1.2	1.15	1.82	1.24	3.93	0.12	7.25	3.66	2.95	0.39	0.4	0.18		1.55667	6.18667	1.39	1.76333	4.62	0.323333	0.251616	0.78828	14.2887
ENSMUSG00000035692	Isg15	13.08	14.32	6.8	1.67	0.78	3.08	4.02	2.08	3.22	2.13	3.16	2.04	0.11	0	0.13	0.41	0.52	0.29		11.4	1.84333	3.10667	2.44333	0.08	0.406667	6.18445	1.27149	0.196721
ENSMUSG00000043336	4631422O05Rik	8.36	13.17	13.01	2.79	2.73	0.39	11.38	7.5	8.66	2.64	1.63	1.74	2.94	6.02	4.13	0.65	0.83	0.55		11.5133	1.97	9.18	2.00333	4.36333	0.676667	5.84433	4.58236	6.44828
ENSMUSG00000030068	Eif4e3	11.97	13.86	12.11	1.56	1.5	1.91	9.03	9.18	7.74	2.86	1.93	1.62	1.93	2.13	1.5	2.56	1.4	1.59		12.6467	1.65667	8.65	2.13667	1.85333	1.85	7.6338	4.04836	1.0018
ENSMUSG00000035929	CR974466.14-201	13.91	9.15	8.64	6.52	2.14	13.15	7.11	5.45	6.74	2.64	5.19	6.49	45.07	29.97	22.38	78.76	105.07	77.13		10.5667	7.27	6.43333	4.77333	32.4733	86.9867	1.45346	1.34777	0.373314
ENSMUSG00000016344	2700038C09Rik	5.87	3.88	4.3	6.88	4.29	12.52	7.58	6.91	6.79	8.64	18.97	35.88	6.24	3.34	4.17	12.02	15.92	12.7		4.68333	7.89667	7.09333	21.1633	4.58333	13.5467	0.593077	0.335171	0.338337
ENSMUSG00000035105	Egln3	14.48	12.56	13.54	5.34	1.94	5.82	26.71	15.78	17.06	7.45	11.34	11.81	6.57	2.51	2.09	2.67	2.74	3.2		13.5267	4.36667	19.85	10.2	3.72333	2.87	3.09771	1.94608	1.29733
ENSMUSG00000035104	Tmem166	21.32	18.97	20.03	21.15	18.73	35.91	23.11	22.1	22.77	29.84	27.07	35.99	27.8	17.89	13.4	43.81	47.79	35.91		20.1067	25.2633	22.66	30.9667	19.6967	42.5033	0.795883	0.731755	0.463415
ENSMUSG00000021290	2010107E04Rik	102.16	96.45	104.35	76.74	105.45	105.57	78.21	117.57	98.98	119.63	100.35	55.91	54.66	56.59	91.44	30.15	44.46	55.82		100.987	95.92	98.2533	91.9633	67.5633	43.4767	1.05282	1.0684	1.55401
ENSMUSG00000052605	Isoc2b	0.4	0.52	0.3	0.58	0.41	0.82	8.17	10.17	9.12	12.19	16.24	17.53	15	8.55	11.92	42.44	33.91	41.56		0.406667	0.603333	9.15333	15.32	11.8233	39.3033	0.674033	0.597476	0.300823
ENSMUSG00000042485	Mustn1	7.47	9.66	6.61	5.87	2.23	3.62	23.61	28.49	21.51	2.85	4.71	7.01	30.84	29.34	31.71	2.91	3.36	2.93		7.91333	3.90667	24.5367	4.85667	30.63	3.06667	2.0256	5.05216	9.98804
ENSMUSG00000052609	Plekhg3	12.91	7.87	11.29	6.23	5.12	10.1	14.64	15.56	12.53	5.19	5.59	7.35	16.79	17.22	15.79	14.1	13.05	12.07		10.69	7.15	14.2433	6.04333	16.6	13.0733	1.4951	2.35687	1.26976
ENSMUSG00000035458	Tnni3	5.71	5.14	7.52	8.4	1.85	91.16	8.18	3.95	6.39	7.08	20.37	0.35	0.09	0.14	0.21	0.08	0.05	0		6.12333	33.8033	6.17333	9.26667	0.146667	0.0433333	0.181146	0.666187	3.38462
ENSMUSG00000070003	Ssbp4	10.5	9.92	10.78	2.13	1.09	2.11	16.7	10.96	11.46	1.17	2.97	7.39	18.29	12.69	11.43	5.39	7.33	5.55		10.4	1.77667	13.04	3.84333	14.1367	6.09	5.85366	3.39289	2.32129
ENSMUSG00000028062	Mapbpip	34.21	28.66	26.47	25.75	20.02	85.13	30.86	32.43	32.09	27.67	31.29	30.19	44.58	32.49	35.51	112.62	78.62	80.5		29.78	43.6333	31.7933	29.7167	37.5267	90.58	0.682506	1.06988	0.414293
ENSMUSG00000028063	Lmna	32.99	26.82	25.16	9.4	5.11	24.9	49.19	39.93	50.12	6.5	16.86	30.38	56.68	44.76	46.73	34.72	39.15	33.52		28.3233	13.1367	46.4133	17.9133	49.39	35.7967	2.15605	2.59099	1.37974
ENSMUSG00000021751	Acox2	139.06	134.39	127.61	113.54	91.44	77.37	79.63	97.57	111.67	105.44	94.99	98.01	169.36	159.12	169.08	113.18	110.66	122.92		133.687	94.1167	96.29	99.48	165.853	115.587	1.42044	0.967933	1.43488
ENSMUSG00000006360	Crip1	35.19	36.75	30.65	7.81	4.97	12.78	58.32	52.87	59.22	4.11	9.98	7.91	53.52	65.17	35.97	11.06	7.34	7.2		34.1967	8.52	56.8033	7.33333	51.5533	8.53333	4.01369	7.74591	6.04141
ENSMUSG00000001403	Ube2c	11.82	8.05	7.6	0.47	0.51	0.22	16.76	9.11	13.32	0.5	2.07	2.13	0.71	0.74	0.93	1.04	1.86	0.45		9.15667	0.4	13.0633	1.56667	0.793333	1.11667	22.8917	8.3383	0.710448
ENSMUSG00000021754	Map3k1	6.2	6.84	7.49	1.7	2.18	1.42	9.39	7.85	7.76	3.2	1.58	1.13	7.69	6.76	5.5	1.11	1.66	1.77		6.84333	1.76667	8.33333	1.97	6.65	1.51333	3.87358	4.23012	4.39427
ENSMUSG00000071286	Ankrd57	2.38	2.52	2.69	0.6	0.57	0.42	2.52	2.12	2.05	1.71	1.25	1.09	4.78	7.06	6.18	0.67	0.68	0.71		2.53	0.53	2.23	1.35	6.00667	0.686667	4.77358	1.65185	8.74757
ENSMUSG00000006369	Fbln1	1.55	1.69	2.67	1.12	0.62	1.65	8.28	5.18	8.11	0.57	1.35	0.62	2.48	8.1	3.13	4.65	3.03	2.25		1.97	1.13	7.19	0.846667	4.57	3.31	1.74336	8.49213	1.38066
ENSMUSG00000069805	Fbp1	309.87	237.01	268.69	472.93	441.19	653.23	484.1	579.9	456.08	507.52	666.34	664.13	340.73	235.38	262.24	545.48	514.34	530.02		271.857	522.45	506.693	612.663	279.45	529.947	0.52035	0.827034	0.527317
ENSMUSG00000028266	Lmo4	14.6	18.76	19.9	5.77	6.79	7.61	17.86	14.63	15.2	9.29	12.45	18.64	25.84	28.04	42.11	13.73	15.45	15.53		17.7533	6.72333	15.8967	13.46	31.9967	14.9033	2.64056	1.18103	2.14695
ENSMUSG00000021125	Arg2	2.62	5.2	3.22	0.03	0.11	0	2.08	1.03	1.37	0	0.04	0	0.63	2.22	1.22	0.03	0.06	0.03		3.68	0.0466667	1.49333	0.0133333	1.35667	0.04	78.8571	112	33.9167
ENSMUSG00000018326	Ywhab	64.45	79.92	71.44	33.98	43.06	25.26	64.85	59.74	64.46	48.21	36.25	33.7	22.58	25.6	24.45	19.7	19.64	21.46		71.9367	34.1	63.0167	39.3867	24.21	20.2667	2.10958	1.59995	1.19457
ENSMUSG00000023243	Kcnk5	10.13	7.52	10.4	10.11	3.72	9.14	13.17	8.89	10.28	10.74	12.85	8.2	26.94	16.92	12.69	33.83	52.91	53.28		9.35	7.65667	10.78	10.5967	18.85	46.6733	1.22116	1.0173	0.403871
ENSMUSG00000052160	Pld4	24.11	24.56	25.96	6.39	4.03	5.23	25.66	22.02	25.03	5.82	8.25	9.62	8.15	7.3	4.98	2.39	2.17	1.39		24.8767	5.21667	24.2367	7.89667	6.81	1.98333	4.76869	3.06923	3.43361
ENSMUSG00000053644	Aldh7a1	102.08	88.34	87.64	138.71	127.45	161.86	124.81	139.27	136.77	157.16	209.54	199.91	126.95	105.52	102.74	218.69	203.76	194.88		92.6867	142.673	133.617	188.87	111.737	205.777	0.649643	0.707453	0.543
ENSMUSG00000064796	Telomerase-vert	0.19	0.36	0.36	0	0	0.87	0.52	0.61	0.1	0	0	0.9	7.64	4.34	4.05	0.98	0.55	0.94		0.303333	0.29	0.41	0.3	5.34333	0.823333	1.04598	1.36667	6.48988
ENSMUSG00000017188	Ccdc56	90.22	92.8	86.13	50.08	49.64	72.75	84.18	91.14	86.76	58.62	77.01	81.55	64.47	51.15	49.11	55.32	55.5	54.13		89.7167	57.49	87.36	72.3933	54.91	54.9833	1.56056	1.20674	0.998666
ENSMUSG00000019929	Dcn	110.69	154.31	182.84	78.98	109.53	67.92	210.67	175.49	241.67	98.42	70.08	44.61	73.83	127.08	101.09	19.83	13.36	15.95		149.28	85.4767	209.277	71.0367	100.667	16.38	1.74644	2.94604	6.14571
ENSMUSG00000078650	G6pc	84.68	223.75	50.2	217.49	350.76	239.14	42.02	58.95	41.39	544.73	240.47	64.8	205.04	281.39	281.57	124.43	190.82	180.37		119.543	269.13	47.4533	283.333	256	165.207	0.444184	0.167482	1.54957
ENSMUSG00000018920	Cxcl16	25.12	29.78	33.35	4.13	2.79	3.29	30.01	24.2	28.57	3.58	2.92	2.58	11.96	13.42	10.94	1.48	1.61	1.62		29.4167	3.40333	27.5933	3.02667	12.1067	1.57	8.64349	9.11674	7.71125
ENSMUSG00000019923	Zwint	25.09	31.55	27.63	11.74	17.44	6.71	20.98	22.34	23.69	15.44	14.18	7.11	9.82	11.71	10.27	7.32	6.21	8.31		28.09	11.9633	22.3367	12.2433	10.6	7.28	2.34801	1.82439	1.45604
ENSMUSG00000036002	B230312A22Rik	14.71	13.15	14.7	5.34	3.04	3.57	14.27	13.91	13	4.61	7.54	9.19	19.59	25.32	16.22	16.45	14.48	12.97		14.1867	3.98333	13.7267	7.11333	20.3767	14.6333	3.56151	1.92971	1.39248
ENSMUSG00000032078	Zfp259	28.46	25.89	26.02	16.13	13.83	19.41	23.88	38.04	26.01	14.31	17.02	21.59	77.3	62.11	88.49	35.32	34.23	24.64		26.79	16.4567	29.31	17.64	75.9667	31.3967	1.62791	1.66156	2.41958
ENSMUSG00000013584	Aldh1a2	2.81	5.26	4.74	0.23	0.21	0.19	8.91	3.62	6.3	0.04	0.07	0.17	0.1	0.86	0.29	0.28	0.14	0.4		4.27	0.21	6.27667	0.0933333	0.416667	0.273333	20.3333	67.25	1.52439
ENSMUSG00000017718	Afmid	40.73	33.31	53.35	93.25	87.47	58.48	21.45	53.31	34.23	74.14	98.84	87.29	26.24	22.34	21.43	57.68	48.86	43.25		42.4633	79.7333	36.33	86.7567	23.3367	49.93	0.532567	0.418757	0.467388
ENSMUSG00000044894	Uqcrq	238.44	192.72	195.08	259.96	146.48	548.8	204.42	236.37	226.06	184.77	445.16	717.82	576.19	376.92	423.34	505.61	588.2	539.39		208.747	318.413	222.283	449.25	458.817	544.4	0.655584	0.494788	0.842793
ENSMUSG00000015451	C4a	1.96	1.63	1.18	29.56	30.78	32.33	0.19	0.15	0.15	5.92	4.67	3.77	3.88	2.35	2.32	3.28	3.28	2.71		1.59	30.89	0.163333	4.78667	2.85	3.09	0.051473	0.0341226	0.92233
ENSMUSG00000068040	Tm9sf4	28.18	28.41	23.55	16.6	13.76	9.01	25.41	23.03	22.7	15.28	16.41	14.5	21.09	21.17	13.23	24.79	18.54	23.93		26.7133	13.1233	23.7133	15.3967	18.4967	22.42	2.03556	1.54016	0.825007
ENSMUSG00000016763	Scube1	2.37	2.15	3.68	0	0.04	0.07	5.52	4.14	7.39	0.05	0.13	0.06	8.58	9.33	7.25	0.5	0.33	0.28		2.73333	0.0366667	5.68333	0.08	8.38667	0.37	74.5455	71.0417	22.6667
ENSMUSG00000048988	Elfn1	0.49	0.25	0.52	0.06	0.08	0.14	0.39	0.43	0.64	0	0.05	0	19.82	20.05	5.71	4.13	3.4	2.46		0.42	0.0933333	0.486667	0.0166667	15.1933	3.33	4.5	29.2	4.56256
ENSMUSG00000048217	Nags	30.67	20.3	27.95	27.68	22.93	50.46	28.76	25.69	24.79	34.31	58.37	90.03	59.8	47.21	28.89	47.58	55.97	53.29		26.3067	33.69	26.4133	60.9033	45.3	52.28	0.780845	0.433693	0.866488
ENSMUSG00000078234	Klhdc7a	3.02	2.79	3.51	6.28	4.58	5.53	6.79	5.73	5.62	5.16	4.03	7.55	1.83	0.88	1.18	11.17	10.75	9.84		3.10667	5.46333	6.04667	5.58	1.29667	10.5867	0.568639	1.08363	0.122481
ENSMUSG00000006219	Fblim1	10.94	13.38	13.78	1.62	0.47	3.32	19.82	13.11	17.57	1.01	1.52	0.78	8.29	8.25	5.9	0.53	0.71	0.66		12.7	1.80333	16.8333	1.10333	7.48	0.633333	7.04251	15.2568	11.8105
ENSMUSG00000021917	Spcs1	36.45	37.72	39.69	19.43	22.79	21.15	37.16	36.53	35.45	22.09	31.49	27.1	21.93	17.66	18.92	20.18	20.28	21.62		37.9533	21.1233	36.38	26.8933	19.5033	20.6933	1.79675	1.35275	0.942494
ENSMUSG00000002992	Apoc2	823.12	836.61	756.82	368.67	244.07	243.19	1120.17	1135.65	1195.81	393.42	418.53	346.2	997.22	882.31	933.18	553.45	524.81	533.62		805.517	285.31	1150.54	386.05	937.57	537.293	2.8233	2.9803	1.74499
ENSMUSG00000071714	Csf2rb2	4.11	5.58	4.16	0.55	0.32	0.08	4.36	3.48	4.6	0.29	0.16	0.71	5.28	5.77	3.82	0.36	0.24	0.16		4.61667	0.316667	4.14667	0.386667	4.95667	0.253333	14.5789	10.7241	19.5658
ENSMUSG00000001247	Lsr	241.37	208.86	193.63	136.61	86.76	119.87	216.11	212.49	231.58	117.37	166.41	269.42	397.12	319.82	254.6	229.47	211.18	200		214.62	114.413	220.06	184.4	323.847	213.55	1.87583	1.19338	1.51649
ENSMUSG00000071358	AC124761.4	8.32	10.13	11.75	6.34	6.76	2.36	9.15	12	10.72	3.29	3.25	1.68	3.24	3.56	2.36	0.87	3.04	2.6		10.0667	5.15333	10.6233	2.74	3.05333	2.17	1.95343	3.87713	1.40707
ENSMUSG00000019818	Cd164	119.01	98.47	87.84	76.43	84.72	62.08	96.36	87.04	77.97	89.6	113.71	134.65	44.9	44.21	44.35	68.19	98.14	87.2		101.773	74.41	87.1233	112.653	44.4867	84.51	1.36774	0.773376	0.526407
ENSMUSG00000032294	Pkm2	8.75	9.69	10.75	2.16	1.69	3.11	12.83	8.95	8.47	1.46	3.06	6	13.72	14.95	6.42	1.52	1.27	1.46		9.73	2.32	10.0833	3.50667	11.6967	1.41667	4.19397	2.87548	8.25647
ENSMUSG00000001240	Ramp2	21.74	26.88	32.5	20.55	19.58	16.85	44.68	36.29	41.23	22.45	29.34	24.84	28.6	33.86	25.69	13.98	15.43	16.59		27.04	18.9933	40.7333	25.5433	29.3833	15.3333	1.42366	1.59468	1.9163
ENSMUSG00000041112	Elmo1	4.71	5.55	4.83	0.67	0.33	0.33	6.35	5.15	5.66	1.32	0.84	1.33	3.59	4.47	4.7	1.52	1.21	1.08		5.03	0.443333	5.72	1.16333	4.25333	1.27	11.3459	4.91691	3.34908
ENSMUSG00000044258	Ctla2a	2.17	4.04	2.95	0.65	0.88	0.45	4.39	3.9	5.07	1.01	1.16	0	3.74	11.09	1.67	0	0.06	0.29		3.05333	0.66	4.45333	0.723333	5.5	0.116667	4.62626	6.15668	47.1429
ENSMUSG00000027562	Car2	11	13.23	19.24	5.87	0.95	1.24	17.2	7.63	9.9	3.28	3.37	3.45	1.65	3.48	1.07	0.66	0.67	0.42		14.49	2.68667	11.5767	3.36667	2.06667	0.583333	5.3933	3.43861	3.54286
ENSMUSG00000020241	Col6a2	5.06	4.94	5.38	2.36	0.89	1.14	10.42	7.42	8.5	0.65	1.15	1.46	9.02	8.81	6.15	1.72	1.59	1.12		5.12667	1.46333	8.78	1.08667	7.99333	1.47667	3.50342	8.07975	5.41309
ENSMUSG00000019970	Sgk1	7.34	13.3	10.78	3.6	3.28	7.4	10.66	8.38	11.17	5.1	3.45	2.73	8.72	21.63	14.34	1.4	3.21	3.45		10.4733	4.76	10.07	3.76	14.8967	2.68667	2.20028	2.67819	5.54467
ENSMUSG00000000594	Gm2a	203.29	184.08	204.95	123.35	97.95	72.68	205.84	177.13	166.93	104.65	125.03	125.77	206.3	168.15	182.09	196.05	188.4	194.53		197.44	97.9933	183.3	118.483	185.513	192.993	2.01483	1.54705	0.961242
ENSMUSG00000033508	Asprv1	2.73	3.01	4.17	0	0.05	0	3.11	1.62	2.01	0.03	0	0	0.47	0.87	0.22	0.05	0	0		3.30333	0.0166667	2.24667	0.01	0.52	0.0166667	198.2	224.667	31.2
ENSMUSG00000038400	Tmepai	4.38	4.13	5.16	1.04	0.71	0.82	15.83	8.27	10.2	1.13	1.74	2.38	2.54	3.64	2.02	1.57	1.62	0.89		4.55667	0.856667	11.4333	1.75	2.73333	1.36	5.31907	6.53333	2.0098
ENSMUSG00000028643	Ccdc23	9.46	11.92	10.4	4.65	4.64	12.01	13.41	11.57	15.32	7.49	5.07	3.85	9.69	6.86	6.9	6.67	5.52	5.59		10.5933	7.1	13.4333	5.47	7.81667	5.92667	1.49202	2.45582	1.3189
ENSMUSG00000073859	Itpripl2	15.44	18.46	20.74	2.94	2.79	1.33	24.98	20.77	18.24	2.85	2.68	0.54	9.33	10.87	11.01	2.45	2.32	2.14		18.2133	2.35333	21.33	2.02333	10.4033	2.30333	7.73938	10.542	4.51664
ENSMUSG00000024098	Twsg1	20.32	21.44	21.81	12.37	14.54	9.1	20.09	19.11	22.26	12.8	9.85	8.77	7.45	9.73	6.65	9.35	7.95	10.36		21.19	12.0033	20.4867	10.4733	7.94333	9.22	1.76534	1.95608	0.861533
ENSMUSG00000054428	Atpif1	103.81	104.27	121.79	26.64	20.54	20.11	113.73	93.79	92.82	26.48	29	28.29	42.48	36.93	40.83	25.37	27.49	26.2		109.957	22.43	100.113	27.9233	40.08	26.3533	4.90221	3.58529	1.52087
ENSMUSG00000079293	Clec7a	22.08	30.97	34.2	0.98	1.69	0.92	22.44	24.04	23.83	1.08	1.23	0.17	1.06	1.54	1.53	0.12	0.16	0.14		29.0833	1.19667	23.4367	0.826667	1.37667	0.14	24.3036	28.3508	9.83333
ENSMUSG00000024091	Vapa	49.6	52.15	47.4	21.32	28.65	32.11	43.01	43.96	47.03	30.78	30.65	42.2	37.56	29.65	36.23	23.41	45.26	29.33		49.7167	27.36	44.6667	34.5433	34.48	32.6667	1.81713	1.29306	1.05551
ENSMUSG00000058351	Snhg8	21.65	14.09	19.3	22.13	11.4	37.42	23.77	25.45	19.6	18.16	44.02	30.72	57.26	37.34	32.16	73.5	83.74	83.26		18.3467	23.65	22.94	30.9667	42.2533	80.1667	0.775758	0.740797	0.527069
ENSMUSG00000054422	Fabp1	451.53	591.64	414.19	2358.36	3292.26	742.51	580.34	522.09	635.81	3182.89	2227.44	1140.08	14.59	14.41	11.81	3267.14	2332.15	3491.92		485.787	2131.04	579.413	2183.47	13.6033	3030.4	0.227957	0.265364	0.00448895
ENSMUSG00000020080	Hkdc1	5.41	8.49	4.96	0.36	0	0.02	5.42	6.51	4.13	0.04	0.17	0.08	0.33	1.11	0.26	0.01	0.01	0		6.28667	0.126667	5.35333	0.0966667	0.566667	0.00666667	49.6316	55.3793	85
ENSMUSG00000030089	Slc41a3	1.81	1.47	2.28	0.66	0.45	0.9	7.14	7.44	7.3	0.37	0.48	0.94	4.18	5.72	4.4	1.96	1.08	0.94		1.85333	0.67	7.29333	0.596667	4.76667	1.32667	2.76617	12.2235	3.59296
ENSMUSG00000020085	Aifm2	14.02	10.45	13.24	5.9	3.5	3.6	12.13	12.13	10.56	4.93	6.17	4.92	15.5	16.82	11.11	7.15	7.13	7.03		12.57	4.33333	11.6067	5.34	14.4767	7.10333	2.90077	2.17353	2.03801
ENSMUSG00000020087	Tysnd1	34.98	27.89	29.16	24.66	17.17	49.81	32.45	31.86	30.49	24.66	53.45	85.06	73.28	32.23	35.12	99.98	114.2	91.08		30.6767	30.5467	31.6	54.39	46.8767	101.753	1.00426	0.580989	0.460689
ENSMUSG00000000753	Serpinf1	417.06	359.08	395.11	660.93	555.44	484.92	362.7	470.47	374.72	496.48	621.96	634.7	424.7	413.92	318.1	650.38	641.46	641.96		390.417	567.097	402.63	584.38	385.573	644.6	0.688448	0.688987	0.598159
ENSMUSG00000022817	Itgb5	50.98	42.02	45.33	23.29	21.99	38.94	68.42	53.7	63.89	19.39	25.02	31.37	46.95	37.99	26.51	42.62	36.14	33.4		46.11	28.0733	62.0033	25.26	37.15	37.3867	1.64248	2.45461	0.99367
ENSMUSG00000022816	Fstl1	7.69	9.56	10.95	0.63	0.87	0.91	23.63	11.49	20.37	0.81	0.76	0.4	2.24	4.35	3.18	0.9	0.89	0.68		9.4	0.803333	18.4967	0.656667	3.25667	0.823333	11.7012	28.1675	3.95547
ENSMUSG00000038539	Atf5	123.95	127.78	95.85	287.97	100.03	449.81	124.69	143.63	139.67	107.61	344.79	379.4	327.24	131.4	194.05	373.14	412.24	373.82		115.86	279.27	135.997	277.267	217.563	386.4	0.414867	0.490491	0.563052
ENSMUSG00000044783	Hjurp	21.89	19.5	22.76	15.46	16.54	10.94	34.28	29.48	26.85	29.1	24.15	20.03	37.87	32.59	41.63	345.72	274.89	355.2		21.3833	14.3133	30.2033	24.4267	37.3633	325.27	1.49395	1.23649	0.114869
ENSMUSG00000024940	Ltbp3	4.74	4.33	6.63	0.65	0.95	0.93	17.09	8.11	11.55	0.39	0.97	1.35	4.72	5.35	3.81	1.56	1.56	1.32		5.23333	0.843333	12.25	0.903333	4.62667	1.48	6.20553	13.5609	3.12613
ENSMUSG00000058135	Gstm1	1789.31	1604.23	1622.56	160.6	186.73	97.13	1068.92	1277.68	907.45	208.94	296.1	141.6	280.69	194.95	451.49	133.17	122.48	132.21		1672.03	148.153	1084.68	215.547	309.043	129.287	11.2858	5.03224	2.39037
ENSMUSG00000040435	Myd116	6.09	7.99	8.16	5.51	4.85	6.42	6.83	7.96	8.92	6.1	5.88	7.75	22.08	19.99	16.22	6.62	8.42	6.65		7.41333	5.59333	7.90333	6.57667	19.43	7.23	1.32539	1.20172	2.68741
ENSMUSG00000021423	Ly86	28.92	32.29	40.15	6.09	3.34	2.15	31.82	26.77	32.69	6.26	7.3	4.81	3.77	4.09	2.99	0.44	0.76	0.14		33.7867	3.86	30.4267	6.12333	3.61667	0.446667	8.75302	4.96897	8.09701
ENSMUSG00000030744	Rps3	65.93	66.87	76.1	36.66	41.59	73.61	62.29	65.56	74.23	57.91	63.24	82.19	76.84	79.4	68.81	47.4	43.61	49.09		69.6333	50.62	67.36	67.78	75.0167	46.7	1.37561	0.993803	1.60635
ENSMUSG00000036599	Chst12	5.05	4.34	5.23	2.56	0.93	1.76	8.4	6.57	8.43	0.95	3.02	2.24	9.89	7.21	4.63	2.16	2.12	1.28		4.87333	1.75	7.8	2.07	7.24333	1.85333	2.78476	3.76812	3.90827
ENSMUSG00000001750	Tcirg1	61.31	58.75	57.97	23.89	13.73	15.81	61.7	55.47	50.52	18.82	24	33.07	47.25	35.32	26.9	30.23	26.65	25.11		59.3433	17.81	55.8967	25.2967	36.49	27.33	3.33202	2.20965	1.33516
ENSMUSG00000001755	Coasy	49.14	39.37	44.14	43.89	46.41	75.81	47.67	53.67	54.28	49.97	75.45	98.49	58.03	42.81	40.17	89.96	97.89	80.17		44.2167	55.37	51.8733	74.6367	47.0033	89.34	0.798567	0.695011	0.526117
ENSMUSG00000041592	Sdk2	0.32	0.27	0.37	0.03	0.07	0.06	0.2	0.21	0.52	0.01	0.03	0.04	11	13.75	5.04	0.12	0.11	0.09		0.32	0.0533333	0.31	0.0266667	9.93	0.106667	6	11.625	93.0937
ENSMUSG00000030630	Fah	318.12	195.77	226.26	446.09	374.04	337.42	233.47	319.61	234.87	419.77	546.75	459.67	366.78	255.11	301.06	438.12	425.74	443.07		246.717	385.85	262.65	475.397	307.65	435.643	0.639411	0.552486	0.706197
ENSMUSG00000036594	H2-Ea	186.29	207.33	161.82	72.59	18.06	12.28	202.89	214.99	229.4	28.94	52.87	36.39	15.22	18.18	20.25	29.9	26.16	20.92		185.147	34.31	215.76	39.4	17.8833	25.66	5.39629	5.47614	0.696934
ENSMUSG00000020889	Nr1d1	11.01	13.09	25.57	112.51	81.72	40.92	80.79	104.56	84.52	62.41	54.16	81.76	20.74	21.93	51.05	206	216.82	184.63		16.5567	78.3833	89.9567	66.11	31.24	202.483	0.211227	1.36071	0.154284
ENSMUSG00000030244	Gys2	28.21	25.6	29.56	28.67	34.39	19.88	31.34	41.44	33.41	36.96	28.24	19.49	14.88	28.3	15.23	44.34	34.46	36.12		27.79	27.6467	35.3967	28.23	19.47	38.3067	1.00518	1.25387	0.508267
ENSMUSG00000074227	Spint2	107.41	99.22	107.41	51.27	47.63	64.44	127.75	98.42	108.54	49.41	61.2	88.21	66.17	62.09	51.57	46.68	53.6	51.2		104.68	54.4467	111.57	66.2733	59.9433	50.4933	1.92262	1.68348	1.18715
ENSMUSG00000069020	Urm1	13.17	12.73	15.51	5.62	5.2	5.6	15.94	14.36	18.31	5.95	8.8	8.74	9.87	8.34	5.58	8.35	7.79	8.19		13.8033	5.47333	16.2033	7.83	7.93	8.11	2.52192	2.06939	0.977805
ENSMUSG00000018819	Lsp1	7.8	10.38	12.22	1.3	0.88	1.15	17.64	14.98	13.82	1.06	1.91	1.48	5.88	6.38	2.96	0.53	0.49	0.74		10.1333	1.11	15.48	1.48333	5.07333	0.586667	9.12913	10.436	8.64773
ENSMUSG00000027366	2010106G01Rik	20.38	20.88	15.72	6.46	7.5	5.86	17.77	14.25	16.87	12.12	8.8	5.55	10.59	19.2	8.26	10.54	10.48	10.23		18.9933	6.60667	16.2967	8.82333	12.6833	10.4167	2.87487	1.847	1.2176
ENSMUSG00000064945	Y_RNA	11.51	4.44	3.39	0.44	1.12	0	7.33	5.87	3.35	0.43	0.49	20.15	2.46	1.16	19.74	0.34	0.38	5.09		6.44667	0.52	5.51667	7.02333	7.78667	1.93667	12.3974	0.785477	4.02065
ENSMUSG00000003873	Bax	30.92	30.64	26.4	11.25	8.29	31.34	50.14	37.31	46.98	10.79	15.12	14.36	27.78	23.32	20.24	19.88	15.86	20.46		29.32	16.96	44.81	13.4233	23.78	18.7333	1.72877	3.33822	1.2694
ENSMUSG00000059089	Fcgr4	12.21	16.89	9.69	6.98	2	1.99	12.73	12.51	14.9	3.54	4.36	3.17	5.86	8.52	4.09	0.14	0.32	0.42		12.93	3.65667	13.38	3.69	6.15667	0.293333	3.53601	3.62602	20.9886
ENSMUSG00000055003	Lrtm2	15.15	6.6	12.08	0.06	0.01	0	8.86	13.12	9.75	0.03	0.01	0.22	18.43	15.08	11.26	0.22	0.25	0.2		11.2767	0.0233333	10.5767	0.0866667	14.9233	0.223333	483.286	122.038	66.8209
ENSMUSG00000061825	Ces2	7.73	7.39	4.35	0.57	1.38	0.39	4.7	3.06	3.8	5.74	4.61	1.19	0.7	0.89	0.4	7.71	3.72	4.22		6.49	0.78	3.85333	3.84667	0.663333	5.21667	8.32051	1.00173	0.127157
ENSMUSG00000031586	Rbpms	21.45	17.99	19.85	12.72	12.09	10.55	46	48.86	46.69	17.01	18.95	22.8	37.14	40.27	42.38	16.18	20.32	14.92		19.7633	11.7867	47.1833	19.5867	39.93	17.14	1.67675	2.40895	2.32964
ENSMUSG00000031584	Gsr	64.55	68.21	48.09	12.45	11.34	14.1	44.62	37.82	39.29	16.88	14.45	11.58	21.62	21.96	24.42	15.34	17.45	20.12		60.2833	12.63	40.5767	14.3033	22.6667	17.6367	4.77303	2.83687	1.2852
ENSMUSG00000059714	Flot1	18.86	17.93	19.85	8.93	5.39	8.61	39.74	41.43	36.54	7.08	12.42	16.67	38.02	36.75	21.27	9.31	9.89	10.36		18.88	7.64333	39.2367	12.0567	32.0133	9.85333	2.47013	3.25435	3.24899
ENSMUSG00000055172	C1r	26.29	22.26	25	28.91	15.82	15.09	18.49	22.44	19.54	24.05	30.6	38.25	22.51	18.78	17.21	44.31	42.51	41.01		24.5167	19.94	20.1567	30.9667	19.5	42.61	1.22952	0.650915	0.457639
ENSMUSG00000020865	Abcc3	156.02	128.19	119.55	61.34	50.09	68.03	111.28	125.33	121.95	36.96	70.19	66.5	92.76	111.51	65.16	8.44	15.11	11.98		134.587	59.82	119.52	57.8833	89.81	11.8433	2.24986	2.06484	7.58317
ENSMUSG00000070427	Il18bp	29.67	38.47	26.52	17.3	8.22	5	27.87	27.66	35.15	12.98	12.15	11.37	36.22	47.85	28.46	2.93	3.35	2.71		31.5533	10.1733	30.2267	12.1667	37.51	2.99667	3.10157	2.48438	12.5172
ENSMUSG00000020869	Lrrc59	53.63	81.35	52.92	28.65	26.88	20.53	52.68	46.71	53.11	42.15	39.75	35.92	37.47	28.82	34.81	41.2	34.64	40.89		62.6333	25.3533	50.8333	39.2733	33.7	38.91	2.47042	1.29435	0.866101
ENSMUSG00000059248	09/09/11	58.99	70.28	49.76	31.53	19.82	32.92	49.69	42.39	45.37	28.35	45.19	45.88	47.48	30.3	24.34	47.38	43.63	44.27		59.6767	28.09	45.8167	39.8067	34.04	45.0933	2.12448	1.15098	0.754879
ENSMUSG00000037405	Icam1	36.3	31.39	38.34	4.95	3.01	4.43	33.3	28.22	38.32	4.32	5.12	5.17	32.36	38.35	27.22	10.24	7.17	8.82		35.3433	4.13	33.28	4.87	32.6433	8.74333	8.55771	6.83368	3.73351
ENSMUSG00000005054	Cstb	489.07	592.17	511.7	45.55	46.5	45.48	488.49	475.43	478.65	50.08	52.15	47	65.72	75.19	67.31	17.97	19.85	20.27		530.98	45.8433	480.857	49.7433	69.4067	19.3633	11.5825	9.66676	3.58444
ENSMUSG00000050708	Ftl1	94.04	118.74	101.02	36.31	63.08	62.48	91.97	72.64	108.83	86.61	85.54	57.68	5.58	6.51	5.25	4.03	3.5	3.63		104.6	53.9567	91.1467	76.61	5.78	3.72	1.93859	1.18975	1.55376
ENSMUSG00000056605	Krt72	0	0	0.02	0	0	0	0	0	0	0	0	0	0	0	0.03	7.51	2.75	4.7		0.00666667	0	0	0	0.01	4.98667	#DIV/0!	#DIV/0!	0.00200535
ENSMUSG00000051652	Lrrc3	22.59	12.19	15.12	17.48	16.66	42.13	16.51	15.98	17.38	19.53	22.58	29.69	35.53	25.7	20.35	58.49	51.69	44.99		16.6333	25.4233	16.6233	23.9333	27.1933	51.7233	0.654255	0.694568	0.525746
ENSMUSG00000031906	Smpd3	17.72	16.63	9.82	1.8	0.31	0.48	14.72	13.85	16.39	1.1	1.35	1.9	47.83	34.99	24.89	11.5	13.98	9.71		14.7233	0.863333	14.9867	1.45	35.9033	11.73	17.0541	10.3356	3.06081
ENSMUSG00000027469	Tpx2	2.55	3.99	2.09	0.49	0.14	0.54	4.85	2.08	4.83	0.31	0.22	0.06	0.22	0.31	0.19	0.09	0.14	0.33		2.87667	0.39	3.92	0.196667	0.24	0.186667	7.37607	19.9322	1.28571
ENSMUSG00000048779	P2ry6	15.75	16.37	18.66	3.15	1.45	2.24	20	14.67	16.35	1.76	2.47	3.33	30.37	25.96	16.16	2.31	3.01	1.17		16.9267	2.28	17.0067	2.52	24.1633	2.16333	7.42398	6.74868	11.1695
ENSMUSG00000030161	Gabarapl1	142.77	115.35	136.84	200.15	191.96	340.25	127.33	164.84	126.08	134.81	136.28	104.09	108.49	258.44	97.85	181.13	147.22	169.84		131.653	244.12	139.417	125.06	154.927	166.063	0.539298	1.1148	0.932937
ENSMUSG00000049686	Tmem142a	32.56	31.79	31.16	21.42	15.53	14.49	25.96	25.76	24.2	10.97	27.24	35.24	39.3	29.15	25.76	28.1	25.66	22.52		31.8367	17.1467	25.3067	24.4833	31.4033	25.4267	1.85673	1.03363	1.23506
ENSMUSG00000027750	Postn	3.63	4.9	5.26	1.81	1.71	1	11.49	7.31	11.15	1.03	1.52	0.91	2.02	6.42	2.94	0.19	0.17	0.29		4.59667	1.50667	9.98333	1.15333	3.79333	0.216667	3.05088	8.65607	17.5077
ENSMUSG00000030168	Adipor2	97.46	115.05	96.15	151.56	210.67	179.31	89.24	88.55	76.73	237.99	206.15	148.07	79.32	68.32	67.23	171.02	145	184.13		102.887	180.513	84.84	197.403	71.6233	166.717	0.569967	0.42978	0.429611
ENSMUSG00000000440	Pparg	11.58	11.4	10.91	2.86	4.81	2.96	12.96	13.75	14.02	5.45	10.58	5.92	5.21	6.01	5.57	0.22	0.11	0.16		11.2967	3.54333	13.5767	7.31667	5.59667	0.163333	3.18815	1.85558	34.2653
ENSMUSG00000040883	Tmem205	544.74	396.81	435.49	489.81	380.46	648.65	376.88	538.02	396.53	511.57	755.82	968.07	426.84	251.31	289.64	793.28	731.65	715.58		459.013	506.307	437.143	745.153	322.597	746.837	0.906592	0.586649	0.431951
ENSMUSG00000025224	Gbf1	12.01	10.88	11.38	10.16	9.52	7.11	11.59	10.81	10.09	13.74	16.5	19.45	13.5	9.72	8.1	31.61	26.12	27.2		11.4233	8.93	10.83	16.5633	10.44	28.31	1.27921	0.653854	0.368774
ENSMUSG00000004677	Myo9b	19.98	19.49	18.5	4.62	3.81	5.67	24.23	24.01	25.78	4.72	5.9	6.81	17.01	14.76	12.84	11.25	9.75	9.47		19.3233	4.7	24.6733	5.81	14.87	10.1567	4.11135	4.2467	1.46406
ENSMUSG00000031762	Mt2	365.42	455.61	485.76	132.12	2.86	4.35	509	387.44	623.88	2.84	6.74	3.35	1933.89	3011.73	1757.25	145.37	65	17.12		435.597	46.4433	506.773	4.31	2234.29	75.83	9.3791	117.581	29.4645
ENSMUSG00000003585	Sec14l2	129.76	96.78	102.89	144.22	130.53	210.32	105.23	122	106.76	167.53	235.29	209.87	93.49	65.89	66.84	208.08	228.62	230.46		109.81	161.69	111.33	204.23	75.4067	222.387	0.679139	0.545121	0.339079
ENSMUSG00000031767	Nudt7	23.54	28.12	22.11	105.54	266.68	93.93	17.43	19.69	17.7	334.12	267.06	150.74	8.19	7.35	5.2	164.2	109.83	170.52		24.59	155.383	18.2733	250.64	6.91333	148.183	0.158254	0.0729067	0.0466539
ENSMUSG00000036904	Fzd8	2.99	2.19	2.89	4.15	3.56	10.14	4.82	3.71	4.13	2.22	6.21	17.3	5.1	4.38	4.29	21.9	14.97	12.4		2.69	5.95	4.22	8.57667	4.59	16.4233	0.452101	0.492033	0.27948
ENSMUSG00000031765	Mt1	1190.4	1257.99	2019.72	498.83	38.75	140.39	2090.84	2220.03	2694.03	17.77	47.01	51.7	6261.9	7965.56	5723.54	377.43	96.03	46.26		1489.37	225.99	2334.97	38.8267	6650.33	173.24	6.59042	60.1382	38.388
ENSMUSG00000027012	Dync1i2	27.48	32.12	31.58	13.68	16.36	6.99	27.76	27.74	23.47	20.08	14.29	6.99	6.55	8.8	8.57	4.2	5.35	8.25		30.3933	12.3433	26.3233	13.7867	7.97333	5.93333	2.46233	1.90933	1.34382
ENSMUSG00000026548	Slamf9	3.28	3.26	3.32	0.24	0.12	0.08	5.05	4.42	6.63	0.44	1	0	1.08	1.71	1.59	0.29	0.12	0.09		3.28667	0.146667	5.36667	0.48	1.46	0.166667	22.4091	11.1806	8.76
ENSMUSG00000027016	Zfp533	5.16	4.4	4.95	5.31	3.75	1.59	5.48	6.11	5.41	3.22	5.13	7.47	8.87	11	9.41	2.58	2.78	2.19		4.83667	3.55	5.66667	5.27333	9.76	2.51667	1.36244	1.07459	3.87815
ENSMUSG00000040152	Thbs1	2.8	3.27	4.82	0.37	0.28	0.48	5.77	2.42	4.39	0.13	0.15	0.06	6.41	8.91	6.85	0.46	0.25	0.29		3.63	0.376667	4.19333	0.113333	7.39	0.333333	9.63717	37	22.17
ENSMUSG00000026542	Apcs	445.71	584.08	642.8	579.83	499.92	228.09	74.83	136.09	130.84	81.07	56.37	33.02	224.53	202.94	132.04	115.44	91.85	137.04		557.53	435.947	113.92	56.82	186.503	114.777	1.27889	2.00493	1.62492
ENSMUSG00000026547	Tagln2	181.67	168.3	180.94	9.66	8.24	6.98	226.54	173.37	182.39	12.62	11.41	9.21	133.19	119.53	105.02	7.99	9.69	9.65		176.97	8.29333	194.1	11.08	119.247	9.11	21.3388	17.5181	13.0896
ENSMUSG00000003477	Inmt	209.15	134.91	213.52	479.49	634.37	982.46	178.03	247.01	250.68	401.44	638.56	626.89	5.72	13.43	9.05	12.32	72.97	59.54		185.86	698.773	225.24	555.63	9.4	48.2767	0.26598	0.405378	0.194711
ENSMUSG00000026389	Steap3	24.43	29.79	18.6	12.28	11.21	12	15.06	16.53	16.7	17.25	22.16	22.63	8.59	5.14	5.9	10.47	8.3	8.58		24.2733	11.83	16.0967	20.68	6.54333	9.11667	2.05185	0.778369	0.717733
ENSMUSG00000038754	Elovl3	0.17	0	0.04	34.52	52.74	19.26	0.05	0	0	236.12	220.94	115.18	0.27	0.09	0.62	129.82	159.32	244.99		0.07	35.5067	0.0166667	190.747	0.326667	178.043	0.00197146	8.73759e-05	0.00183476
ENSMUSG00000026387	Sctr	2.54	3.08	4.29	0.05	0.12	0	4.48	2.09	2.41	0.02	0	0	0.46	1.13	0.44	0.09	0.02	0		3.30333	0.0566667	2.99333	0.00666667	0.676667	0.0366667	58.2941	449	18.4545
ENSMUSG00000025937	Lactb2	36.9	33.26	26.97	39.78	54.64	45.94	35.48	30.03	28.23	58.34	53.55	61.87	14.89	15.47	9.28	55.07	71.47	69.44		32.3767	46.7867	31.2467	57.92	13.2133	65.3267	0.692006	0.53948	0.202266
ENSMUSG00000025936	EG241041	0.11	0.1	0.18	0.86	0.7	0.46	0.35	0.79	0.36	15.77	6.25	6.03	0.03	0	0	0.19	0.14	0.39		0.13	0.673333	0.5	9.35	0.01	0.24	0.193069	0.0534759	0.0416667
ENSMUSG00000020538	Srebf1	70.59	53.4	57.67	78.12	64.84	92.69	64.1	43.45	45.66	51.56	117.24	147.1	92.09	38.21	45	58.41	118.42	132.68		60.5533	78.55	51.07	105.3	58.4333	103.17	0.770889	0.484995	0.566379
ENSMUSG00000040938	Slc16a11	6.64	4.47	5.06	5.98	3.06	8.01	7.63	4.46	5.64	4.68	8.56	12.03	19.5	13.26	10.58	30.18	33.54	29.1		5.39	5.68333	5.91	8.42333	14.4467	30.94	0.948387	0.701622	0.466925
ENSMUSG00000006699	Cdc42	62.53	86.38	77.42	26.2	41.94	35.82	65.54	57.89	70.69	41.78	29.19	13.47	16.06	24.85	19.96	9.04	12.57	19.18		75.4433	34.6533	64.7067	28.1467	20.29	13.5967	2.17709	2.29891	1.49228
ENSMUSG00000022620	Arsa	31.73	29.33	24.63	16.62	13.49	13.93	35.44	38.46	34.75	16	24.9	25.11	57.36	44.62	26.04	34.42	35.54	31.43		28.5633	14.68	36.2167	22.0033	42.6733	33.7967	1.94573	1.64596	1.26265
ENSMUSG00000049577	Zfpm1	18.61	18.09	20.2	29.4	12.23	23.17	40.79	39.86	29.88	14.88	51.88	114.37	41.14	20.21	32.02	78.84	84.16	67.67		18.9667	21.6	36.8433	60.3767	31.1233	76.89	0.878086	0.610225	0.404777
ENSMUSG00000003617	Cp	476.74	604.92	551.44	174.49	189.57	57.08	318	381.96	339.17	190.96	113.88	60.06	278.38	293.25	314.16	61.7	64.83	82.91		544.367	140.38	346.377	121.633	295.263	69.8133	3.87781	2.84771	4.22933
ENSMUSG00000049775	Tmsb4x	164.09	208.25	211.53	51.21	46.83	45.5	254.14	224.48	270.24	55.19	52.06	80.38	55.45	83.09	62.31	14.91	23.35	16.27		194.623	47.8467	249.62	62.5433	66.95	18.1767	4.06765	3.99115	3.68329
ENSMUSG00000017969	Ptgis	2.98	2.47	5.25	1.38	1.1	1.6	9.98	7.39	9.67	1.27	1.09	0.89	0.32	1.21	0.8	0.67	0.51	0.46		3.56667	1.36	9.01333	1.08333	0.776667	0.546667	2.62255	8.32	1.42073
ENSMUSG00000046805	Mpeg1	87.07	105.64	80.77	36.24	24.8	23.02	54.19	44.14	74.42	11.05	8.74	6.28	64.16	87.86	50.12	35.31	32.11	39.07		91.16	28.02	57.5833	8.69	67.38	35.4967	3.25339	6.62639	1.89821
ENSMUSG00000021281	Tnfaip2	36.28	36.14	35.67	10.91	13.95	17.32	26.49	22.13	18.85	23.55	16	24.05	10.65	8.91	5.45	2.92	4.8	5.55		36.03	14.06	22.49	21.2	8.33667	4.42333	2.56259	1.06085	1.8847
ENSMUSG00000015337	Endog	29.77	16.9	21.62	28.07	19.78	74.22	23.38	32.71	26.48	28.44	51.65	121.47	48.86	24.51	30.39	47.55	61.02	44.34		22.7633	40.69	27.5233	67.1867	34.5867	50.97	0.559433	0.409655	0.678569
ENSMUSG00000021135	Slc10a1	109.62	83.57	126.06	436.64	570.63	298.62	71.58	86.33	89.76	534.66	407.15	298.97	220.83	223.42	173.74	496.1	416.59	479.53		106.417	435.297	82.5567	413.593	205.997	464.073	0.244469	0.199608	0.443888
ENSMUSG00000021133	4933426M11Rik	16.52	16.24	17.69	9.44	7.99	6.54	17.98	15.88	16.33	7.7	7.02	4.93	19.69	29.88	17.41	10.83	9.96	8.24		16.8167	7.99	16.73	6.55	22.3267	9.67667	2.10471	2.5542	2.30727
ENSMUSG00000031016	Wee1	7.49	5.03	7.69	0.9	1.43	0.43	8.26	7.61	8.51	1.03	1.32	0.81	2.88	3.17	2.69	2.47	2.8	1.51		6.73667	0.92	8.12667	1.05333	2.91333	2.26	7.32246	7.71519	1.28909
ENSMUSG00000075604	Cyp11b1	0	0	0	0	30.49	0.52	0	0	0	0	0	0	0	0	0	0	0	0		0	10.3367	0	0	0	0	0	#DIV/0!	#DIV/0!
ENSMUSG00000057037	Cfhr1	1.79	1.3	1.21	3.85	7.22	3.78	10.67	14.21	13.51	45.99	26.1	14.63	8.37	17.24	11.39	24.86	27.84	42.56		1.43333	4.95	12.7967	28.9067	12.3333	31.7533	0.289562	0.442689	0.388411
ENSMUSG00000020400	Tnip1	36.64	34.64	29.6	6.75	3.43	5.68	23.73	20.79	21.74	4.17	6.25	8.4	30.3	27.91	18.58	12.75	12.9	11.19		33.6267	5.28667	22.0867	6.27333	25.5967	12.28	6.36066	3.52072	2.08442
ENSMUSG00000075602	Ly6a	174.12	261.58	119.79	289.42	85	24.79	12.6	9.88	9.26	13.6	14.05	7.48	8.72	13.85	8.71	3.3	4.19	3.17		185.163	133.07	10.58	11.71	10.4267	3.55333	1.39147	0.903501	2.93433
ENSMUSG00000074738	B930041F14Rik	24.8	20.16	24.1	1.08	1.23	1.56	29.35	19.11	22.42	0.41	0.56	0.18	82.87	74.78	47.53	0.79	0.71	0.56		23.02	1.29	23.6267	0.383333	68.3933	0.686667	17.845	61.6348	99.6019
ENSMUSG00000021497	Txndc15	21.55	19.5	20.7	20.28	23.72	32.05	16.87	18.8	18.98	32.67	34.8	34.13	13.53	13.32	10.32	28.44	32.44	30.22		20.5833	25.35	18.2167	33.8667	12.39	30.3667	0.811966	0.537894	0.408013
ENSMUSG00000028655	Mfsd2	5.17	10.41	7.31	19.66	3.82	6.97	25.92	18.26	14.49	2.02	12.07	2.24	87.61	114.74	84.36	11.38	25.08	12.04		7.63	10.15	19.5567	5.44333	95.57	16.1667	0.751724	3.59277	5.91155
ENSMUSG00000031839	Hsbp1	138.82	173.79	187.2	115.73	112.99	79.01	157.83	158.08	143.8	112.53	105.88	61.22	59.54	67.55	63.55	70.87	66.56	67.92		166.603	102.577	153.237	93.21	63.5467	68.45	1.62418	1.64399	0.928366
ENSMUSG00000028657	Ppt1	32.51	39.63	36.25	18.62	20.17	9.79	29.38	28.79	29.08	11.89	11.16	6.59	10.67	15.84	9.41	9.63	11	12.49		36.13	16.1933	29.0833	9.88	11.9733	11.04	2.23117	2.94366	1.08454
ENSMUSG00000046245	Pilra	4.94	6.9	5.5	1.05	0.95	0.23	5.31	3.61	4.53	1.64	1.43	0.15	0.09	0.24	0.21	0.05	0.1	0.04		5.78	0.743333	4.48333	1.07333	0.18	0.0633333	7.77578	4.17702	2.84211
ENSMUSG00000003051	Elf3	20.09	15.96	13.38	1.13	0.39	0.27	6.71	3.69	5.7	0.4	0.31	0.44	14.4	10.12	3.7	0.58	0.46	0.45		16.4767	0.596667	5.36667	0.383333	9.40667	0.496667	27.6145	14	18.9396
ENSMUSG00000003053	Cyp2c29	739.43	683.09	990.18	223.5	345.97	110.92	1168.31	890.47	1061.37	377.67	436.88	242.06	1336.86	1123.32	1113.59	49.65	82.36	52.38		804.233	226.797	1040.05	352.203	1191.26	61.4633	3.54605	2.95298	19.3816
ENSMUSG00000057738	Spna2	31.51	33.45	38.19	10.72	12.8	6.46	37.27	34.87	32.94	14.34	12.4	10.36	28.55	37.39	30.18	11.13	9.5	10.75		34.3833	9.99333	35.0267	12.3667	32.04	10.46	3.44063	2.83235	3.0631
ENSMUSG00000034192	Lsm3	17.07	18.68	18.52	6.87	4.28	4.97	16.73	13.07	15.79	5.62	5.22	3.26	5.18	5.91	8.69	2.7	2.66	2.91		18.09	5.37333	15.1967	4.7	6.59333	2.75667	3.36663	3.23333	2.39178
ENSMUSG00000029380	Cxcl1	21.93	15.66	31.27	15.36	7.54	4.59	12.15	13.78	12.05	2.83	1.09	2.57	23.41	13.53	46.6	10.85	11.23	5.96		22.9533	9.16333	12.66	2.16333	27.8467	9.34667	2.50491	5.85208	2.97932
ENSMUSG00000015932	Dstn	51.76	65	58.97	30	39.43	31.94	61.76	48.6	71.09	44.61	26.88	18.07	12.97	18.52	13.71	10.38	8.02	12.24		58.5767	33.79	60.4833	29.8533	15.0667	10.2133	1.73355	2.02602	1.4752
ENSMUSG00000007613	Tgfbr1	6.04	8.32	8.47	1.21	2.16	1.25	7.18	5.77	7.04	2.99	1.59	0.84	1.35	2.99	2.79	1.07	1.2	1.62		7.61	1.54	6.66333	1.80667	2.37667	1.29667	4.94156	3.68819	1.8329
ENSMUSG00000002885	Cd97	48.91	52.54	48.67	14.4	10.75	17.01	32.84	24.5	34.05	11.76	13.6	13.96	26.28	25.73	15.56	5.78	5.27	4.36		50.04	14.0533	30.4633	13.1067	22.5233	5.13667	3.56072	2.32426	4.38482
ENSMUSG00000042632	Pla2g6	31.37	24.61	25.36	19.47	12.49	18.06	22.3	25.38	22.11	11.27	22.9	21.32	18.74	14.46	14.9	34.92	33.17	34.15		27.1133	16.6733	23.2633	18.4967	16.0333	34.08	1.62615	1.2577	0.470462
ENSMUSG00000052384	Lrrc33	10.88	9.18	10.59	3.4	2.12	3.4	11.61	8.98	9.5	2.1	3.15	3.16	6.44	5.44	3.62	5.17	5.01	3.36		10.2167	2.97333	10.03	2.80333	5.16667	4.51333	3.4361	3.57788	1.14476
ENSMUSG00000029417	Cxcl9	23.16	40.64	22.65	26.59	5.53	3.03	13	10.86	10.22	9.8	18.9	5.54	0.55	0.47	1.18	2.14	3.28	2.66		28.8167	11.7167	11.36	11.4133	0.733333	2.69333	2.45946	0.995327	0.272277
ENSMUSG00000023915	Tnfrsf21	6.94	6.57	5.54	1.93	0.93	0.98	8.2	5.56	7.13	1.2	1.32	3.27	6.2	8.07	7.23	1.8	1.53	0.79		6.35	1.28	6.96333	1.93	7.16667	1.37333	4.96094	3.60794	5.21845
ENSMUSG00000075517	AC118710.7	12.8	11.45	14.3	50.03	53.4	36.32	11.73	15.35	12.23	43.28	36.22	39.37	3.32	1.65	1.43	33.6	20.85	24.14		12.85	46.5833	13.1033	39.6233	2.13333	26.1967	0.27585	0.330697	0.0814353
ENSMUSG00000059895	Ptp4a3	17.54	15.94	15.91	7.96	3.76	9.12	21.35	15.65	18.49	3.69	5.86	7.75	13.6	10.48	9.24	4.72	6.41	3.6		16.4633	6.94667	18.4967	5.76667	11.1067	4.91	2.36996	3.20751	2.26205
ENSMUSG00000028469	Npr2	2.17	2.02	2.49	9.62	10.96	7.35	5.52	4.67	3.57	20.32	23.1	32.99	2.73	2.7	5.15	24.46	20.01	20.54		2.22667	9.31	4.58667	25.47	3.52667	21.67	0.239169	0.180081	0.162744
ENSMUSG00000053253	Ndfip2	19.58	19.21	17.87	8.09	9.96	8.04	12.78	11.09	14.7	7.24	6.59	5.94	17.84	22.39	15.44	9.87	9.64	9.83		18.8867	8.69667	12.8567	6.59	18.5567	9.78	2.17171	1.95094	1.89741
ENSMUSG00000060063	Alox5ap	13.92	15.52	18.5	4.82	2.68	2.45	26.8	22.32	25.09	2.88	3.87	5.05	13.01	13.51	6.79	1.18	0.64	0.52		15.98	3.31667	24.7367	3.93333	11.1033	0.78	4.81809	6.28898	14.235
ENSMUSG00000065541	mmu-mir-24-2	5.3	7.06	8.62	0.42	0.36	0	5.34	5.99	4	0.82	0.47	0	6.04	6.91	3.6	0.32	1.46	2.99		6.99333	0.26	5.11	0.43	5.51667	1.59	26.8974	11.8837	3.4696
ENSMUSG00000046794	Ppp1r3b	25.14	18.04	29.78	29.27	17.96	26.5	14.92	7.71	8.07	67.38	46.88	40.45	24.73	15.17	9.99	14.55	31.2	33.61		24.32	24.5767	10.2333	51.57	16.63	26.4533	0.989556	0.198436	0.628654
ENSMUSG00000025154	Arhgap19	1.49	1.48	1.24	0.13	0.2	0.15	5.04	3.66	3.71	0.61	0.43	0.35	0.33	0.46	0.3	0.14	0.13	0.16		1.40333	0.16	4.13667	0.463333	0.363333	0.143333	8.77083	8.92806	2.53488
ENSMUSG00000036606	Plxnb2	48.27	41.01	44.03	35.87	30.08	48.44	54.22	51.73	52.91	34.07	54.19	84.37	54.63	42.5	33.5	86.93	79.23	69.38		44.4367	38.13	52.9533	57.5433	43.5433	78.5133	1.1654	0.920234	0.554598
ENSMUSG00000025151	Maged1	63.9	62.11	65.62	38.18	26.86	51.12	73.7	60.32	82.25	41.17	51.6	70.52	34.79	33.52	25.72	53.41	52.14	53.74		63.8767	38.72	72.09	54.43	31.3433	53.0967	1.64971	1.32445	0.590307
ENSMUSG00000025150	Cbr2	0.2	0.11	0.15	0	0.11	0.16	0.31	0.26	0.09	0.13	0.45	0.1	6.75	5.33	2.97	0.31	0.24	0.2		0.153333	0.09	0.22	0.226667	5.01667	0.25	1.7037	0.970588	20.0667
ENSMUSG00000060068	AL596103.22	41.73	46.11	40.56	93.4	80.31	34.64	57.62	60.57	68.46	48.5	33.83	15.39	3.74	5.26	3.29	5.11	4.8	6.49		42.8	69.45	62.2167	32.5733	4.09667	5.46667	0.616271	1.91005	0.74939
ENSMUSG00000015806	Qdpr	91.84	86.36	80.6	167.92	228.8	206.23	92.62	104.22	100.35	226.91	196.08	158.84	64.5	49.04	55.53	105.82	110.91	125.12		86.2667	200.983	99.0633	193.943	56.3567	113.95	0.429223	0.510785	0.494574
ENSMUSG00000035914	Cd276	9.08	9.8	7.49	0.71	0.5	1.09	19.53	14.29	17.02	3.26	3.04	3.46	4.08	4.03	2.58	7.92	5.51	6.02		8.79	0.766667	16.9467	3.25333	3.56333	6.48333	11.4652	5.20902	0.549614
ENSMUSG00000070348	Ccnd1	40.63	47.54	49.65	10.73	6.33	10.43	57.79	40.75	49.79	4.68	7.52	6.82	10.02	10	7.57	7.31	7.48	8.12		45.94	9.16333	49.4433	6.34	9.19667	7.63667	5.01346	7.79863	1.20428
ENSMUSG00000034993	Vat1	93.31	91.28	89.62	18.02	12.21	20.17	96.98	89	88.35	10.66	25.89	33.99	93.46	81.39	65.65	31.7	30.58	26.52		91.4033	16.8	91.4433	23.5133	80.1667	29.6	5.44067	3.889	2.70833
ENSMUSG00000031780	Ccl17	4.34	5.01	4.05	0	0.07	0	1.89	1.42	2	0	0	0	0.42	0.4	0.75	0	0.08	0		4.46667	0.0233333	1.77	0	0.523333	0.0266667	191.429	#DIV/0!	19.625
ENSMUSG00000005982	1200013P24Rik	61.2	48.25	64.25	52.98	63.7	32.21	45.01	52.86	39.78	68.67	76.09	70.11	61.33	51.18	47.73	125.76	86.05	94.68		57.9	49.63	45.8833	71.6233	53.4133	102.163	1.16663	0.64062	0.522823
ENSMUSG00000021622	Ckmt2	2.42	2.82	2.87	2.31	1.43	36.03	2.6	1.27	1.7	2.89	6.51	0	0.05	0.12	0.29	0.28	0.03	0		2.70333	13.2567	1.85667	3.13333	0.153333	0.103333	0.203923	0.592553	1.48387
ENSMUSG00000021624	Cd180	4.53	5.59	4.99	1.28	1.14	0.85	6.81	5.49	7.21	1.51	1.42	1.01	1.77	1.73	1.73	0.18	0.1	0.07		5.03667	1.09	6.50333	1.31333	1.74333	0.116667	4.6208	4.95178	14.9429
ENSMUSG00000054630	Ugt2b5	24.45	25.04	24.85	27.38	65.06	27.97	29.61	42.74	31.2	105.73	57.61	29	13.1	15.97	20.42	70.95	77.87	99.44		24.78	40.1367	34.5167	64.1133	16.4967	82.7533	0.617391	0.53837	0.199347
ENSMUSG00000084708	SNORA48	3.37	3.93	4.8	7.53	3.17	12.71	0.92	0.59	2.08	5.17	5.54	0	3.24	3.9	36.6	0.48	2.44	3.33		4.03333	7.80333	1.19667	3.57	14.58	2.08333	0.516873	0.335201	6.9984
ENSMUSG00000083126	AL805918.5	6.16	5.99	5.6	5.26	14.63	5.41	5.84	3.73	5.4	36.85	41.34	32.48	5.34	3.16	1.11	6.07	7.59	5.56		5.91667	8.43333	4.99	36.89	3.20333	6.40667	0.701581	0.135267	0.5
ENSMUSG00000037887	Dusp8	2.63	1.75	1.85	0.26	0.27	0.12	2.12	1.48	2.06	0.61	1.51	0.65	8.77	8.53	11.2	2.51	2.77	1.69		2.07667	0.216667	1.88667	0.923333	9.5	2.32333	9.58462	2.04332	4.08895
ENSMUSG00000032599	Ihpk2	16.31	14.71	11.63	23.71	10.28	18.06	15.98	16.45	22.6	8.73	8.98	10.8	32.72	57.77	36.68	18.39	16.81	13.8		14.2167	17.35	18.3433	9.50333	42.39	16.3333	0.819404	1.9302	2.59531
ENSMUSG00000021728	Emb	3.21	3.62	3.63	0.18	0.56	0.09	3.74	2.76	3.31	0.14	0.16	0.11	4.31	4.3	1.22	0.12	0.05	0.27		3.48667	0.276667	3.27	0.136667	3.27667	0.146667	12.6024	23.9268	22.3409
ENSMUSG00000028277	Ube2j1	23.07	22.85	22.29	11.98	10.68	10.5	21.1	19.92	22.31	12.35	14.6	13.36	20.26	21.41	20.16	17.98	20.58	17.3		22.7367	11.0533	21.11	13.4367	20.61	18.62	2.057	1.57107	1.10687
ENSMUSG00000024661	Fth1	4073.95	3376.03	3426.78	1640.18	874.01	1718.81	3624.39	3626.38	3341.57	977.71	2528.7	5311.52	5644.02	3601.21	4206.2	2982.16	3620.9	2929.36		3625.59	1411	3530.78	2939.31	4483.81	3177.47	2.56952	1.20123	1.41112
ENSMUSG00000018796	Acsl1	98.14	69.03	76.48	212.98	259.6	334.18	64.45	72.58	66.62	306.5	285.95	231.72	56.02	62.8	52.62	338.11	285.89	298.88		81.2167	268.92	67.8833	274.723	57.1467	307.627	0.302011	0.247097	0.185766
ENSMUSG00000028278	Rragd	23.26	20.79	22.43	0.3	0.33	0.86	12.62	12.07	13.1	0.4	0.29	0.25	3.9	4.3	4.1	0.21	0.18	0.14		22.16	0.496667	12.5967	0.313333	4.1	0.176667	44.6174	40.2021	23.2075
ENSMUSG00000035004	Igsf6	3.09	5.12	6.63	0.53	0.62	0.27	6.37	5.57	5.19	0.88	0.94	0.61	2.49	3.51	2.33	0.11	0.18	0		4.94667	0.473333	5.71	0.81	2.77667	0.0966667	10.4507	7.04938	28.7241
ENSMUSG00000034459	Ifit1	12.36	20.38	11.22	1.44	1.4	0.74	2.44	2.58	2.8	3.61	2.84	0.55	0.17	0.17	0.4	0.87	0.89	1.31		14.6533	1.19333	2.60667	2.33333	0.246667	1.02333	12.2793	1.11714	0.241042
ENSMUSG00000018339	Gpx3	44.27	42.52	78.75	5.72	6.96	12.73	101.33	101.32	91.42	6.94	7.76	10.44	153.42	177.32	136.6	8.84	8.38	6.85		55.18	8.47	98.0233	8.38	155.78	8.02333	6.51476	11.6973	19.4159
ENSMUSG00000024665	Fads2	285.9	265.08	206.2	292.71	290.22	168.53	328.81	265.69	322.82	198.4	231.87	186.94	111.71	99.3	51.76	221.22	221.59	234.24		252.393	250.487	305.773	205.737	87.59	225.683	1.00761	1.48624	0.38811
ENSMUSG00000009145	Dqx1	11.57	7.9	9.04	3.18	2.63	4.5	10.41	10.23	11.23	3.31	2.66	4.16	11.41	9.7	7.24	10.26	9.26	8.33		9.50333	3.43667	10.6233	3.37667	9.45	9.28333	2.76528	3.1461	1.01795
ENSMUSG00000032060	Cryab	13.73	11.11	18.4	10.42	5.08	57.41	33.54	16.37	23.77	7.58	21.12	5.84	6.66	8.46	6.23	5.69	4.46	4.24		14.4133	24.3033	24.56	11.5133	7.11667	4.79667	0.59306	2.13318	1.48367
ENSMUSG00000002458	Rgs19	6.45	7.02	6.81	1.66	1.23	1.21	11.43	9.46	11.27	1.36	2.07	0.76	5.69	6.28	3.61	0.53	0.97	1.1		6.76	1.36667	10.72	1.39667	5.19333	0.866667	4.94634	7.67542	5.99231
ENSMUSG00000017774	Myo1c	21.34	17.97	18.83	6.87	5.15	8.19	22.41	17.27	20.73	5.08	7.52	7.53	24.58	23.19	16.53	8.64	7.33	7.28		19.38	6.73667	20.1367	6.71	21.4333	7.75	2.87679	3.00099	2.76559
ENSMUSG00000032068	1600029D21Rik	40.67	44.92	41.92	1.62	1.72	0.37	61.51	54.73	66.31	1.9	1.43	1.42	4.46	7.48	6.75	1.45	0.96	1.19		42.5033	1.23667	60.85	1.58333	6.23	1.2	34.3693	38.4316	5.19167
ENSMUSG00000024399	Ltb	22.93	20.97	26.59	1.01	0.39	0.97	17.32	8.93	12.7	0.49	0.6	0.09	11.53	11.1	9.51	1.1	0.73	0.37		23.4967	0.79	12.9833	0.393333	10.7133	0.733333	29.7426	33.0085	14.6091
ENSMUSG00000024397	Aif1	7.53	7.79	6.65	2.66	1.75	1.42	6.11	7.2	7.86	2.22	1.88	1.69	1.14	1.32	0.66	0.61	0.18	0		7.32333	1.94333	7.05667	1.93	1.04	0.263333	3.76844	3.6563	3.94937
ENSMUSG00000064163	AC133098.7	80.21	94.69	103.57	18.45	50.13	83.46	22.72	24.48	41.15	61.27	90.2	56.55	45.15	43.35	41.04	24.29	13.77	18		92.8233	50.68	29.45	69.34	43.18	18.6867	1.83156	0.424719	2.31074
ENSMUSG00000034450	Gulo	173.35	142.8	189.35	190.51	222.87	147.43	218.2	141.25	153.07	236.64	253.62	275.14	56.98	50.36	40.82	524.43	374.18	468.05		168.5	186.937	170.84	255.133	49.3867	455.553	0.901375	0.669611	0.10841
ENSMUSG00000019312	Grb7	40.42	28.4	40.49	69.63	57.96	93.91	41.73	56.86	48.93	63.79	67.89	84.45	63	62.36	48.36	66.16	60.04	61.72		36.4367	73.8333	49.1733	72.0433	57.9067	62.64	0.493499	0.682552	0.924436
ENSMUSG00000035711	Dok3	6.76	5.62	7.71	1.87	0.47	2.2	11.67	9.18	8.52	1.73	3.81	7.39	16.41	10.18	8.18	3.95	4.35	4.06		6.69667	1.51333	9.79	4.31	11.59	4.12	4.42511	2.27146	2.81311
ENSMUSG00000032440	Tgfbr2	28.75	28.08	25.7	3.3	3.5	3.48	30.26	24.18	30.47	7.02	5.81	4.89	19.42	21.59	16.93	4.42	3.48	3.29		27.51	3.42667	28.3033	5.90667	19.3133	3.73	8.02821	4.79176	5.17784
ENSMUSG00000032115	Hyou1	22.4	33.74	33.19	31.62	38.69	28.41	23.39	27.96	18.7	53.97	51.98	59.08	30.97	20.01	16.91	89.63	50.62	70.53		29.7767	32.9067	23.35	55.01	22.63	70.26	0.904882	0.424468	0.322089
ENSMUSG00000021636	Marveld2	10.39	9.03	8.14	3.26	3.72	3.48	9.72	10.67	10.94	4.27	2.65	3.57	3.82	6.64	3.58	1.58	1.38	1.84		9.18667	3.48667	10.4433	3.49667	4.68	1.6	2.6348	2.98665	2.925
ENSMUSG00000044408	1110002B05Rik	21.15	20.89	21.83	12.83	26.46	13.12	22.17	19.72	22.18	15.78	8.31	7.89	22.8	31.83	21.97	8.41	11.59	11.87		21.29	17.47	21.3567	10.66	25.5333	10.6233	1.21866	2.00344	2.40351
ENSMUSG00000074238	BC002199	10.87	12.12	12.38	5.06	4.72	3.24	12.16	10.87	9.67	7.99	7.7	6.82	10.34	10.57	10.45	8.68	8.65	8.74		11.79	4.34	10.9	7.50333	10.4533	8.69	2.71659	1.45269	1.20292
ENSMUSG00000002233	Rhoc	69.19	81.06	68.68	7.88	5.03	17.68	91.67	85.12	92.53	7.79	11.14	12.08	84.84	88.84	55.82	13.24	15.04	18.34		72.9767	10.1967	89.7733	10.3367	76.5	15.54	7.15691	8.68494	4.92278
ENSMUSG00000002980	Bcam	8.43	6.76	8.54	2.59	0.98	5.56	20.3	9.02	13.52	1.2	2.57	3	7.17	8.21	6.92	4.62	4.47	4.23		7.91	3.04333	14.28	2.25667	7.43333	4.44	2.59912	6.32792	1.67417
ENSMUSG00000002983	Relb	10.53	7.18	9.62	0.92	0.77	1.61	11.86	10.4	12.33	0.86	1.35	2.57	7.91	7.28	5.98	0.81	1.59	0.85		9.11	1.1	11.53	1.59333	7.05667	1.08333	8.28182	7.2364	6.51385
ENSMUSG00000029371	Cxcl5	9	12.51	21.11	0	0.05	0	18.63	7.72	9.04	0.05	0	0.23	0.82	1.09	0.88	0.04	0.02	0		14.2067	0.0166667	11.7967	0.0933333	0.93	0.02	852.4	126.393	46.5
ENSMUSG00000024401	Tnf	4.47	4.42	7.95	0.28	0.21	0	5.56	2.48	2.58	0.03	0.27	0	0.28	0.43	0.47	0.17	0	0		5.61333	0.163333	3.54	0.1	0.393333	0.0566667	34.3673	35.4	6.94118
ENSMUSG00000001506	Col1a1	36.75	40.58	47.32	2.46	0.95	1.93	136.68	74.53	113.12	1.11	2.23	3.04	41.69	50.86	20.45	2.59	3.25	2.06		41.55	1.78	108.11	2.12667	37.6667	2.63333	23.3427	50.8354	14.3038
ENSMUSG00000001507	Itga3	15.86	16.66	20	2.61	2.05	2.69	24.36	15.6	20.8	2.49	3.67	4.56	12.12	16.28	9.57	5.91	4.11	5.37		17.5067	2.45	20.2533	3.57333	12.6567	5.13	7.14558	5.66791	2.46719
ENSMUSG00000006221	Hspb7	3.54	4.04	6.59	6.4	1.11	48.54	6.11	2.46	6.05	3.64	11.21	0.54	3.08	5.48	2.6	0.53	0.3	0.41		4.72333	18.6833	4.87333	5.13	3.72	0.413333	0.25281	0.949968	9
ENSMUSG00000053038	AC161503.4	34.12	34.71	37.56	14.79	11.76	10.25	34.58	30.83	35.96	17.11	19.33	15.34	19.31	17.51	15.07	13.62	9.63	13.4		35.4633	12.2667	33.79	17.26	17.2967	12.2167	2.89103	1.95771	1.41583
ENSMUSG00000020255	D10Wsu102e	6.23	8.72	7.5	4.77	4.89	3.11	5.92	6.01	7.42	5.16	3.71	4.21	4.53	12.93	9.43	2.52	2.33	2.36		7.48333	4.25667	6.45	4.36	8.96333	2.40333	1.75803	1.47936	3.72954
ENSMUSG00000022822	Abcc5	5.4	5.99	5.78	0.82	0.7	0.63	5.15	6.06	5.05	0.71	0.64	0.63	2.01	2.64	1.26	0.56	0.46	0.51		5.72333	0.716667	5.42	0.66	1.97	0.51	7.98605	8.21212	3.86275
ENSMUSG00000022824	Muc13	0.42	1	0.45	0	0	0	0.43	0.2	0.47	0	0.03	0	7.22	7.23	6.97	0.04	0.02	0.09		0.623333	0	0.366667	0.01	7.14	0.05	#DIV/0!	36.6667	142.8
ENSMUSG00000020250	Txnrd1	81.07	88.81	61.21	17.85	21.02	19.51	64.46	59.13	57.62	29.4	31.44	24.06	40.15	38.44	36.86	29.86	24.9	27.57		77.03	19.46	60.4033	28.3	38.4833	27.4433	3.95838	2.13439	1.40228
ENSMUSG00000045316	Fahd1	32.73	24.79	39.16	53.03	67.99	100.06	33.76	42.87	34.57	45.14	61.43	75.54	31.58	23.88	18.17	59.03	57.05	75.98		32.2267	73.6933	37.0667	60.7033	24.5433	64.02	0.437308	0.61062	0.38337
ENSMUSG00000026479	Lamc2	2.75	4.47	4.4	0.3	0.11	0.1	6.26	3.17	4.3	0.11	0.3	0.05	0.26	1.54	0.61	0.15	0.04	0.13		3.87333	0.17	4.57667	0.153333	0.803333	0.106667	22.7843	29.8478	7.53125
ENSMUSG00000041168	Lonp1	42.96	36.71	34.24	23.98	23.56	53.72	61.73	55.75	63.95	24.83	36.7	46.04	56.24	47.47	38.19	53.64	57.52	51.5		37.97	33.7533	60.4767	35.8567	47.3	54.22	1.12493	1.68662	0.872372
ENSMUSG00000033538	Casp4	6.18	10.43	6.96	0.52	0.57	0.3	5.33	4.51	5.15	0.94	0.25	0.14	0.95	1.67	1.01	0.1	0.31	0.09		7.85667	0.463333	4.99667	0.443333	1.21	0.166667	16.9568	11.2707	7.26
ENSMUSG00000078915	AC159210.2	34.76	40	25.23	2.51	2.56	4.58	15.33	20.22	13.24	15.56	28.56	27.76	10.09	6.33	5.99	14.61	7.24	7.13		33.33	3.21667	16.2633	23.96	7.47	9.66	10.3617	0.67877	0.773292
ENSMUSG00000023057	Fabp2	13.24	19.83	10.06	24.28	39.48	11.56	17.81	17.11	28.7	35.34	44.31	13.62	1.4	1.43	2.74	10.11	14.19	16.49		14.3767	25.1067	21.2067	31.09	1.85667	13.5967	0.572623	0.682106	0.136553
ENSMUSG00000033880	Lgals3bp	185.13	231.72	190.81	74.11	48.93	42.85	212.88	195.07	190.89	90.26	97.08	93.36	302.69	295.1	258.56	489.73	372.71	399.98		202.553	55.2967	199.613	93.5667	285.45	420.807	3.66303	2.13338	0.67834
ENSMUSG00000033220	Rac2	33.82	38.79	32.9	12.12	4.75	5.54	34.97	30.16	33.38	8.77	10.5	14.48	15.44	13.13	5.49	2.72	2.1	2.24		35.17	7.47	32.8367	11.25	11.3533	2.35333	4.70817	2.91881	4.82436
ENSMUSG00000010205	Raver1	21.72	21.58	23.31	11.83	9.61	7.61	24.55	20.81	18.52	11.62	15.97	25.32	23.09	21.61	20.42	17.88	20.16	18.21		22.2033	9.68333	21.2933	17.6367	21.7067	18.75	2.29294	1.20733	1.15769
ENSMUSG00000037742	Eef1a1	60.66	59.99	64.68	34.3	51.36	47.7	43.71	42.27	47.91	62.64	40.68	15.18	24.37	37.26	38.29	15.86	14.36	17.76		61.7767	44.4533	44.63	39.5	33.3067	15.9933	1.3897	1.12987	2.08253
ENSMUSG00000060519	Tor3a	10.1	11.83	8.89	2.73	1.93	1.96	6.32	7.06	5.84	4.7	4.7	5.76	1.79	1.66	1.5	0.79	0.57	0.63		10.2733	2.20667	6.40667	5.05333	1.65	0.663333	4.65559	1.26781	2.48744
ENSMUSG00000001348	Acp5	181.22	158.97	177.59	84.32	58.69	86.36	129.63	149.82	143.69	77.83	119.81	149.98	321.53	275.89	225.24	163.99	151.23	132.32		172.593	76.4567	141.047	115.873	274.22	149.18	2.2574	1.21725	1.83818
ENSMUSG00000020098	Pcbd1	223.24	254.52	245.46	249.9	322.25	145.92	191.6	209.78	201.07	287.14	256.9	203.86	87.84	71.53	78.86	121.39	126.83	154.69		241.073	239.357	200.817	249.3	79.41	134.303	1.00717	0.805522	0.591273
ENSMUSG00000050390	C77080	40.06	34.14	31.65	20.71	11.8	14.71	40.16	35.09	30.73	19.11	28.66	46.92	35.56	33.05	22.05	47.72	55.16	46.44		35.2833	15.74	35.3267	31.5633	30.22	49.7733	2.24163	1.11923	0.607152
ENSMUSG00000038508	Gdf15	24.01	9.68	20.66	18.19	4.2	5.9	20.4	13.14	25.52	2.62	5.4	10.71	16.93	11.07	9.38	4.99	14.45	7.96		18.1167	9.43	19.6867	6.24333	12.46	9.13333	1.92117	3.15323	1.36423
ENSMUSG00000005198	Polr2a	27.74	31.73	34.79	20.59	14.52	5.32	30.64	27.87	25.5	15.15	17.77	12.71	26.53	28.8	48.07	21.18	23.3	19.54		31.42	13.4767	28.0033	15.21	34.4667	21.34	2.33144	1.84111	1.61512
ENSMUSG00000010025	Aldh3a2	178	149.26	153.06	49.26	66.46	65.13	105.04	99.37	92.69	87.25	139.21	84.63	25.55	33.2	26.84	33.08	31.36	31.32		160.107	60.2833	99.0333	103.697	28.53	31.92	2.6559	0.955029	0.893797
ENSMUSG00000008035	Mid1ip1	30	27.84	32.92	20.92	21.93	33.06	35.28	20.72	20.47	49.49	64.79	62.87	30.4	12.82	8.89	13.31	36.73	45.47		30.2533	25.3033	25.49	59.05	17.37	31.8367	1.19563	0.431668	0.545597
ENSMUSG00000024978	Gpam	36.15	44.29	24.85	41.46	65.59	70.53	28.06	22.51	33.61	44.89	47.19	27.5	25.25	20.32	12.08	39.87	55.22	61.19		35.0967	59.1933	28.06	39.86	19.2167	52.0933	0.592916	0.703964	0.368889
ENSMUSG00000074156	AC162949.7	0.13	0.16	0.06	0.05	0.12	0.03	0.02	0	0.02	0.02	0	0	1.69	1.36	0.89	6.4	6.63	8.45		0.116667	0.0666667	0.0133333	0.00666667	1.31333	7.16	1.75	2	0.183426
ENSMUSG00000024372	C2	54.06	45.8	46.88	36.53	29.81	29.9	35.47	49.02	41.2	39.27	30.45	34.17	27.24	27.71	19.14	64.38	46.36	54.59		48.9133	32.08	41.8967	34.63	24.6967	55.11	1.52473	1.20984	0.448134
ENSMUSG00000024371	Cfb	523.56	465.39	449.67	308.94	232.8	362.91	367.37	378.23	427.42	257.73	248.92	234.71	303.52	349.64	234.7	211.35	175.71	196.07		479.54	301.55	391.007	247.12	295.953	194.377	1.59025	1.58225	1.52258
ENSMUSG00000030990	Frag1	19.63	16.95	15.06	8.66	8.73	5.43	15.91	15.39	16.01	12.78	10.36	9.72	16.35	15.8	11.43	22.71	17.8	21.14		17.2133	7.60667	15.77	10.9533	14.5267	20.55	2.26293	1.43974	0.706894
ENSMUSG00000041567	Serpina12	5.71	6.89	4.54	10.27	9.92	7.52	1.94	1.82	1.56	21.67	15.42	12.98	2.96	1.8	5.99	46.63	36.45	49.02		5.71333	9.23667	1.77333	16.69	3.58333	44.0333	0.618549	0.106251	0.0813777
ENSMUSG00000024965	Fermt3	9.1	8.97	9.88	3.25	1.02	2.77	12.27	11.38	11.52	1.49	4.4	3.81	17.28	14.56	7.14	2.41	1.48	1.33		9.31667	2.34667	11.7233	3.23333	12.9933	1.74	3.97017	3.62577	7.46743
ENSMUSG00000021451	Sema4d	4.24	4.24	5.09	0.26	0.27	0.19	7.39	6.43	5.33	0.33	0.53	0.31	1.8	1.69	0.73	0.16	0.13	0.21		4.52333	0.24	6.38333	0.39	1.40667	0.166667	18.8472	16.3675	8.44
ENSMUSG00000045776	Lrtm1	0.4	0.53	0.81	6.64	9.11	11.25	0.7	0.51	0.4	1.45	5.16	0.7	0.19	0.16	0.48	1.68	5.57	3.6		0.58	9	0.536667	2.43667	0.276667	3.61667	0.0644444	0.220246	0.0764977
ENSMUSG00000041762	Gpr155	3.35	2.53	2.93	3.63	5.54	3.55	2.51	2.67	3.42	5.67	4.1	2.25	1.96	2.08	1.65	11.21	10.45	11.6		2.93667	4.24	2.86667	4.00667	1.89667	11.0867	0.69261	0.715474	0.171076
ENSMUSG00000004113	Cacna1b	0.8	0.61	0.66	0.01	0.01	0	0.27	0.28	0.5	0	0.01	0	3.67	9.53	1.37	0	0	0		0.69	0.00666667	0.35	0.00333333	4.85667	0	103.5	105	#DIV/0!
ENSMUSG00000020893	Per1	12.46	12.99	14.66	7.29	0.88	3.94	18.56	13.7	16.18	1.24	2.5	3.58	46.41	47.82	47.45	13.42	21	11.63		13.37	4.03667	16.1467	2.44	47.2267	15.35	3.31214	6.61749	3.07666
ENSMUSG00000051716	Apon	203.21	206.07	189.57	313.53	322.64	224.87	152.42	155.36	155.06	276.66	263.15	215.72	163.47	126.45	113.95	271.23	214.47	264.59		199.617	287.013	154.28	251.843	134.623	250.097	0.695496	0.612603	0.538285
ENSMUSG00000038612	Mcl1	45.83	52.15	64.85	20.31	31.69	21.75	42.94	42.28	36.93	30.85	19.68	18.72	25.77	25.1	28.07	10.99	15.89	15.3		54.2767	24.5833	40.7167	23.0833	26.3133	14.06	2.20786	1.7639	1.8715
ENSMUSG00000019689	1110001J03Rik	26.31	18.93	23.63	51.2	40.74	69.1	26.57	31.05	24.42	47.25	79.06	121.74	44.6	29.53	36.75	31.3	46.63	43.79		22.9567	53.68	27.3467	82.6833	36.96	40.5733	0.427658	0.33074	0.910943
ENSMUSG00000038007	Asah3l	4.38	4.95	5.05	3.77	3.03	2.86	4.88	2.88	5.73	3.5	2.23	1.47	6.22	10.88	8.67	2.27	3.5	1.87		4.79333	3.22	4.49667	2.4	8.59	2.54667	1.48861	1.87361	3.37304
ENSMUSG00000074254	Cyp2a4	47.87	54.29	42.18	8.61	9.53	3.48	9.82	15.73	9.15	0.13	0.06	0	1.34	1.92	3.77	0.97	0.84	0.56		48.1133	7.20667	11.5667	0.0633333	2.34333	0.79	6.67623	182.632	2.96624
ENSMUSG00000039745	Htatip2	67.05	54.51	55.55	9.22	10.54	11.8	58.81	60.76	50.68	14.11	19.73	16.86	38.54	45.49	25.07	10.02	10.11	10.6		59.0367	10.52	56.75	16.9	36.3667	10.2433	5.61185	3.35799	3.55028
ENSMUSG00000041782	Lad1	9.27	8.02	8.78	2.24	1.56	1.08	12.11	9.9	8.24	9.76	12.85	17.7	4.32	5.04	2.53	4.89	3.06	4.37		8.69	1.62667	10.0833	13.4367	3.96333	4.10667	5.34221	0.750434	0.965097
ENSMUSG00000037649	H2-DMa	25.98	27.81	23.94	12.04	3.41	3.42	27.78	26.39	29.64	5.65	9.66	6.57	9.3	6.78	5.33	3.48	3.77	1.87		25.91	6.29	27.9367	7.29333	7.13667	3.04	4.11924	3.83044	2.34759
ENSMUSG00000030579	Tyrobp	85.44	87.37	120.7	25.88	12.51	12.65	142.92	130.66	125.45	17.92	20.25	21.35	84.48	86.88	48.87	6.92	5.36	4.62		97.8367	17.0133	133.01	19.84	73.41	5.63333	5.75059	6.70413	13.0314
ENSMUSG00000027397	Slc20a1	24.68	26.19	22.29	4.75	3.96	3.19	32.78	31.94	36.79	6.12	3.63	3.62	32.11	74.37	28.48	16.51	16.75	18.94		24.3867	3.96667	33.8367	4.45667	44.9867	17.4	6.1479	7.59237	2.58544
ENSMUSG00000027398	Il1b	7.21	7.62	12.77	0.54	1.44	1.01	8.58	5.2	5.96	4.29	1.63	0.32	1.76	1.84	2.92	0.15	0.12	0.06		9.2	0.996667	6.58	2.08	2.17333	0.11	9.23077	3.16346	19.7576
ENSMUSG00000040963	Asgr2	121.63	116.94	123.42	185.44	165.27	312.64	113.41	150.07	128.7	141.06	161.16	121.87	175.38	150.41	101.58	196.71	160.31	183.5		120.663	221.117	130.727	141.363	142.457	180.173	0.5457	0.924757	0.790665
ENSMUSG00000031574	Star	0.27	0.22	0.23	0.26	20.04	0.62	0.15	0.2	0.2	0.15	0.2	0.11	0.06	0.26	0.27	0.23	0.03	0.13		0.24	6.97333	0.183333	0.153333	0.196667	0.13	0.0344168	1.19565	1.51282
ENSMUSG00000005514	Por	284.96	169.12	333.99	80.82	42.51	70.06	312.51	310.28	316.08	64.17	124.61	147.36	861.42	720.63	351.12	204.77	146.46	97.21		262.69	64.4633	312.957	112.047	644.39	149.48	4.07503	2.79309	4.31088
ENSMUSG00000000567	Sox9	7.61	6.49	12.57	2.02	1.02	2.79	13.79	9.46	10.09	5.04	5.98	10.48	9.48	6.52	10.11	2.15	3.86	2.33		8.89	1.94333	11.1133	7.16667	8.70333	2.78	4.57461	1.5507	3.1307
ENSMUSG00000027715	Ccna2	5.68	6.5	3.3	0.46	0.51	0.32	9.13	4.62	9.65	0.64	0.89	0.85	0.56	0.66	0.33	0.28	0.57	0.51		5.16	0.43	7.8	0.793333	0.516667	0.453333	12	9.83193	1.13971
ENSMUSG00000037411	Serpine1	5.2	5.82	6.99	0.45	0.13	0.33	7.86	6.4	6.92	0.18	0.26	0	158.58	51.62	46.12	0.46	0.79	0.62		6.00333	0.303333	7.06	0.146667	85.44	0.623333	19.7912	48.1364	137.07
ENSMUSG00000023277	Twf2	5.95	6.93	7.28	1.99	1.35	5.26	9.3	7.41	8.67	1.07	3.16	2.83	6.61	5.43	5.22	4.93	4.36	4.76		6.72	2.86667	8.46	2.35333	5.75333	4.68333	2.34419	3.5949	1.22847
ENSMUSG00000027712	Anxa5	184.21	265.05	192.89	36.12	34.53	41.01	331.02	285.27	342.29	45.95	48.14	30.36	198.47	162.97	157.12	6.7	8.36	8.75		214.05	37.22	319.527	41.4833	172.853	7.93667	5.75094	7.70253	21.7791
ENSMUSG00000026159	Hrb	12.75	15.46	11	3.13	3.54	2.69	15.3	11.62	15.43	3.47	3.17	3.82	5.33	6.85	4.51	3.55	2.97	3.09		13.07	3.12	14.1167	3.48667	5.56333	3.20333	4.1891	4.04876	1.73673
ENSMUSG00000026628	Atf3	10.29	7.03	15.84	0.72	0.63	1.08	10.97	8.32	10.23	1.23	1.62	1.12	7.64	6.23	7.22	0.74	0.71	0.38		11.0533	0.81	9.84	1.32333	7.03	0.61	13.6461	7.43577	11.5246
ENSMUSG00000040562	Gstm2	160.22	149.28	152.01	25.85	17.21	9.52	181.35	92.46	126.84	21.93	29.13	11.36	10.48	9.3	7.93	2.91	1.61	2.45		153.837	17.5267	133.55	20.8067	9.23667	2.32333	8.77729	6.41862	3.97561
ENSMUSG00000026621	Mosc1	101.51	75.55	75.85	109.2	140.15	155.54	69.13	92.67	78.69	136.18	172.09	185.38	135.44	144.98	95.93	146.4	187.28	153.55		84.3033	134.963	80.1633	164.55	125.45	162.41	0.624639	0.487167	0.772428
ENSMUSG00000062352	Itgb1bp1	8.02	12.9	12.02	3.82	5.37	5.04	13.28	13.18	12.91	7.5	5.08	2.35	6.45	8.74	6.33	4.2	4.9	4.58		10.98	4.74333	13.1233	4.97667	7.17333	4.56	2.31483	2.63697	1.5731
ENSMUSG00000022383	Ppara	10.04	7.68	8.42	12.17	19.02	20.97	10.32	13.83	12.46	16.71	16.03	11.97	6.24	8.89	7.73	33.59	33.61	26.85		8.71333	17.3867	12.2033	14.9033	7.62	31.35	0.50115	0.818832	0.243062
ENSMUSG00000073599	1110006O17Rik	4.37	4.49	4.81	1.55	1.47	2.21	7.76	4.39	7.39	0.71	1.66	1.33	0.9	1.76	1.2	0.47	0.39	0.9		4.55667	1.74333	6.51333	1.23333	1.28667	0.586667	2.61377	5.28108	2.19318
ENSMUSG00000027953	Rag1ap1	31.06	29.08	34.09	17.26	14.31	20.71	27.21	28.11	27.1	12.67	12.46	10	30.86	29.41	28.35	23.78	18.57	18.3		31.41	17.4267	27.4733	11.71	29.54	20.2167	1.80241	2.34614	1.46117
ENSMUSG00000015869	Prpsap1	49.42	45.65	47.2	28.22	25.33	31.57	59.87	68.59	61.88	39.02	56.06	84.15	70.47	50.86	49.47	92.5	107.45	107.67		47.4233	28.3733	63.4467	59.7433	56.9333	102.54	1.67141	1.06199	0.55523
ENSMUSG00000022389	Tef	21.58	8.24	27.89	18.04	16.81	10.08	31.04	32.34	25.98	10.74	10.6	9.32	28.87	39.17	26.95	38.04	31.37	33.48		19.2367	14.9767	29.7867	10.22	31.6633	34.2967	1.28444	2.91455	0.923219
ENSMUSG00000027954	Efna1	18.12	26.78	20.16	32.04	45.98	55.64	24.69	37.06	31.29	42.69	33.05	31.46	173.57	96.88	96.95	19.31	40.64	44.3		21.6867	44.5533	31.0133	35.7333	122.467	34.75	0.486757	0.86791	3.52422
ENSMUSG00000006517	Mvd	25.15	24.54	23.18	23.81	28	29.29	33.94	25.53	28.42	28.71	48.31	54.38	91.35	57.77	12.75	22.33	26.08	42.66		24.29	27.0333	29.2967	43.8	53.9567	30.3567	0.89852	0.668874	1.77742
ENSMUSG00000072664	Ugt3a1	0.42	0.31	0.52	5.62	11.46	6.53	0.26	0.41	0.44	7.03	5.1	1.36	0.29	0.27	0.23	2.5	1.86	2.29		0.416667	7.87	0.37	4.49667	0.263333	2.21667	0.0529437	0.0822832	0.118797
ENSMUSG00000030378	2810007J24Rik	0.9	1.27	0.75	123.7	237.33	63.05	0.25	0.18	0.36	240.73	103.3	48	0.1	0.38	0.43	42.26	56	81.5		0.973333	141.36	0.263333	130.677	0.303333	59.92	0.00688549	0.00201515	0.00506231
ENSMUSG00000031379	Pir	11.21	9.41	11.17	4.45	4.44	5.97	12.56	14.6	14.57	5.17	7.05	3.99	2.5	2.23	2.07	1.26	1.42	1.35		10.5967	4.95333	13.91	5.40333	2.26667	1.34333	2.1393	2.57434	1.68734
ENSMUSG00000031808	Slc27a1	4.77	5.04	7.37	2.3	2.13	4.23	12.31	10.96	9.91	2.6	4.39	4.79	8.32	9.75	6.01	5.9	3.65	4.1		5.72667	2.88667	11.06	3.92667	8.02667	4.55	1.98383	2.81664	1.7641
ENSMUSG00000027004	Frzb	3.32	5.5	5.18	0.38	0.19	0.81	7.05	5.26	10.81	0.48	0.63	0.66	3.13	3.82	2.62	1.41	1.98	1.25		4.66667	0.46	7.70667	0.59	3.19	1.54667	10.1449	13.0621	2.0625
ENSMUSG00000027006	Dnajc10	6.67	7.48	7.64	2.06	3.29	2.01	11.25	12.03	11.22	4.13	3.04	2.83	3.55	5.07	3.79	3.56	2.73	3.69		7.26333	2.45333	11.5	3.33333	4.13667	3.32667	2.9606	3.45	1.24349
ENSMUSG00000040413	Timd2	13.86	17.36	16.14	25.51	34.38	14.72	8.87	9.66	9.78	18.99	13.06	7.89	6.11	5.39	5.26	16.72	14.83	19.25		15.7867	24.87	9.43667	13.3133	5.58667	16.9333	0.634767	0.708813	0.329921
ENSMUSG00000023015	Racgap1	4.45	3.41	1.8	0.32	0.16	0.05	5.03	2.83	5.83	0.19	0.68	0.05	0.47	0.43	0.73	0.15	0.3	0.4		3.22	0.176667	4.56333	0.306667	0.543333	0.283333	18.2264	14.8804	1.91765
ENSMUSG00000040415	Dtx3	16.85	15.28	23.82	7.03	4.57	2.65	29.41	21.89	20.46	3.55	4.54	7.37	14.06	12.6	9.97	7.65	7.64	6.87		18.65	4.75	23.92	5.15333	12.21	7.38667	3.92632	4.64166	1.65298
ENSMUSG00000031375	Bgn	190.32	210.23	265.01	53.93	55.07	25.95	412.09	239.03	333.78	59.79	53.77	49.86	139.32	213.42	149.73	67.4	48.09	46.23		221.853	44.9833	328.3	54.4733	167.49	53.9067	4.9319	6.0268	3.10704
ENSMUSG00000022010	Tsc22d1	4.84	4.65	6.49	6.74	7.54	6.47	8.07	4.65	7.85	10.99	13.12	13.48	4.07	5.26	3.78	27.97	35.65	45.88		5.32667	6.91667	6.85667	12.53	4.37	36.5	0.77012	0.54722	0.119726
ENSMUSG00000048163	Selplg	20.64	19.81	23.43	3.75	2.27	1.13	28.79	23.76	27.71	2.59	3.64	5.37	8.51	9.42	3.99	2.19	1.57	0.68		21.2933	2.38333	26.7533	3.86667	7.30667	1.48	8.93427	6.91897	4.93694
ENSMUSG00000038768	9130409I23Rik	47.63	57.05	62.11	20.21	45.88	19.94	6.3	10.27	8.51	7.8	6.73	3.37	9.32	10.04	7.11	9.9	16.4	23.09		55.5967	28.6767	8.36	5.96667	8.82333	16.4633	1.93874	1.40112	0.535938
ENSMUSG00000048164	CT010584.19	168.94	179.37	165.93	61.89	83.42	85.23	124.69	130.28	130.96	99.78	89.15	48.44	22.99	28.26	21.07	19.84	18.93	27.45		171.413	76.8467	128.643	79.1233	24.1067	22.0733	2.23059	1.62586	1.09212
ENSMUSG00000042808	Gpx2	8.16	6.72	6.58	2.35	0	0	11.63	11.39	7.48	0.09	0.1	0	0.71	1.19	0.04	0.07	0	0		7.15333	0.783333	10.1667	0.0633333	0.646667	0.0233333	9.13191	160.526	27.7143
ENSMUSG00000046811	Gltpd2	85.24	97.71	94.17	112.99	61.92	117.14	70.53	74.65	65.52	66.07	97.92	173.48	419.64	272.49	207.42	471.44	458.42	487.22		92.3733	97.35	70.2333	112.49	299.85	472.36	0.948879	0.624352	0.634791
ENSMUSG00000027263	Tubgcp4	12.22	14.49	11.38	4.93	6.49	2.2	9.98	9.75	7.63	9.29	5.07	3.15	2.38	3.73	2.73	4.11	4.32	5.32		12.6967	4.54	9.12	5.83667	2.94667	4.58333	2.79662	1.56254	0.642909
ENSMUSG00000081775	AL772137.8	8.11	10.6	10.49	6.55	5.98	6.29	12.13	8.2	13.46	6.81	4.67	1.69	3.6	4.88	2.62	4.34	2.8	4.27		9.73333	6.27333	11.2633	4.39	3.7	3.80333	1.55154	2.56568	0.972831
ENSMUSG00000046814	Gchfr	69.27	65.5	62.5	157.06	156.66	316.31	101.49	128.08	122.37	145.72	254.57	280.34	336.08	211.37	262.56	252.09	248.19	256.27		65.7567	210.01	117.313	226.877	270.003	252.183	0.313112	0.51708	1.07066
ENSMUSG00000031398	Plxna3	2.74	3.06	3.19	0.4	0.28	0.71	5.03	3.9	5.35	0.12	0.12	0.28	0.53	0.89	0.31	0.15	0.07	0.17		2.99667	0.463333	4.76	0.173333	0.576667	0.13	6.46763	27.4615	4.4359
ENSMUSG00000046818	Ddit4l	3.46	4.01	4.11	0.36	0.21	0.28	5.65	2.9	4.23	0.48	0.11	0.07	0.03	0.12	0.11	0.18	0.07	0.06		3.86	0.283333	4.26	0.22	0.0866667	0.103333	13.6235	19.3636	0.83871
ENSMUSG00000042804	Gpr153	2.79	3.82	4.6	0.94	0.52	0.81	7.72	3.95	6.3	0.57	0.35	0.54	1.41	2	1.21	0.69	0.47	0.29		3.73667	0.756667	5.99	0.486667	1.54	0.483333	4.93833	12.3082	3.18621
ENSMUSG00000031150	Ccdc120	8.41	7.2	8.53	0.54	0.23	0.42	9.23	8.25	8.94	0.44	0.48	1.22	14.77	14.69	16.3	0.53	0.9	0.83		8.04667	0.396667	8.80667	0.713333	15.2533	0.753333	20.2857	12.3458	20.2478
ENSMUSG00000003283	Hck	10.61	11.2	10.65	3.56	1.83	1.4	16.24	13.07	13.17	3.25	4.65	3.57	6.15	4.68	3.51	1.39	1.48	0.87		10.82	2.26333	14.16	3.82333	4.78	1.24667	4.78056	3.70357	3.83422
ENSMUSG00000031626	Sorbs2	20.91	22.35	22.34	9.25	10.48	9.41	25.75	22.03	27.03	11.5	10.48	8.37	18.13	22.79	22.55	10.88	10.72	12.39		21.8667	9.71333	24.9367	10.1167	21.1567	11.33	2.2512	2.46491	1.86731
ENSMUSG00000022636	Alcam	13.61	16.15	11.44	3.1	4.74	3.35	16.4	14.04	17.05	2.82	2.43	2.35	6.1	7.86	4.28	1.71	2.17	1.85		13.7333	3.73	15.83	2.53333	6.08	1.91	3.68186	6.24868	3.18325
ENSMUSG00000041773	Enc1	10.36	14.25	11.03	1.55	1.12	1.25	11.52	8.92	14.11	1.01	1.17	1.14	8.43	19.88	17.86	1.82	2.01	1.66		11.88	1.30667	11.5167	1.10667	15.39	1.83	9.09184	10.4066	8.40984
ENSMUSG00000029135	Fosl2	10.22	8.64	8.58	2.84	2.55	2.35	9.95	8.83	10.34	3.68	5.23	10	16.95	20.16	26.67	6.04	4.53	3.47		9.14667	2.58	9.70667	6.30333	21.26	4.68	3.54522	1.53993	4.54274
ENSMUSG00000022707	Gbe1	42.48	46.01	35.67	13.25	18.57	20.65	48.65	38.68	39.17	23.67	20.32	20.61	18.25	16.66	15.94	29.18	37.71	31.2		41.3867	17.49	42.1667	21.5333	16.95	32.6967	2.3663	1.9582	0.518401
ENSMUSG00000022706	Mrpl40	50.87	51.84	54.5	28.26	26.71	17.45	48.02	48.66	38.37	36.1	36.06	32.43	17.07	17.71	15.41	11.82	11.54	13.98		52.4033	24.14	45.0167	34.8633	16.73	12.4467	2.17081	1.29123	1.34413
ENSMUSG00000034059	Ypel4	2.93	1.89	1.82	0	0.04	0	5.34	8.75	5.67	0	0	0	1.2	3.4	1.51	0.39	0.14	0.04		2.21333	0.0133333	6.58667	0	2.03667	0.19	166	#DIV/0!	10.7193
ENSMUSG00000039568	1500031H01Rik	28.57	20.22	29.52	20.07	7.98	7.68	31.04	33.12	24.82	10.52	26.72	47.36	49.34	47.6	53.49	45.36	45.49	34.26		26.1033	11.91	29.66	28.2	50.1433	41.7033	2.19172	1.05177	1.20238
ENSMUSG00000012114	Med15	19.72	20.24	21.35	11.89	10.28	6.8	24.22	23.05	22.27	9.08	13.8	16.35	34.02	31.24	24.57	22.81	18.61	20.12		20.4367	9.65667	23.18	13.0767	29.9433	20.5133	2.11633	1.77262	1.4597
ENSMUSG00000031024	St5	12.7	12.37	9.04	8.5	7.76	6.66	11.17	9.22	11.64	16.25	16.62	11.72	12.31	20.38	8.8	4.87	5.35	6.07		11.37	7.64	10.6767	14.8633	13.83	5.43	1.48822	0.718322	2.54696
ENSMUSG00000026849	Tor1a	72.98	61.28	62.44	31.81	22.22	37.09	60.87	61.92	59.62	31.68	53.11	83.83	73.31	62.1	48.81	69.78	76.44	70.49		65.5667	30.3733	60.8033	56.2067	61.4067	72.2367	2.15869	1.08178	0.850076
ENSMUSG00000029596	Sdsl	6.05	4.95	5.03	4.64	3.45	7.48	6.59	11.23	8.63	4.38	7.38	12.45	67.68	57.19	35.82	16.57	16.71	15.77		5.34333	5.19	8.81667	8.07	53.5633	16.35	1.02954	1.09252	3.27604
ENSMUSG00000031029	Eif3s5	124.7	75.78	93.79	75.39	45.34	55.76	130.02	135.9	106.53	51.56	136.14	192.14	136.78	86.09	110.09	74.31	130.57	85.53		98.09	58.83	124.15	126.613	110.987	96.8033	1.66735	0.980544	1.14652
ENSMUSG00000066687	Zbtb16	2.91	4.85	2.71	5.02	1.31	2.8	2.85	3.57	2.58	1.57	0.88	0.95	12.69	23.35	16.64	6.51	9.98	2.95		3.49	3.04333	3	1.13333	17.56	6.48	1.14677	2.64706	2.70988
ENSMUSG00000029713	Gnb2	84.45	75.52	83.88	55.16	35.9	69.71	112.73	107.73	102.1	40.96	75.99	101.28	137.75	98.75	84.47	82.39	99.74	87.81		81.2833	53.59	107.52	72.7433	106.99	89.98	1.51676	1.47807	1.18904
ENSMUSG00000020415	Pttg1	7.52	8.85	5.13	2.1	0.84	1.93	20.06	21.34	19.31	19.53	24.89	14.42	1.22	0.57	1	0.06	0.46	0.79		7.16667	1.62333	20.2367	19.6133	0.93	0.436667	4.41478	1.03178	2.12977
ENSMUSG00000021957	Tkt	120.46	115.53	107.4	43.8	32.57	62.91	152.68	136.52	139.73	43.18	79.23	80.81	97.6	82.26	74.2	112.16	104.48	103.23		114.463	46.4267	142.977	67.74	84.6867	106.623	2.46547	2.11067	0.79426
ENSMUSG00000029718	Pcolce	17.73	17.56	20.57	7.87	9.25	7.99	38.37	26.75	43.84	4.64	6.73	11.78	17.25	19.86	11.58	8.96	7.39	5.13		18.62	8.37	36.32	7.71667	16.23	7.16	2.22461	4.7067	2.26676
ENSMUSG00000046324	Ermp1	15.32	17.16	15.21	3.22	4.21	2.95	13.34	13.09	13.08	5.61	5.49	3.42	1.64	2.33	1.24	2.56	2.38	2.81		15.8967	3.46	13.17	4.84	1.73667	2.58333	4.59441	2.72107	0.672258
ENSMUSG00000028868	Wasf2	17.11	16.03	14.07	6.92	6.4	6.3	16.36	13.04	16.19	6.73	7.12	7.07	14.71	21.72	16.54	10.65	10.31	10.18		15.7367	6.54	15.1967	6.97333	17.6567	10.38	2.40622	2.17925	1.70103
ENSMUSG00000034616	Ssh3	10.19	10.53	11.03	6.18	3.51	6.75	16.36	13.49	13.22	4.12	5.66	8.38	10.92	11.62	9.3	8.08	6.87	7.33		10.5833	5.48	14.3567	6.05333	10.6133	7.42667	1.93127	2.3717	1.42908
ENSMUSG00000028861	Mrps15	28.68	24.9	23.45	22.67	15.34	39.47	30.18	29.03	29.63	18.24	31.21	74.45	30.73	18.34	18.55	40.51	57.08	47.31		25.6767	25.8267	29.6133	41.3	22.54	48.3	0.994192	0.71703	0.466667
ENSMUSG00000046329	Slc25a23	122.4	99.82	135.85	216.93	206.78	103.2	112.2	125.96	93.19	201.23	225.14	215	147.62	123.07	120.9	368.85	282.1	292.4		119.357	175.637	110.45	213.79	130.53	314.45	0.679566	0.516628	0.415106
ENSMUSG00000028715	Cyp4a14	6.28	7.27	7.18	5.35	7.78	17.63	3.5	5.48	2.54	5.14	58.74	4.33	0.07	0.56	0.27	0.01	0	0.02		6.91	10.2533	3.84	22.7367	0.3	0.01	0.673927	0.16889	30
ENSMUSG00000028716	Pdzk1ip1	10.61	11.42	17.35	2.72	1.4	3.77	35.71	19.41	28.02	6.32	5.28	2.36	23.79	30.08	10.11	2.86	5.51	6		13.1267	2.63	27.7133	4.65333	21.3267	4.79	4.99113	5.95559	4.45233
ENSMUSG00000034613	Ppm1h	2.61	3.46	2.6	0.29	0.25	0.98	4.95	3.64	4.86	0.47	0.53	0.71	2.85	2.03	1.55	2.3	2.09	1.77		2.89	0.506667	4.48333	0.57	2.14333	2.05333	5.70395	7.8655	1.04383
ENSMUSG00000006736	Tspan31	149.89	147.98	149.54	149.17	136.09	88.24	150.42	164.1	141.81	181.52	190.05	118.91	68.98	62.38	57.39	158.74	121.93	143.28		149.137	124.5	152.11	163.493	62.9167	141.317	1.19788	0.930374	0.445218
ENSMUSG00000006731	B4galnt1	98.87	94.14	109.07	77.88	51.07	57.7	101.38	113.84	104.02	53.58	73.74	109.68	207.97	164.45	171.12	112.77	102.12	88.22		100.693	62.2167	106.413	79	181.18	101.037	1.61843	1.347	1.79321
ENSMUSG00000052397	Ezr	8.73	9.13	9.94	1.47	0.86	1.34	17.64	9.18	12.85	0.99	1.32	1.49	3.19	5.15	3.82	1.55	1.04	1.19		9.26667	1.22333	13.2233	1.26667	4.05333	1.26	7.57493	10.4395	3.21693
ENSMUSG00000039179	Tekt5	101.23	109.46	66.06	0.04	0	0	3.81	3.53	3.05	0	0.06	0.08	0.04	0.08	0	0	0.02	0.13		92.25	0.0133333	3.46333	0.0466667	0.04	0.05	6918.75	74.2143	0.8
ENSMUSG00000034875	Nudt19	38.46	39.33	36.35	24.92	28.99	45.61	38.17	36.08	45.89	24	35.95	81.1	31.49	22.61	23.61	11.3	14.58	11.01		38.0467	33.1733	40.0467	47.0167	25.9033	12.2967	1.14691	0.851755	2.10653
ENSMUSG00000057346	AL592187.17	13.75	11.81	7.94	10.1	7.95	13.02	2.46	3.53	1.54	9.85	13.68	13.46	0.05	0	0.04	0.13	0.13	0.25		11.1667	10.3567	2.51	12.33	0.03	0.17	1.07821	0.203569	0.176471
ENSMUSG00000025366	Mbc2	10.13	8.83	10.53	4.48	2.83	5.32	13.81	11.93	12.77	3.9	5.52	6.71	10.27	8.75	6.44	4.87	4.73	4.62		9.83	4.21	12.8367	5.37667	8.48667	4.74	2.33492	2.38748	1.79044
ENSMUSG00000045672	Col27a1	2.28	1.89	2.55	5.41	4.25	4.46	3.14	2.21	2.18	6.15	4.78	6.84	1.12	1	1.45	10.13	11.47	9.39		2.24	4.70667	2.51	5.92333	1.19	10.33	0.475921	0.423748	0.115198
ENSMUSG00000083046	AC055766.31	6.21	9.94	12.31	1.98	0.17	0	7.72	7.12	10.5	0.58	1.75	0.21	8.34	6.75	5.83	0.15	0.17	0		9.48667	0.716667	8.44667	0.846667	6.97333	0.106667	13.2372	9.97638	65.375
ENSMUSG00000046070	Igfals	36.3	18.54	30.95	74.49	82.76	95.41	32.61	42.34	36.44	79.92	171.12	243.12	30.84	14.72	19.36	338.81	270.09	221.89		28.5967	84.22	37.13	164.72	21.64	276.93	0.339547	0.225413	0.0781425
ENSMUSG00000026986	Hnmt	12.03	12.79	11.37	6.01	10.46	5	11.28	12.09	10.57	10.7	7.04	4.5	2.71	3.69	3.97	0	0.11	0.2		12.0633	7.15667	11.3133	7.41333	3.45667	0.103333	1.68561	1.52608	33.4516
ENSMUSG00000038286	Bphl	98.22	67.46	71.95	105.77	113.31	137.93	56.85	77.46	62.43	88.37	133.63	119.59	51.76	44.45	41.47	111.05	127.4	122.57		79.21	119.003	65.58	113.863	45.8933	120.34	0.665612	0.575954	0.381364
ENSMUSG00000035901	Rab6ip1	14.73	15.01	17.09	7.19	9.11	6.55	19.21	17.71	16.15	8.89	8.43	7.9	11.84	16.9	12.71	7.11	6.97	8.4		15.61	7.61667	17.69	8.40667	13.8167	7.49333	2.04945	2.10428	1.84386
ENSMUSG00000032172	Olfm2	5.88	4.9	7.32	0.67	0.58	1.55	5.01	6.41	6.93	0.24	0.77	0	9.85	5.79	4.39	0.48	0.43	0.81		6.03333	0.933333	6.11667	0.336667	6.67667	0.573333	6.46429	18.1683	11.6453
ENSMUSG00000034471	Caskin2	7.2	5.52	6.8	4.21	1.87	4.54	11.19	8.52	10.51	3.63	6.18	10.91	35.03	21.58	14.44	10.18	11.1	8.61		6.50667	3.54	10.0733	6.90667	23.6833	9.96333	1.83804	1.45849	2.37705
ENSMUSG00000006641	Slc5a6	4.22	3.89	4.19	1.28	1.47	1.15	6.26	8.08	5.16	0.73	1	0.82	3.32	4.66	2.53	2.51	1.98	2.11		4.1	1.3	6.5	0.85	3.50333	2.2	3.15385	7.64706	1.59242
ENSMUSG00000020150	Gamt	169.46	122.38	158.36	248.94	182.86	318.5	211.53	234.17	234.56	169.09	265	420.15	88.91	66.02	83.55	268.68	306.87	284.12		150.067	250.1	226.753	284.747	79.4933	286.557	0.600027	0.796334	0.277409
ENSMUSG00000038991	Txndc5	80.58	80.18	79.26	66.99	59.95	110.98	81.04	76.96	83.9	71.49	80.34	95.64	97.74	74.73	69.6	149.16	131.82	138.09		80.0067	79.3067	80.6333	82.49	80.69	139.69	1.00883	0.977492	0.577636
ENSMUSG00000084735	SSU_rRNA_5	3752.74	3336.89	3711.08	4383.22	6452.85	22194.2	3723.36	3612.85	3765.19	5251.58	7474.22	8816.37	8385.03	4590.03	35679.2	9618.65	12869.9	9923.75		3600.24	11010.1	3700.47	7180.72	16218.1	10804.1	0.326994	0.515333	1.50111
ENSMUSG00000028040	Efna4	1.68	0.79	1.81	0.43	0	0	5.17	2.39	3.49	0	0.12	0.31	1.12	1.66	1.3	0.22	0.44	0.16		1.42667	0.143333	3.68333	0.143333	1.36	0.273333	9.95349	25.6977	4.97561
ENSMUSG00000028042	Zbtb7b	27.16	24.04	23.89	26.52	16.16	29.39	27.89	24.6	25.33	28.65	47.51	76	47.55	37.74	31.26	73.75	80.22	72.2		25.03	24.0233	25.94	50.72	38.85	75.39	1.0419	0.511435	0.51532
ENSMUSG00000028048	Gba	25.69	25.85	26.63	13.19	13.16	8.87	28.77	28.01	26.53	14.51	15.77	16.48	22.65	26.95	18.57	24.21	16.38	21.64		26.0567	11.74	27.77	15.5867	22.7233	20.7433	2.21948	1.78165	1.09545
ENSMUSG00000028049	Scamp3	81.84	73.17	85.22	52.44	37.33	25.81	84.92	83.41	68.97	51.64	81.02	103.98	83.36	66.77	54.55	81.31	69.49	67.51		80.0767	38.5267	79.1	78.88	68.2267	72.77	2.07847	1.00279	0.937566
ENSMUSG00000046993	AL671984.12	22.36	21.1	17.86	3.43	2.24	7.43	25.83	17.84	27.85	3.33	6.24	9.7	26.39	21.34	12.18	3.48	7.72	7.28		20.44	4.36667	23.84	6.42333	19.97	6.16	4.68092	3.71147	3.24188
ENSMUSG00000035493	Tgfbi	31.27	35.04	33.32	10.87	10.55	11.13	55.97	48.73	68.73	10.86	14.38	17.01	23.47	29.65	18.49	10.6	7.57	6.88		33.21	10.85	57.81	14.0833	23.87	8.35	3.06083	4.10485	2.85868
ENSMUSG00000063415	Cyp26b1	2.64	1.08	0.67	15.27	5.38	12.28	0.53	1	1.42	9.61	0.54	16.89	10.32	4.27	6.17	0.48	1.98	0.75		1.46333	10.9767	0.983333	9.01333	6.92	1.07	0.133313	0.109098	6.46729
ENSMUSG00000064373	Sepp1	2989.25	2876.16	3054.9	2578.05	2904.88	2551.49	3079.23	3262.18	3466.14	2533.7	1948.85	1699.46	1207.65	1557.39	1381.92	1751.8	1490.19	1545.46		2973.44	2678.14	3269.18	2060.67	1382.32	1595.82	1.11026	1.58647	0.866215
ENSMUSG00000038976	Ppp1r9b	16.04	18.73	21.86	5.69	3.19	3.93	19.29	14.56	13.57	2.99	4.39	4.83	17.35	14.66	11.25	11.1	8.74	8.57		18.8767	4.27	15.8067	4.07	14.42	9.47	4.42077	3.8837	1.5227
ENSMUSG00000016487	Ppfibp1	7.35	9.86	7.44	3.98	4.92	3.12	8.99	7.81	10.73	3.82	2.86	1.76	3.05	6.43	4.54	2.22	2.44	3.13		8.21667	4.00667	9.17667	2.81333	4.67333	2.59667	2.05075	3.26185	1.79974
ENSMUSG00000035873	Pawr	7.51	7.87	5.97	1.24	1.83	1.34	9.65	7.58	10.36	1.39	1.39	1.93	7.79	8.74	8.72	1.04	1.37	1.4		7.11667	1.47	9.19667	1.57	8.41667	1.27	4.84127	5.85775	6.6273
ENSMUSG00000025161	Slc16a3	1.41	1.15	1.87	0.28	0.09	0.03	2.88	1.7	1.81	0.06	0.37	0.37	5.18	3.81	2.3	0.06	0.11	0.08		1.47667	0.133333	2.13	0.266667	3.76333	0.0833333	11.075	7.9875	45.16
ENSMUSG00000025162	Csnk1d	26.94	25.91	27.48	16.32	13.56	21.89	33.4	27.74	30.96	16.53	16.5	19.1	27.61	31.62	25.3	24.87	22.92	23.67		26.7767	17.2567	30.7	17.3767	28.1767	23.82	1.55167	1.76674	1.1829
ENSMUSG00000028444	Cntfr	0.59	0.8	0.94	1.81	0.98	1.23	0.59	0.64	0.69	1.62	2.14	3.98	10.56	6.78	8.65	2.14	3.23	1.79		0.776667	1.34	0.64	2.58	8.66333	2.38667	0.579602	0.248062	3.62989
ENSMUSG00000028917	Plekhm2	11.81	11.64	13.51	4.34	2.52	4.56	14.76	14.05	11.9	3.5	5.23	5.73	16.8	15.74	10.5	7.01	6.03	6.18		12.32	3.80667	13.57	4.82	14.3467	6.40667	3.23643	2.81535	2.23933
ENSMUSG00000035875	AI182371	44.88	47.72	44.24	66.7	106.4	56.03	34.8	32.98	33.35	117.77	58.44	36.65	18.69	24.73	17.76	39.82	35.31	46.74		45.6133	76.3767	33.71	70.9533	20.3933	40.6233	0.597216	0.475101	0.50201
ENSMUSG00000025203	Scd2	11.25	14.86	14.45	1.74	3.3	1.41	28.01	11.9	19.11	1.25	1.33	1.14	14.01	13.76	5.86	0.84	1.88	1.49		13.52	2.15	19.6733	1.24	11.21	1.40333	6.28837	15.8656	7.98812
ENSMUSG00000035878	C630028N24Rik	8.5	6.58	7.78	20.38	23.33	12.94	10.08	13.87	9.74	18.73	11	7.02	2.3	3.84	3.01	15.11	17.72	16.82		7.62	18.8833	11.23	12.25	3.05	16.55	0.40353	0.916735	0.18429
ENSMUSG00000020099	Unc5b	7.38	6.6	6.63	0.78	0.68	0.83	15.51	7.62	15.1	0.58	1.22	1.59	10.33	8.95	6.66	0.72	0.73	0.47		6.87	0.763333	12.7433	1.13	8.64667	0.64	9	11.2773	13.5104
ENSMUSG00000020679	Hnf1b	15.32	17.55	20.39	9.51	8.71	3.03	25.11	19.52	19.28	12.96	10.88	12.51	16.71	18.13	11.55	13.89	12.99	14.5		17.7533	7.08333	21.3033	12.1167	15.4633	13.7933	2.50635	1.75818	1.12107
ENSMUSG00000017765	Slc12a4	9	5.93	6.84	2.89	1.98	5.05	8.92	9.02	9.84	2.62	3.88	4.11	12.65	15.12	9.84	5.39	4.83	4.78		7.25667	3.30667	9.26	3.53667	12.5367	5	2.19456	2.61828	2.50733
ENSMUSG00000039001	Rps21	9.74	7.77	9.69	5.24	6.06	12.12	5.1	5.08	7.81	8.63	7.96	5.96	22.68	30.62	29.93	16.3	15.64	11.58		9.06667	7.80667	5.99667	7.51667	27.7433	14.5067	1.1614	0.797783	1.91245
ENSMUSG00000052485	Tmem171	3.82	3.73	3.53	0.08	0	0.05	3.2	1.33	2.96	0.42	0.61	0.25	1.71	1.49	1.6	0	0.1	0.07		3.69333	0.0433333	2.49667	0.426667	1.6	0.0566667	85.2308	5.85156	28.2353
ENSMUSG00000039004	Bmp6	13.3	15.33	13.32	1.85	1.5	3.05	16.76	20.06	17.18	2.79	3.86	2.55	8.08	11.52	5.61	0.84	0.94	1.08		13.9833	2.13333	18	3.06667	8.40333	0.953333	6.55469	5.86957	8.81469
ENSMUSG00000078103	AC161518.3	17.24	21.57	25.03	10.88	17.94	14.36	24.57	24.01	23.36	13.65	11.4	3.39	11.3	13.79	9.39	6.43	8.57	9.25		21.28	14.3933	23.98	9.48	11.4933	8.08333	1.47846	2.52954	1.42186
ENSMUSG00000045092	S1pr1	17.17	16	24.45	22.46	38.01	18.49	15.64	14.76	15.5	39.61	44.77	46.05	25.07	11.52	13.63	33.71	33.81	38.67		19.2067	26.32	15.3	43.4767	16.74	35.3967	0.729737	0.351913	0.472926
ENSMUSG00000014329	AC087891.12	11.43	10.7	13.02	0.42	0.55	0.86	17.54	9.56	17.09	0.62	0.58	1.26	7.26	8.81	8.72	0.87	0.82	0.68		11.7167	0.61	14.73	0.82	8.26333	0.79	19.2077	17.9634	10.4599
ENSMUSG00000054716	Zfp771	14.78	7.91	9.25	10.28	4.98	21.99	16.81	19.27	13.58	6.67	30.67	110.22	51.24	28.72	34.78	42.42	62.27	36.91		10.6467	12.4167	16.5533	49.1867	38.2467	47.2	0.85745	0.336541	0.810311
ENSMUSG00000024513	Mbd2	23.66	29.77	25.06	10.93	13.62	14.16	27.84	26.65	26.83	20.86	15.52	10.58	9.79	11.13	12.36	7.93	7.66	8.6		26.1633	12.9033	27.1067	15.6533	11.0933	8.06333	2.02764	1.73169	1.37578
ENSMUSG00000069919	Hba-a1	3.78	2.35	2.89	4.56	5.41	6.91	3.42	0.44	1.66	6.58	6.08	5.94	20.82	33.96	39.41	3.69	20.16	7.45		3.00667	5.62667	1.84	6.2	31.3967	10.4333	0.53436	0.296774	3.00927
ENSMUSG00000024386	Proc	168.45	143.51	148.72	234.44	161.32	339.09	160.34	187.43	176.71	170.88	212.67	225.21	203.5	194.92	170.53	316.99	289.84	303.65		153.56	244.95	174.827	202.92	189.65	303.493	0.626903	0.861555	0.62489
ENSMUSG00000024381	Bin1	15.45	16.66	12.44	3.08	2.61	5.5	13.64	13.18	10.86	3.97	5.91	6.91	7.92	6.43	5.47	4.68	4.03	4.28		14.85	3.73	12.56	5.59667	6.60667	4.33	3.98123	2.24419	1.52579
ENSMUSG00000017781	Pitpna	30.58	37.08	40.92	12.82	15.93	13.91	33.41	31.93	33.46	17.84	14.37	12.26	17.24	17.26	17.71	10.54	11.45	12.05		36.1933	14.22	32.9333	14.8233	17.4033	11.3467	2.54524	2.22172	1.53378
ENSMUSG00000039323	Igfbp2	45.31	29.47	68.07	323.99	158.89	992.98	145.4	156.48	136.34	216.62	256.6	744.62	209.33	278.35	167.84	344.67	602.78	486.47		47.6167	491.953	146.073	405.947	218.507	477.973	0.096791	0.359834	0.457152
ENSMUSG00000052934	1110003O08Rik	2.45	5.25	4.95	19.96	8.06	3.17	5.11	9.39	4.86	5.86	9.96	7.48	19.21	22.49	8.76	6.05	3.85	3.93		4.21667	10.3967	6.45333	7.76667	16.82	4.61	0.405579	0.830901	3.64859
ENSMUSG00000018474	Chd3	7.63	6.13	8.65	6.23	4.93	6.77	12.97	12.25	10.84	14.99	17.72	29.24	13.33	8.77	8.9	47.32	41.53	38.77		7.47	5.97667	12.02	20.65	10.3333	42.54	1.24986	0.582082	0.242909
ENSMUSG00000078699	AL683890.7	25.89	17.01	15.55	16.35	6.25	43.26	26.25	17.59	24.8	11.55	47.35	121.93	31.13	20.48	23.61	43.26	75.23	48.22		19.4833	21.9533	22.88	60.2767	25.0733	55.57	0.887489	0.379583	0.451203
ENSMUSG00000007655	Cav1	4.55	5.65	5.37	1.23	2.22	2.91	5.18	2.79	4.21	3.73	2.43	1.03	5.17	5.92	14.18	88.08	79.86	88.52		5.19	2.12	4.06	2.39667	8.42333	85.4867	2.44811	1.69402	0.0985339
ENSMUSG00000032436	Cmtm7	11.28	13.92	13.51	3.47	2.36	5.62	18.78	19.31	19.87	4.49	4.33	7.41	15.21	13.87	8.61	2.53	3.59	2.08		12.9033	3.81667	19.32	5.41	12.5633	2.73333	3.38079	3.57116	4.59634
ENSMUSG00000032437	Stt3b	24.22	25.38	22.72	9.22	12.24	12.77	26.02	22.17	26.19	11.55	12.94	14.28	17.78	18.47	15.19	17.82	18.82	14.62		24.1067	11.41	24.7933	12.9233	17.1467	17.0867	2.11277	1.91849	1.00351
ENSMUSG00000032120	C2cd2l	15.54	12.25	15.72	14.26	8.72	12.26	19.5	17.13	14.06	7.69	14.38	22.36	30.51	16.97	13.16	60.39	46.01	43.2		14.5033	11.7467	16.8967	14.81	20.2133	49.8667	1.23468	1.1409	0.405348
ENSMUSG00000032122	Slc37a2	3.55	3.73	4.93	0.32	0.76	0.39	3.78	3.72	4.38	0.46	0.28	0.36	2.98	2.71	1.89	0.37	0.2	0.13		4.07	0.49	3.96	0.366667	2.52667	0.233333	8.30612	10.8	10.8286
ENSMUSG00000032431	Crtap	10.24	9.33	10.3	2.1	2.18	4.86	17.72	11.41	17.3	1.45	3.86	6.09	9.88	8.67	8.36	5.51	7.7	4.25		9.95667	3.04667	15.4767	3.8	8.97	5.82	3.26805	4.07281	1.54124
ENSMUSG00000021939	Ctsb	946.46	1032.92	1102.75	472.17	432.62	331.27	992.53	977.27	927.05	377.27	374.24	293.29	772.61	738.5	532.49	610.04	409.84	534		1027.38	412.02	965.617	348.267	681.2	517.96	2.49351	2.77264	1.31516
ENSMUSG00000019872	Smpdl3a	31.22	31.63	29.98	16.45	20.79	11.82	29.06	27.63	32.27	20.66	18.08	19.75	33.14	44.87	24.93	20.26	24.26	21.84		30.9433	16.3533	29.6533	19.4967	34.3133	22.12	1.89217	1.52094	1.55124
ENSMUSG00000024140	Epas1	34.39	28.38	31.09	31.73	22.59	24.37	45.84	42.21	52.25	30.88	43.48	57.5	75.28	74.33	66.93	49.76	50.79	39.92		31.2867	26.23	46.7667	43.9533	72.18	46.8233	1.19278	1.06401	1.54154
ENSMUSG00000024143	Rhoq	7.69	8.12	7.65	1.18	2.46	2.16	9.32	7.06	8.93	1.86	1.42	1.26	3.26	5.51	3.96	1.67	1.39	2.15		7.82	1.93333	8.43667	1.51333	4.24333	1.73667	4.04483	5.57489	2.44338
ENSMUSG00000060216	Arrb2	23.24	22.54	24.98	9.24	6.11	9.12	32.6	25.96	25.95	7.81	9.87	15.28	21.22	17.28	13.49	9.05	6.96	6.17		23.5867	8.15667	28.17	10.9867	17.33	7.39333	2.8917	2.56402	2.344
ENSMUSG00000024413	Npc1	36.7	33.04	38.77	29.56	32.31	26	39.26	42.51	44.12	23.18	14.98	15.52	32.73	51.79	35.48	35.7	31.22	38.16		36.17	29.29	41.9633	17.8933	40	35.0267	1.23489	2.34519	1.14199
ENSMUSG00000071379	Hpcal1	18.96	15.24	17.43	6.25	3.99	10.12	24.49	19.08	20.05	5.67	8.15	17.64	17.22	10.96	9.03	5.49	4.58	2.71		17.21	6.78667	21.2067	10.4867	12.4033	4.26	2.53585	2.02225	2.91158
ENSMUSG00000021427	Ssr1	35.84	43.53	31.34	18.47	23.04	17.77	28.38	27	26.46	24.44	19.46	14.11	15.59	17.19	14.72	17.79	21.71	27.95		36.9033	19.76	27.28	19.3367	15.8333	22.4833	1.86758	1.41079	0.704225
ENSMUSG00000013936	Myl2	5.01	5.58	7.98	7.79	2.28	74.77	4.98	3.19	6.69	8.69	19.37	0	0.02	0.51	0.23	0	0.05	0		6.19	28.28	4.95333	9.35333	0.253333	0.0166667	0.218883	0.529579	15.2
ENSMUSG00000022831	Hcls1	12.3	10.74	10.7	3.76	1.01	3.04	14.67	15.35	13.51	2.92	4.83	1.73	8.26	6.92	5.2	1.1	1.12	1		11.2467	2.60333	14.51	3.16	6.79333	1.07333	4.3201	4.59177	6.32919
ENSMUSG00000020260	Pofut2	23.24	26.76	28.72	12.68	9.03	11.58	35.68	33.12	31.79	11.17	17.48	19.69	34.35	32.14	22.06	27.6	23.22	22.27		26.24	11.0967	33.53	16.1133	29.5167	24.3633	2.36467	2.08089	1.21152
ENSMUSG00000020261	Slc36a1	12.64	12.67	12.48	11.96	11.56	7.59	14	12.94	12.44	11.3	11.55	13.76	10.78	7.63	7.83	27.98	21.83	23.93		12.5967	10.37	13.1267	12.2033	8.74667	24.58	1.21472	1.07566	0.355845
ENSMUSG00000068739	Sars	33.49	34.78	31.4	19.01	17.16	28.48	38.67	44.39	43.28	17.23	25.26	27.31	25.21	22.51	18.15	27.19	19.99	24.41		33.2233	21.55	42.1133	23.2667	21.9567	23.8633	1.54169	1.81003	0.920101
ENSMUSG00000027546	Atp9a	34.24	28.55	24.01	17.72	12.8	23.52	25.09	25.02	27.78	10.08	15.28	17.11	25.8	24.21	18.71	49.56	36.45	37.02		28.9333	18.0133	25.9633	14.1567	22.9067	41.01	1.60622	1.834	0.558563
ENSMUSG00000020267	Hint1	248.26	207.19	237.21	146.39	121.76	160.03	234.98	269.28	253.59	161.87	261.78	278.06	354.43	245.08	312.04	143.86	194.34	189.32		230.887	142.727	252.617	233.903	303.85	175.84	1.61768	1.08	1.72799
ENSMUSG00000079986	AC119205.8	19.67	22.91	25.62	9.07	8.55	28.35	33.21	22.31	28.67	16.89	22.05	10.37	10.09	8.91	6.88	26.07	16.49	21.82		22.7333	15.3233	28.0633	16.4367	8.62667	21.46	1.48358	1.70736	0.401988
ENSMUSG00000079985	AL662804.18	10.22	10.97	15.19	2.8	1.09	0	25.97	26.25	18.32	0.83	3.09	5.69	5.64	5.07	4.08	0.83	0.74	0.38		12.1267	1.29667	23.5133	3.20333	4.93	0.65	9.35219	7.34027	7.58462
ENSMUSG00000074064	Mlycd	27.38	18.28	22.97	26.28	24.98	52.94	26.4	35.26	32.65	30.04	40.75	52.31	45.98	35.94	25.42	73.44	70.41	57.54		22.8767	34.7333	31.4367	41.0333	35.78	67.13	0.658637	0.766125	0.532996
ENSMUSG00000019278	Dpep1	0.71	0.8	2.19	0.33	0.53	0.86	1.52	0.65	1.92	0.43	0.55	0	7.25	10.18	6.53	1.26	0.62	0.41		1.23333	0.573333	1.36333	0.326667	7.98667	0.763333	2.15116	4.17347	10.4629
ENSMUSG00000025075	Habp2	92.67	92.68	101.32	100.39	76.9	67.93	90.62	98.04	95.28	79.46	82.21	64.93	43.37	39.71	28.62	107.65	82.6	97.23		95.5567	81.74	94.6467	75.5333	37.2333	95.8267	1.16903	1.25305	0.388549
ENSMUSG00000038422	Hdhd3	35.76	30.38	42.25	30.62	33.56	53.43	13.17	11.29	10.62	21.38	37.42	39.7	13.04	3.35	2.82	31.34	28.53	40.16		36.13	39.2033	11.6933	32.8333	6.40333	33.3433	0.921605	0.356142	0.192042
ENSMUSG00000061111	BC003940	22.37	23.59	27.47	16.14	15.6	28.36	32.27	34.03	38.93	14.24	19.36	25.96	26.91	24.81	12.96	13.93	11.86	15.56		24.4767	20.0333	35.0767	19.8533	21.56	13.7833	1.2218	1.76679	1.56421
ENSMUSG00000030867	Plk1	3.12	3.04	1.68	0.31	0.12	0	5.95	3.04	6.1	0.28	0.35	1.02	0.37	0.25	0.44	0.4	0.4	0.32		2.61333	0.143333	5.03	0.55	0.353333	0.373333	18.2326	9.14545	0.946429
ENSMUSG00000032540	Abhd5	25.26	26.43	20.43	7.9	9.7	6.56	20.24	18.9	21.02	21.11	18.62	14.21	10.43	10.89	10.42	13.71	8.89	10.44		24.04	8.05333	20.0533	17.98	10.58	11.0133	2.9851	1.11531	0.960654
ENSMUSG00000039953	Clstn1	4.76	4.77	7.79	1.4	1.12	2.21	10.45	6.1	8.23	0.65	1.44	1.35	5.05	6.65	5.54	8.11	5.13	6.07		5.77333	1.57667	8.26	1.14667	5.74667	6.43667	3.66173	7.20349	0.892802
ENSMUSG00000073839	OTTMUSG00000012492	0	0	0	0.43	2.23	0.19	0	0	0	21.64	3.9	1.5	0	0	0	2.37	2.2	2.95		0	0.95	0	9.01333	0	2.50667	0	0	0
ENSMUSG00000039956	Mrap	68.85	76.38	65.17	36.61	42.44	26.62	73.74	58.38	75.94	67.68	109.21	88.94	145.96	106.46	89.06	124.39	108.2	127.53		70.1333	35.2233	69.3533	88.61	113.827	120.04	1.9911	0.782681	0.948239
ENSMUSG00000073834	OTTMUSG00000007486	0	0	0	0.69	2.91	0.23	0	0	0	150.5	20.14	12.64	0.02	0	0.16	58.96	26.39	18.77		0	1.27667	0	61.0933	0.06	34.7067	0	0	0.00172877
ENSMUSG00000032548	Slco2a1	40.19	38.26	31.72	43.52	36.85	23.71	27.66	22.51	28.12	48.59	55.26	59.94	60.73	65.27	49.2	71.26	57.34	56.84		36.7233	34.6933	26.0967	54.5967	58.4	61.8133	1.05851	0.47799	0.94478
ENSMUSG00000019590	Cyb561	10.4	10.9	10.33	2.77	2.39	1.78	10.09	9.55	9.88	2.75	1.41	1.42	5.7	6.71	5.3	3.91	2.3	2.59		10.5433	2.31333	9.84	1.86	5.90333	2.93333	4.55764	5.29032	2.0125
ENSMUSG00000073832	RP23-163F11.1	0	0	0	1.45	3.76	0.46	0	0.02	0	77.35	17.61	12.65	0	0	0.08	94.7	33.79	29.28		0	1.89	0.00666667	35.87	0.0266667	52.59	0	0.000185856	0.000507067
ENSMUSG00000059518	Znhit1	43.44	40.78	47.61	42	21.94	76.04	67.53	69.88	71.8	36	72.05	102.06	54.18	42.43	28.63	83.18	70.58	76.6		43.9433	46.66	69.7367	70.0367	41.7467	76.7867	0.941777	0.995717	0.543671
ENSMUSG00000020068	3110049J23Rik	31.53	26.99	27.88	52.12	56.21	49.16	12.14	18.4	10.58	46.95	39.48	33.68	4.22	3.96	3.16	16.03	12.1	12.65		28.8	52.4967	13.7067	40.0367	3.78	13.5933	0.548606	0.342353	0.278077
ENSMUSG00000001604	Tcea3	23.56	17.81	19.87	20.13	19.24	35.59	47.94	53.89	47.85	28.36	33.65	37.57	5.38	4.08	3.54	14.88	16.1	15.51		20.4133	24.9867	49.8933	33.1933	4.33333	15.4967	0.816969	1.50311	0.27963
ENSMUSG00000079507	CR974466.14-205	5.46	7.65	4.39	1.4	0.89	3.82	10.76	4.92	8.73	0.47	0.42	0.09	1.87	1.86	1.54	1.45	1.43	1.67		5.83333	2.03667	8.13667	0.326667	1.75667	1.51667	2.86416	24.9082	1.15824
ENSMUSG00000033352	Map2k4	22.01	28.19	25.68	13.84	18.03	5.97	18.35	17.31	19.31	18.43	13.11	7.74	9.54	14.21	11.43	10.75	8.4	11.15		25.2933	12.6133	18.3233	13.0933	11.7267	10.1	2.00529	1.39944	1.16106
ENSMUSG00000037731	BC013712	10.09	11.72	10.63	4.49	1.82	1.91	11.6	11.09	10.22	2.87	3.37	3.82	3.98	4.19	2.49	1.25	0.62	0.4		10.8133	2.74	10.97	3.35333	3.55333	0.756667	3.94647	3.27137	4.69604
ENSMUSG00000074828	AC132251.3	94.17	109.96	133.81	65.92	124.69	20.53	189.96	219.72	196.99	166.75	98.33	72.93	32.96	79.13	51.42	49.38	65.17	80.19		112.647	70.38	202.223	112.67	54.5033	64.9133	1.60055	1.79483	0.839632
ENSMUSG00000072849	Serpina1e	6.44	4.04	15.67	3415.16	2477.04	959.55	7.66	73.7	22.54	4810.54	2686.04	3635.41	9.94	9.55	14.34	2842.48	2068.99	2617.78		8.71667	2283.92	34.6333	3710.66	11.2767	2509.75	0.00381654	0.00933346	0.00449314
ENSMUSG00000044129	AC125005.15	23.15	13.65	13.76	10.46	4.4	17.8	16.05	20.4	14.7	8.61	30.47	59.2	36.77	15.37	25.41	56.28	72.17	54.94		16.8533	10.8867	17.05	32.76	25.85	61.13	1.54807	0.520452	0.422869
ENSMUSG00000036078	Oprs1	173.68	192.8	159	217.22	276.17	182.52	200.56	175.11	200.26	256.78	308.92	283.24	91.04	80.86	72.76	140.46	181.08	177.49		175.16	225.303	191.977	282.98	81.5533	166.343	0.777441	0.678411	0.490271
ENSMUSG00000058427	Cxcl2	2.14	2.9	5.23	0.04	0.07	0.05	3.58	1.54	1.58	0	0.14	0	3.69	1.64	3.73	0.29	0.14	0.11		3.42333	0.0533333	2.23333	0.0466667	3.02	0.18	64.1875	47.8571	16.7778
ENSMUSG00000000489	Pdgfb	7.15	5.18	9.13	0.76	0.68	1.04	12.36	8.13	9.58	0.6	0.86	1.03	5.2	3.72	3.83	0.65	0.71	0.62		7.15333	0.826667	10.0233	0.83	4.25	0.66	8.65323	12.0763	6.43939
ENSMUSG00000036427	Gpi1	32.1	26.99	24.63	12.21	8.13	7.69	27.39	22.12	23.17	13.68	17.05	14.04	31.31	26.61	21.19	14.64	13.91	13.39		27.9067	9.34333	24.2267	14.9233	26.37	13.98	2.9868	1.62341	1.88627
ENSMUSG00000033149	Phldb2	9.79	11.3	10.84	4.5	5.9	6.37	13.42	10.84	15.11	5.4	4.58	4.69	3.36	4.64	4.62	3.46	3.86	3.95		10.6433	5.59	13.1233	4.89	4.20667	3.75667	1.904	2.68371	1.11979
ENSMUSG00000030766	Arhgap17	11.32	9.51	9.29	4.66	3.01	2.34	15.45	14.19	13.88	3.48	6.3	10.1	11.9	8.58	7.59	7.23	7.27	6.77		10.04	3.33667	14.5067	6.62667	9.35667	7.09	3.00899	2.18913	1.3197
ENSMUSG00000060613	Cyp2c70	403.05	447.66	365.29	453.18	334.59	139.2	150.33	196.69	179.53	441.77	165.74	103.59	94.57	128.67	75.91	440.71	391.21	654.7		405.333	308.99	175.517	237.033	99.7167	495.54	1.3118	0.740473	0.201228
ENSMUSG00000030762	Aqp8	96.71	129.83	65.9	107.08	118.31	73.86	107.85	96.6	96.25	67.45	79.96	49.17	24.96	16.55	22.32	72.98	79.6	82		97.48	99.75	100.233	65.5267	21.2767	78.1933	0.977243	1.52966	0.272103
ENSMUSG00000024360	Etf1	17.42	21.02	19.66	7.81	11.29	8.85	18.42	18.46	19.63	12.35	8.53	6.49	10.38	16.64	12.08	6.86	8.03	9.19		19.3667	9.31667	18.8367	9.12333	13.0333	8.02667	2.07871	2.06467	1.62375
ENSMUSG00000010651	Acaa1b	107.99	68.23	61.17	67.99	88.61	158.85	93.93	102.59	76	105.46	218.96	201.87	14.19	7.55	5.15	68.18	98.42	73.11		79.13	105.15	90.84	175.43	8.96333	79.9033	0.752544	0.517813	0.112177
ENSMUSG00000028211	Trp53inp1	15.69	24.04	13.28	7.34	8.76	6	10.64	6.87	9.12	8.2	3.49	0.98	3.87	16.51	12.32	1.19	2.1	2.54		17.67	7.36667	8.87667	4.22333	10.9	1.94333	2.39864	2.10182	5.60892
ENSMUSG00000010307	Tmem86a	24.49	24.29	26.81	5.84	4.03	3.88	41.29	44.62	44.36	4.8	5.87	7.03	17.09	16.44	11.25	3.16	2.22	1.57		25.1967	4.58333	43.4233	5.9	14.9267	2.31667	5.49745	7.35989	6.44317
ENSMUSG00000041571	Sepw1	185.84	158.01	204.91	125.05	62.05	130.08	205.8	221.42	176.13	80.55	161.35	199.48	66.51	32.96	38.34	49.19	42.33	47.28		182.92	105.727	201.117	147.127	45.9367	46.2667	1.73012	1.36696	0.992867
ENSMUSG00000027495	2010011I20Rik	18.66	15.9	15.29	21.61	22.9	40.3	23	20.14	22.69	36.96	43.96	54.83	20.99	18.17	17.53	34.76	42.41	38.76		16.6167	28.27	21.9433	45.25	18.8967	38.6433	0.587784	0.484936	0.489002
ENSMUSG00000041577	Prelp	48.02	43.98	53.35	30.4	28.27	21.34	72.74	58.96	73.84	32.45	33.07	31.52	74.11	67.42	33.19	22.78	16.39	15.21		48.45	26.67	68.5133	32.3467	58.24	18.1267	1.81665	2.1181	3.21295
ENSMUSG00000004105	Angptl2	7.77	7.12	11.04	5.64	6.4	4.9	17.47	16.53	18.82	5.24	5.84	6.79	3.88	3.6	2.69	4.44	3.49	3.03		8.64333	5.64667	17.6067	5.95667	3.39	3.65333	1.5307	2.95579	0.92792
ENSMUSG00000070690	AC135240.2	3.75	5.54	4.55	23.1	28.52	22.28	6.35	6.95	9.16	11.03	11.65	8.81	1.44	1.8	1.07	2.49	3.33	3.9		4.61333	24.6333	7.48667	10.4967	1.43667	3.24	0.18728	0.713242	0.443416
ENSMUSG00000080824	AC124761.4	8.32	10.13	11.75	6.34	6.76	2.36	9.15	12	10.72	3.29	3.25	1.68	3.24	3.56	2.36	0.87	3.04	2.6		10.0667	5.15333	10.6233	2.74	3.05333	2.17	1.95343	3.87713	1.40707
ENSMUSG00000064966	SNORD15	9.49	4.17	9.28	5.61	0.79	2.88	8.19	6.48	3.83	2.72	4.13	0	1.24	7.76	14.48	0.96	0.54	2.48		7.64667	3.09333	6.16667	2.28333	7.82667	1.32667	2.47198	2.70073	5.8995
ENSMUSG00000033707	Lrrc24	29.58	20.93	24.73	10.61	3.29	14.88	0.18	0.11	0.13	0.18	0.21	0.58	1.56	0.67	1.01	2.35	2.01	1.47		25.08	9.59333	0.14	0.323333	1.08	1.94333	2.61432	0.43299	0.555746
ENSMUSG00000037062	Sh3glb1	28.9	34.91	35.31	10.38	16.51	13.01	28.37	28.15	31.08	17.45	13.94	8.01	11.92	17.98	14.92	5.8	6.48	6.37		33.04	13.3	29.2	13.1333	14.94	6.21667	2.48421	2.22335	2.40322
ENSMUSG00000037060	Prkcdbp	1.68	2.26	2.53	0.83	1.03	2.12	7.57	6.07	8.06	0.38	0.63	3.23	2.08	2.49	1.99	0.6	0.64	1.31		2.15667	1.32667	7.23333	1.41333	2.18667	0.85	1.62563	5.11792	2.57255
ENSMUSG00000055116	Arntl	3.58	4.8	1.97	3.85	5.42	4.38	0.78	0.61	1.32	8.22	5.15	5.6	1.72	3.7	2.48	0.74	0.96	1.22		3.45	4.55	0.903333	6.32333	2.63333	0.973333	0.758242	0.142857	2.70548
ENSMUSG00000041798	Gck	87.03	67.54	96.52	54.07	64.68	54.32	93.36	80.56	72.88	47.41	77.76	107.23	50.75	11	16.21	59.58	70.48	95.39		83.6967	57.69	82.2667	77.4667	25.9867	75.15	1.4508	1.06196	0.345797
ENSMUSG00000061808	Ttr	5277.79	5350.8	5956.36	17662	15165.4	18691.9	6558.69	7473.62	7567.95	11989.1	13013.6	12832.6	3513.89	3173.43	4310.64	10530	8552.06	9277.97		5528.32	17173.1	7200.09	12611.8	3665.99	9453.35	0.321917	0.570901	0.387798
ENSMUSG00000031565	Fgfr1	2.27	2.13	3.57	0.89	0.62	0.59	14.49	13.58	11.07	3.4	3.46	5.99	5.5	5.61	4.58	0.87	0.98	0.64		2.65667	0.7	13.0467	4.28333	5.23	0.83	3.79524	3.04591	6.3012
ENSMUSG00000020849	Ywhae	197.49	241.61	221.73	131.08	156.39	96.42	197.78	185.09	182.86	163.98	130.07	74.68	92.5	106.61	103.33	98.84	82.33	123.65		220.277	127.963	188.577	122.91	100.813	101.607	1.7214	1.53427	0.992192
ENSMUSG00000020282	Rhbdf1	16.28	11.97	16.99	8.85	6.06	8.75	20.21	18.25	17.01	2.11	4.21	3.61	16.06	16.79	15.32	4.31	4.17	3.09		15.08	7.88667	18.49	3.31	16.0567	3.85667	1.91209	5.5861	4.16335
ENSMUSG00000000552	Zfp385a	29.62	25.21	26.7	19.49	6.9	9.1	25.6	23.53	20.03	8.08	24.73	35.72	72.32	34.51	45.15	17.03	24.55	17.52		27.1767	11.83	23.0533	22.8433	50.66	19.7	2.29727	1.00919	2.57157
ENSMUSG00000054889	AC140331.2-201	39.52	44.13	35.6	17.06	21.41	19.44	39.36	34.14	34.89	13.52	10.57	11.31	11.18	14.16	10.9	9.49	9.87	10.29		39.75	19.3033	36.13	11.8	12.08	9.88333	2.05923	3.06186	1.22226
ENSMUSG00000004071	5730403B10Rik	26.4	28.32	28.6	40.12	29.36	26.04	29.66	33.95	33.96	32.39	34.92	25.71	74.54	102.8	77.34	60.55	53.94	46.28		27.7733	31.84	32.5233	31.0067	84.8933	53.59	0.872278	1.04891	1.58413
ENSMUSG00000004070	Hmox2	34.56	32.58	41.47	36.29	32.22	27.62	47.72	46.58	47.6	41.14	36.13	34.95	52.4	64.55	34.65	32.62	23.44	26.95		36.2033	32.0433	47.3	37.4067	50.5333	27.67	1.12982	1.26448	1.82629
ENSMUSG00000031960	Aars	42.7	45.87	38.63	45.58	42.4	87.71	41.78	39.32	43.32	61.78	77.79	73.05	45.83	28.18	27.54	84.09	60.9	77.07		42.4	58.5633	41.4733	70.8733	33.85	74.02	0.724003	0.585175	0.457309
ENSMUSG00000031963	Bmper	0.17	0.32	0.46	0.03	0.05	0	0.41	0.32	0.78	0.04	0	0	5.43	14.27	4.68	0.05	0.13	0.1		0.316667	0.0266667	0.503333	0.0133333	8.12667	0.0933333	11.875	37.75	87.0714
ENSMUSG00000040552	C3ar1	6.27	7.17	10.36	0.71	0.77	0.87	10.4	7.91	9.46	1.07	0.66	0.65	7.18	8.18	4.14	0.36	0.19	0.16		7.93333	0.783333	9.25667	0.793333	6.5	0.236667	10.1277	11.6681	27.4648
ENSMUSG00000018909	Arrb1	8.09	9.03	9.14	2.97	2.91	2.56	10.74	7.57	10.62	2.84	2.87	2.75	9.6	11.48	7.33	3.34	3.27	3.05		8.75333	2.81333	9.64333	2.82	9.47	3.22	3.11137	3.41962	2.94099
ENSMUSG00000015143	Actn1	18.99	15.23	15.9	7.93	5.5	5.66	27.71	20.96	23.16	5.49	7.34	10.22	19.77	16.26	14.19	10.95	13.35	10.54		16.7067	6.36333	23.9433	7.68333	16.74	11.6133	2.62546	3.11627	1.44145
ENSMUSG00000040557	Wbscr27	19.53	20.83	20.85	11.35	11.4	11.95	23.38	27.68	25.69	11.61	8.14	9.87	27.31	28.77	22.18	20.89	19.83	23.65		20.4033	11.5667	25.5833	9.87333	26.0867	21.4567	1.76398	2.59115	1.21578
ENSMUSG00000030144	Clec4d	1.53	1.86	2.61	0.07	0.09	0	3.29	1.94	1.78	0.03	0.08	0	2.44	5.88	1.85	0.03	0	0		2	0.0533333	2.33667	0.0366667	3.39	0.01	37.5	63.7273	339
ENSMUSG00000055593	2610024B07Rik	5.67	6.55	8.81	1.43	1.71	1.53	9.12	5.99	7.94	1.82	1.15	0.55	5.6	9.18	6.34	1.51	1.69	1.11		7.01	1.55667	7.68333	1.17333	7.04	1.43667	4.50321	6.5483	4.90023
ENSMUSG00000080738	AL772357.9	61.64	46.48	32.42	5486.59	8188.21	971.68	386.84	1198.85	429.48	32470	16454.5	17761.3	6.79	6.7	41.96	33989.8	28139.7	28675.3		46.8467	4882.16	671.723	22228.6	18.4833	30268.3	0.00959548	0.0302189	0.00061065
ENSMUSG00000031490	Eif4ebp1	86.53	79.57	79.75	24.97	25.49	37.07	84.45	105.58	90.78	39.01	57.57	95.59	49.79	37.6	34.19	44.25	40.2	33.86		81.95	29.1767	93.6033	64.0567	40.5267	39.4367	2.80875	1.46126	1.02764
ENSMUSG00000000957	Mmp14	44.39	48.88	46.36	15.99	9.68	12.52	59.66	40.22	63.04	5.95	12.72	14.8	83.88	67.52	66.04	14.87	18.37	14.81		46.5433	12.73	54.3067	11.1567	72.48	16.0167	3.65619	4.86764	4.52529
ENSMUSG00000030382	Slc27a5	123.56	107.25	101.52	313.78	338.15	419.92	114.16	161.03	133.37	421.67	465.96	501.55	224.13	260.61	179.67	315.81	278.83	280.92		110.777	357.283	136.187	463.06	221.47	291.853	0.310053	0.294102	0.75884
ENSMUSG00000039989	Cbx4	13.84	10.35	13.98	8.68	5.2	8.11	20.8	19.02	17.07	12.96	26.31	52.53	26.6	23.83	17.41	49.55	68.1	45.62		12.7233	7.33	18.9633	30.6	22.6133	54.4233	1.73579	0.619717	0.415508
ENSMUSG00000004655	Aqp1	30.78	32.94	26.86	38.95	42.54	69.2	40.27	24.58	61.84	46.46	46.52	28.71	39.38	67.44	36.19	24.45	26.6	25.62		30.1933	50.23	42.23	40.5633	47.67	25.5567	0.601102	1.04109	1.86527
ENSMUSG00000027035	Lass6	5.34	6.44	6.35	1.31	1.17	0.61	3.26	2.63	2.59	0.45	0.51	0.43	7.2	11.08	7.4	1.63	1.79	2.12		6.04333	1.03	2.82667	0.463333	8.56	1.84667	5.86731	6.10072	4.63538
ENSMUSG00000031811	Fbxo31	10.07	6.18	8.56	17.79	5.34	22.42	10.52	14.29	11.53	8.44	19.23	31.52	72.2	51.2	42	22.5	24.48	17.04		8.27	15.1833	12.1133	19.73	55.1333	21.34	0.544676	0.613955	2.58357
ENSMUSG00000023004	Tuba1b	6	8.4	6.13	1.8	1.77	0.42	4.19	5.11	4.29	1.39	1.86	0.86	0.13	0.09	0.05	0.19	0.02	0.1		6.84333	1.33	4.53	1.37	0.09	0.103333	5.14536	3.30657	0.870968
ENSMUSG00000040134	Rdh7	176.74	168.95	172.86	253.42	269.11	193.79	136.65	180.96	143.35	289.93	241.06	142.91	66.45	79.6	70.1	145.69	121.61	166.97		172.85	238.773	153.653	224.633	72.05	144.757	0.723908	0.684018	0.497732
ENSMUSG00000021765	Fst	10.29	16.99	6.84	1.86	4.03	6.69	3.86	5.34	3.95	1.07	0.56	1.43	5.14	14	32.84	0.7	0.94	0.91		11.3733	4.19333	4.38333	1.02	17.3267	0.85	2.71224	4.29739	20.3843
ENSMUSG00000041959	S100a10	197.88	267.19	180.88	76.31	79.91	64.35	308.59	241.32	340.06	148.84	184.56	109.78	61.83	58.86	90.57	95.08	93.49	106.75		215.317	73.5233	296.657	147.727	70.42	98.44	2.92855	2.00815	0.71536
ENSMUSG00000014846	Tppp3	1.15	1.72	1.98	0.87	0.5	0.53	4	3.24	3.07	0	0.6	0.82	5.69	16.98	2.86	1.19	0.39	0.85		1.61667	0.633333	3.43667	0.473333	8.51	0.81	2.55263	7.26056	10.5062
ENSMUSG00000038776	Ephx1	984.17	1015.45	1137.19	227.75	244.35	135.45	945.03	969.87	852.11	381.71	506.79	467.76	208.42	251.72	233.65	243.4	166.98	185.57		1045.6	202.517	922.337	452.087	231.263	198.65	5.16305	2.04018	1.16417
ENSMUSG00000038775	Vill	1.57	1.12	1.44	0.12	0	0	5.48	3.71	5.78	0.18	0.15	0.64	1.31	1.7	0.53	0.25	0.28	0.38		1.37667	0.04	4.99	0.323333	1.18	0.303333	34.4167	15.433	3.89011
ENSMUSG00000081704	AL670220.8	11.66	13.32	9.52	1.61	2.8	2.33	14.92	16.6	17.08	3.62	3.79	2.03	0.96	1.78	0.86	1.39	1.66	1.34		11.5	2.24667	16.2	3.14667	1.2	1.46333	5.11869	5.14831	0.820046
ENSMUSG00000000827	Tpd52l2	17.51	16.97	15.71	8.29	9.2	8.72	19.06	17.15	18.69	9.15	6.97	5.6	10.99	12.15	8.38	7.44	6.18	7.72		16.73	8.73667	18.3	7.24	10.5067	7.11333	1.91492	2.52762	1.47704
ENSMUSG00000031387	Renbp	7.1	6.54	7.31	1.63	1.25	1.88	11.49	11.66	9.65	0.97	1.51	0.48	6.04	6.08	3.88	1.36	1.43	1.27		6.98333	1.58667	10.9333	0.986667	5.33333	1.35333	4.40126	11.0811	3.94089
ENSMUSG00000046861	Hectd3	14.33	12.51	14.6	12.37	12.84	15.39	15.69	16.91	15.72	14.65	17.44	18.47	11.78	11.07	8.58	28.82	25.29	24.56		13.8133	13.5333	16.1067	16.8533	10.4767	26.2233	1.02069	0.955696	0.399517
ENSMUSG00000034285	Nipsnap1	80.1	96.83	92.64	94.03	132.19	88.83	59.2	69.67	63.08	105.32	78.76	51.03	33.55	34.66	39.63	60.2	59.3	76.78		89.8567	105.017	63.9833	78.37	35.9467	65.4267	0.855642	0.816426	0.549419
ENSMUSG00000072692	AC119205.8	37.16	29.1	33.43	15.41	20.85	37.29	20.46	25.18	28.24	26.14	42.24	34.16	73.66	72.17	69.68	44.57	43.35	42.61		33.23	24.5167	24.6267	34.18	71.8367	43.51	1.3554	0.720499	1.65104
ENSMUSG00000031633	Slc25a4	18.83	16.9	31.75	9.91	5.64	86.99	31.78	26.09	38.59	10.05	23.95	1.85	11.26	12.03	9.6	2.47	2.48	2.13		22.4933	34.18	32.1533	11.95	10.9633	2.36	0.658085	2.69066	4.64548
ENSMUSG00000073633	Fbxo36	16.8	17.07	18.74	6.32	5.91	2.81	8.46	12.1	7.41	6.86	6.48	5.83	18.38	10.56	16.63	30.21	24.62	23.64		17.5367	5.01333	9.32333	6.39	15.19	26.1567	3.49801	1.45905	0.580731
ENSMUSG00000029096	Htra3	2.51	2.25	3.82	0.89	1.07	1.5	5.55	5.31	4.14	0.86	1.36	2.3	9.15	11.26	7.58	2.06	1.76	0.92		2.86	1.15333	5	1.50667	9.33	1.58	2.47977	3.31858	5.90506
ENSMUSG00000047798	Cd300lf	6.34	8.25	10.24	1.35	0.51	0.28	8.58	6.5	7.03	0.67	0.85	0.59	10.45	11.01	7.31	0.47	0.44	0.09		8.27667	0.713333	7.37	0.703333	9.59	0.333333	11.6028	10.4787	28.77
ENSMUSG00000057531	Dtnbp1	22.12	22.6	21.2	20.01	19.33	26.68	27.54	32.16	29.06	15.71	16.48	17.65	23.4	26.51	22	24.42	19.39	22.44		21.9733	22.0067	29.5867	16.6133	23.97	22.0833	0.998485	1.7809	1.08543
ENSMUSG00000049550	Clip1	9.05	9.69	10	3.76	4.72	6.15	10.53	10.74	9.68	6.96	5.58	4.57	11.3	22.88	11.3	6.99	5.78	7.22		9.58	4.87667	10.3167	5.70333	15.16	6.66333	1.96446	1.80888	2.27514
ENSMUSG00000047797	Gjb1	587.51	524.56	531.22	858.51	620.64	661.32	510.44	684.49	615.33	731.63	1092.98	1359	791.25	524.33	553.75	1798.08	1571.2	1664.75		547.763	713.49	603.42	1061.2	623.11	1678.01	0.767724	0.568619	0.371339
ENSMUSG00000072641	AC113302.13	0.29	0	0.93	0	0.18	0	0.64	0.1	0.21	0	0.12	0	2.69	4.79	3.62	0	0	0		0.406667	0.06	0.316667	0.04	3.7	0	6.77778	7.91667	#DIV/0!
ENSMUSG00000011305	2310076L09Rik	14.43	11.33	12.24	10.49	5.64	13.86	13.19	15.52	10.96	11.57	22.22	20.19	25.22	27.71	15.28	11.06	12.14	9.75		12.6667	9.99667	13.2233	17.9933	22.7367	10.9833	1.26709	0.734902	2.07011
ENSMUSG00000034041	Lyl1	3.58	2.96	4.08	0.55	0.65	1.63	6.57	5.32	5.32	0.54	0.58	0.9	6.3	5.52	2.83	1.37	1.04	0.78		3.54	0.943333	5.73667	0.673333	4.88333	1.06333	3.75265	8.5198	4.59248
ENSMUSG00000022285	Ywhaz	39.29	50.12	43.42	13.37	15.47	6.06	43.04	37.05	30.77	20.38	19.38	14.29	26.12	27.98	28.17	20.87	16.76	22.3		44.2767	11.6333	36.9533	18.0167	27.4233	19.9767	3.80602	2.05106	1.37277
ENSMUSG00000015312	Gadd45b	8.72	8	12.2	2.25	2.6	6.9	9.92	8.52	9.58	0.87	0.93	1.61	5.63	14.22	7.26	0	0.24	0.4		9.64	3.91667	9.34	1.13667	9.03667	0.213333	2.46128	8.21701	42.3594
ENSMUSG00000022283	Pabpc1	49.69	35.75	33.33	21.48	12.12	26.76	47.31	47.14	44.61	20.17	42.41	78.87	56.31	35.73	40.84	33.54	50.16	38.33		39.59	20.12	46.3533	47.15	44.2933	40.6767	1.96769	0.983104	1.08891
ENSMUSG00000030541	Idh2	91.78	63.78	71.94	45.84	31.6	116.35	105.58	100.36	98.19	31.23	66.49	58.77	98.06	77.19	70.89	48.71	55.55	48.1		75.8333	64.5967	101.377	52.1633	82.0467	50.7867	1.17395	1.94345	1.61552
ENSMUSG00000026854	Usp20	8.93	7.16	6.81	1.26	1.3	2.16	9.35	9.58	8.9	1.71	2.76	3.08	5.95	6.32	2.88	4.83	2.78	3.62		7.63333	1.57333	9.27667	2.51667	5.05	3.74333	4.85169	3.68609	1.34907
ENSMUSG00000038366	Lasp1	54.03	49.93	39.93	26.48	21.6	20.6	47.97	37.84	46.47	27.31	35.6	40.33	36.24	26.95	23.83	47.14	47.14	48.37		47.9633	22.8933	44.0933	34.4133	29.0067	47.55	2.09508	1.28129	0.610025
ENSMUSG00000022514	Il1rap	2.24	2.06	2.36	8.5	11.03	12.29	2.21	2.6	2.52	9.6	8.55	7.76	2.74	3.15	2.17	10.32	9.5	9.98		2.22	10.6067	2.44333	8.63667	2.68667	9.93333	0.209302	0.282902	0.27047
ENSMUSG00000020467	Efemp1	5.52	5.84	5.19	3.27	2.25	1.97	13.11	7.22	15.21	3.67	3.17	2.38	2.45	4.17	2.45	4.57	1.93	2.33		5.51667	2.49667	11.8467	3.07333	3.02333	2.94333	2.20961	3.85466	1.02718
ENSMUSG00000029272	Sult1e1	1.83	2.1	8.36	0	0.03	0	0.5	0.93	2.03	0.07	0	0	0.03	0.12	0.21	0	0	0.13		4.09667	0.01	1.15333	0.0233333	0.12	0.0433333	409.667	49.4286	2.76923
ENSMUSG00000029273	Sult1d1	13.58	14.05	17.82	6.81	14.31	4.67	7.89	10.53	9.69	16.15	6.2	2.83	8.28	28.93	17.18	1.05	1.38	1.41		15.15	8.59667	9.37	8.39333	18.13	1.28	1.76231	1.11636	14.1641
ENSMUSG00000055053	Nfic	33.1	20.31	20.57	19.19	9.78	19.99	27.91	21.62	26.12	16.96	38.93	75.21	44.68	31.07	23.19	62.64	77.94	62.27		24.66	16.32	25.2167	43.7	32.98	67.6167	1.51103	0.57704	0.48775
ENSMUSG00000011877	Git1	15.95	14.91	16.54	8.42	5.76	6.83	24.15	20.15	20.48	6.3	10.57	13.11	24.83	25.04	16.86	16.04	14.82	12.86		15.8	7.00333	21.5933	9.99333	22.2433	14.5733	2.25607	2.16077	1.5263
ENSMUSG00000057191	AB124611	8.52	8.56	7.64	2.31	1.29	0.97	9.87	10.58	8.99	1.39	1.66	2.4	9.6	8.88	3.81	0.21	0.45	0.34		8.24	1.52333	9.81333	1.81667	7.43	0.333333	5.40919	5.40183	22.29
ENSMUSG00000050896	Rtn4rl2	6.15	6.25	4.55	0.68	0.08	0.6	1.89	1.32	1.87	0.25	0.5	0.99	3.09	3.65	3.69	11.08	3.95	4.61		5.65	0.453333	1.69333	0.58	3.47667	6.54667	12.4632	2.91954	0.531059
ENSMUSG00000057193	Slc44a2	8.61	8.17	10.42	2.9	3.28	2.79	12.93	8.82	10.4	2.55	3.32	3.44	6.37	8.61	5.63	2.27	2.31	2.09		9.06667	2.99	10.7167	3.10333	6.87	2.22333	3.03233	3.45328	3.08996
ENSMUSG00000029656	C8b	23.91	19.83	23.37	80.58	80.91	44.47	27.77	42.37	41.12	194.31	105.77	93.98	5.45	5.86	5.09	57.84	40.35	59.68		22.37	68.6533	37.0867	131.353	5.46667	52.6233	0.32584	0.282343	0.103883
ENSMUSG00000076036	AC151602.4	366.22	290.04	347.67	69.21	177.78	234.08	236.08	271.74	211.42	265.59	366.71	224.51	6.91	11.95	7.47	7.33	7.17	5.5		334.643	160.357	239.747	285.603	8.77667	6.66667	2.08687	0.839439	1.3165
ENSMUSG00000029650	Slc46a3	29.25	17.66	25.43	26.87	42.37	30.74	12.98	15.47	13.52	34.96	26.75	25.18	18.59	13.8	7.62	39.76	37.57	40.49		24.1133	33.3267	13.99	28.9633	13.3367	39.2733	0.723545	0.483025	0.339586
ENSMUSG00000028873	Cdca8	4.49	2.69	2.5	0.17	0.31	0.08	5.46	3.14	4.99	0.51	0.46	0.37	0.75	0.85	0.28	0.88	0.46	1.28		3.22667	0.186667	4.53	0.446667	0.626667	0.873333	17.2857	10.1418	0.717557
ENSMUSG00000025887	Casp12	4.85	7.53	4.72	0.28	0.44	0.36	3.22	3.07	3.42	0.32	0.48	0.06	0.36	0.53	0.4	0.07	0	0.09		5.7	0.36	3.23667	0.286667	0.43	0.0533333	15.8333	11.2907	8.0625
ENSMUSG00000028874	Fgr	5.33	5.89	5.98	0.9	0.55	0.39	5.98	4.21	4.88	0.8	0.9	0.47	2.14	2.16	1.29	0.29	0.23	0.23		5.73333	0.613333	5.02333	0.723333	1.86333	0.25	9.34783	6.9447	7.45333
ENSMUSG00000006728	Cdk4	34.14	35.59	42.43	17.74	17.33	26.71	54.23	48.91	52.73	22.01	27.47	31.13	20.94	22.24	16.51	21.74	22.49	25.66		37.3867	20.5933	51.9567	26.87	19.8967	23.2967	1.81547	1.93363	0.854056
ENSMUSG00000015950	Ncf1	6.01	6.37	6.74	1.28	0.4	1.74	12.99	7.37	9.24	1.14	1.83	2.48	10.4	8.4	4.15	1.86	1.7	1.06		6.37333	1.14	9.86667	1.81667	7.65	1.54	5.59064	5.43119	4.96753
ENSMUSG00000026526	Fh1	64.23	52.15	46.95	42.26	51.04	41.66	88	98.23	72.3	66.6	75.82	55.54	120.02	164.6	103.57	76.76	67.38	71.04		54.4433	44.9867	86.1767	65.9867	129.397	71.7267	1.21021	1.30597	1.80402
ENSMUSG00000025396	Hsd17b6	93.13	112.47	112.95	306.23	319.89	314.84	74.61	104.98	103.75	80.95	45.46	62.05	11.5	10.01	6.93	37.34	43.46	43.68		106.183	313.653	94.4467	62.82	9.48	41.4933	0.338537	1.50345	0.22847
ENSMUSG00000032607	Amt	10.08	10.95	8.93	22.84	17.64	50.11	10.39	11.55	14.55	18.68	18.3	9.85	6.72	5.38	6.47	21.33	18.53	20.08		9.98667	30.1967	12.1633	15.61	6.19	19.98	0.330721	0.779201	0.30981
ENSMUSG00000031812	Map1lc3b	30.38	26.19	33.92	28.93	28.11	33.95	33.44	35.81	37.3	29.03	29.96	30.92	79.09	73.37	50.32	46.16	35.47	34.48		30.1633	30.33	35.5167	29.97	67.5933	38.7033	0.994505	1.18507	1.74645
ENSMUSG00000009013	Dynll1	7.56	7.08	7.57	1.08	2.31	1.33	3.92	3.03	3.44	2.85	2.1	5.36	4.08	2.91	4.31	0.8	1.19	0.55		7.40333	1.57333	3.46333	3.43667	3.76667	0.846667	4.70551	1.00776	4.44882
ENSMUSG00000032609	Klhdc8b	10	7.52	12	4.19	2.41	4.95	9.95	13.04	9.72	2.37	3.96	5.9	10.35	10.15	6.44	6.59	7.33	7.43		9.84	3.85	10.9033	4.07667	8.98	7.11667	2.55584	2.67457	1.26183
ENSMUSG00000039168	Dap	253.58	221.74	233.46	175.89	124.45	125.48	251.91	269.91	249.51	130.39	184.41	257.69	229.59	162.84	143.61	213.2	214.3	201.21		236.26	141.94	257.11	190.83	178.68	209.57	1.66451	1.34732	0.852603
ENSMUSG00000029470	P2rx4	44.34	38.87	36.61	15.03	12.84	14.64	62.77	64.32	69.19	19.23	17.22	19.77	28.66	30.46	20.76	32.1	28.69	30.48		39.94	14.17	65.4267	18.74	26.6267	30.4233	2.81863	3.49128	0.875205
ENSMUSG00000025372	Baiap2	24.44	19.89	20.67	13.9	5.39	12.37	21.05	18.48	19.6	9.93	9.05	18.15	54.68	44.5	33.76	13.58	12.08	10.45		21.6667	10.5533	19.71	12.3767	44.3133	12.0367	2.05306	1.59251	3.68153
ENSMUSG00000082702	AC122296.4	196.42	202.34	213.82	261.72	295.88	327.54	208.68	235.21	263.33	339.45	362.84	357.8	189	189.58	186.96	316.51	281.12	363.3		204.193	295.047	235.74	353.363	188.513	320.31	0.692071	0.667132	0.588534
ENSMUSG00000034867	Ankrd27	12.82	13.61	13.27	5	4.21	4.76	13.72	13.91	13.01	4.82	4.54	3.05	9.5	10.99	7.02	5.25	3.94	4.82		13.2333	4.65667	13.5467	4.13667	9.17	4.67	2.8418	3.27478	1.9636
ENSMUSG00000025041	Nt5c2	8.56	7.75	9.06	3.26	3.14	4.79	10.96	9.78	10.2	2.83	2.72	2.08	10.82	9.74	10.67	4.32	4.52	4.55		8.45667	3.73	10.3133	2.54333	10.41	4.46333	2.2672	4.05505	2.33234
ENSMUSG00000028672	Hmgcl	91.15	87.51	84.65	102.88	106.02	280.81	85.23	103.72	109.25	89.61	130.38	126.32	84.43	74.47	59.25	100.07	94.86	100.38		87.77	163.237	99.4	115.437	72.7167	98.4367	0.537686	0.861078	0.738715
ENSMUSG00000042784	Muc1	7.39	9.78	15.72	3.62	0.39	0.54	18.22	6.37	6.06	0.63	0.67	0.11	0.55	7.8	0.59	0.42	0.31	0.39		10.9633	1.51667	10.2167	0.47	2.98	0.373333	7.22857	21.7376	7.98214
ENSMUSG00000025779	Ly96	17.07	23.53	15.84	7.07	8.8	2.67	12.79	11.27	10.52	9.44	5.74	0.76	0.06	1.89	0.48	0.83	0.44	0.38		18.8133	6.18	11.5267	5.31333	0.81	0.55	3.04423	2.16939	1.47273
ENSMUSG00000034463	Scara3	14.36	20.24	29.64	0.8	0.68	0.66	40.67	16.58	19.46	1.13	1.01	1.15	1.89	5.51	3.15	0.38	0.36	0.12		21.4133	0.713333	25.57	1.09667	3.51667	0.286667	30.0187	23.3161	12.2674
ENSMUSG00000019558	Slc6a8	11.21	10.42	12.09	1.76	0.99	2.74	19.36	17.02	16.04	1.66	2.86	3.72	14.24	13.14	11.6	2.1	1.85	2		11.24	1.83	17.4733	2.74667	12.9933	1.98333	6.14208	6.36165	6.55126
ENSMUSG00000079936	AC155937.4-202	133.23	94.92	114.99	74.74	60.49	20.81	112.59	101.28	73.59	88.21	121.58	141.65	145.43	92.48	84.31	186.22	141.01	173.91		114.38	52.0133	95.82	117.147	107.407	167.047	2.19905	0.817949	0.642974
ENSMUSG00000028059	Arhgef2	5.93	4.58	5.35	1.03	0.61	1.88	8.71	7	7.76	0.99	1.48	1.56	4.24	3.13	2.67	0.58	0.83	0.66		5.28667	1.17333	7.82333	1.34333	3.34667	0.69	4.50568	5.82382	4.85024
ENSMUSG00000020182	Ddc	36.57	35.69	28.64	18.63	29.65	26.91	17.88	18.55	17.48	49.09	33.12	25.52	11.03	19.71	9.89	50.01	48.55	59.65		33.6333	25.0633	17.97	35.91	13.5433	52.7367	1.34193	0.500418	0.256811
ENSMUSG00000045795	Whdc1	19.3	16.99	16.91	14.19	11.89	26.73	16.1	17.61	17.28	13.17	19.09	25.59	10.7	11.03	8.78	28.66	32.43	27.54		17.7333	17.6033	16.9967	19.2833	10.17	29.5433	1.00738	0.881417	0.34424
ENSMUSG00000021701	Plk2	6.73	5.11	7.07	1.81	2.78	2.38	9.89	6.27	12.06	3.37	3.56	1.97	6.15	5.67	3.77	2.32	3.71	2.8		6.30333	2.32333	9.40667	2.96667	5.19667	2.94333	2.71306	3.17079	1.76557
ENSMUSG00000021703	Serinc5	14.19	15.62	12.14	5	6.12	7.82	14.42	13.8	18.31	5.86	5.97	4.37	6.45	7.03	4.5	5.6	4.86	5.54		13.9833	6.31333	15.51	5.4	5.99333	5.33333	2.21489	2.87222	1.12375
ENSMUSG00000028057	Rit1	16.09	17.19	15.93	7.68	9.94	5.97	20.33	19.06	18.19	7.09	8.75	9.2	15.01	16.29	10.52	6.84	5.91	8.01		16.4033	7.86333	19.1933	8.34667	13.94	6.92	2.08605	2.29952	2.01445
ENSMUSG00000045790	Gm447	2.77	5.06	6.75	0.27	0.34	0.31	3.8	3.31	3.69	0.91	1.19	0.57	0.85	2.03	1.53	2.58	1.05	0.95		4.86	0.306667	3.6	0.89	1.47	1.52667	15.8478	4.04494	0.962882
ENSMUSG00000084724	SSU_rRNA_5	20.4	14.46	14.36	36.32	39.16	124.35	41.97	42.22	43.34	28.37	52.35	82.56	102.98	58.28	313.83	133.03	153.12	109.26		16.4067	66.61	42.51	54.4267	158.363	131.803	0.246309	0.781051	1.20151
ENSMUSG00000016559	H3f3b	21.41	30.56	21.67	8.17	14.44	14.96	24.15	18.79	29.65	15.74	12.33	10.09	10.5	15.11	16.47	7.6	11.35	12.4		24.5467	12.5233	24.1967	12.72	14.0267	10.45	1.96007	1.90225	1.34226
ENSMUSG00000073858	AC122912.2	4.44	2.8	3.4	0.98	0.67	2.5	7.13	4.66	8.81	0.83	1.38	4.11	9.98	9.22	9.31	1.91	4	2.25		3.54667	1.38333	6.86667	2.10667	9.50333	2.72	2.56386	3.25949	3.49387
ENSMUSG00000038943	Prc1	3.59	2.98	2.36	0.23	0.21	0.33	4.58	2.23	4	0.18	0.16	0.23	0.12	0.36	0.2	0.18	0.24	0.27		2.97667	0.256667	3.60333	0.19	0.226667	0.23	11.5974	18.9649	0.985507
ENSMUSG00000032204	Aqp9	90.23	87.16	119.11	106.4	138.88	64.63	112.14	119.72	105.42	153.04	125.35	96.66	28.73	31.49	27.58	75.34	66.11	93.03		98.8333	103.303	112.427	125.017	29.2667	78.16	0.956729	0.899293	0.374446
ENSMUSG00000018648	Dusp14	7.98	8.33	6.35	2.14	1.27	0.59	4.61	3.37	4.12	1.25	1.41	1.1	2.32	1.79	0.69	0.11	0.06	0.47		7.55333	1.33333	4.03333	1.25333	1.6	0.213333	5.665	3.21809	7.5
ENSMUSG00000038387	Rras	106.23	116.47	131.26	37.18	32.6	15.29	117.19	131.98	113.27	32.57	39.81	39.04	78.96	81.94	69.49	32.03	32.31	26.53		117.987	28.3567	120.813	37.14	76.7967	30.29	4.16081	3.25292	2.53538
ENSMUSG00000066477	Onecut1	0.13	0.25	0.38	0.45	0.13	0.35	0.58	0.14	0.57	2.47	1.66	3.49	0.83	0.69	1	12.57	10.26	7.83		0.253333	0.31	0.43	2.54	0.84	10.22	0.817204	0.169291	0.0821918
ENSMUSG00000032047	Acat1	36.41	37.29	33.88	83.16	107.67	106.84	38.9	45.67	43.3	101.59	95.31	63.71	19.8	19.29	20.59	46.45	42.8	49.85		35.86	99.2233	42.6233	86.87	19.8933	46.3667	0.361407	0.490657	0.429044
ENSMUSG00000032046	Abhd12	23.56	21.04	23.5	10.12	9.83	13.59	24.36	23.36	24.34	12.27	14.25	16.48	19.92	18.47	15.3	17.66	16.26	15.64		22.7	11.18	24.02	14.3333	17.8967	16.52	2.03041	1.67581	1.08333
ENSMUSG00000001627	Ifrd1	13.85	14.48	14.12	4.29	4.89	6.85	19.73	17.21	20.64	4.82	6.67	20.73	23.97	25.05	31.55	8.21	7.65	7.28		14.15	5.34333	19.1933	10.74	26.8567	7.71333	2.64816	1.78709	3.48185
ENSMUSG00000075401	AC163640.5	18.2	14.28	16.12	5.18	5.49	2.43	12.94	11.21	8.41	7.51	6.09	3.89	12.4	13.82	11.19	8.23	6.34	6.31		16.2	4.36667	10.8533	5.83	12.47	6.96	3.70992	1.86164	1.79167
ENSMUSG00000060224	4833409A17Rik	11.45	11.25	10.13	13.44	10.5	9.64	15.36	15.17	15.78	11.7	10.3	11.89	8.59	7.24	9.2	23.28	22.03	21.82		10.9433	11.1933	15.4367	11.2967	8.34333	22.3767	0.977665	1.36648	0.372859
ENSMUSG00000069922	Es31	32.6	14.66	26.46	345.18	443.37	322.35	34.86	92.08	47.79	554.76	391.52	282.46	12.88	17.06	7.25	496.64	386.69	547.3		24.5733	370.3	58.2433	409.58	12.3967	476.877	0.0663606	0.142203	0.0259955
ENSMUSG00000064210	Ano6	11.32	13.81	12.67	3.36	3.07	2.32	14.04	9.66	12.81	2.53	2.43	1.89	6.18	8.26	5.09	4.26	3.22	3.73		12.6	2.91667	12.17	2.28333	6.51	3.73667	4.32	5.32993	1.74219
ENSMUSG00000078689	620807	0	0	0	1.05	3.57	0.32	0	0	0	14.41	3.1	0.74	0	0	0	6.52	4.76	6.17		0	1.64667	0	6.08333	0	5.81667	0	0	0
ENSMUSG00000019997	Ctgf	18.26	21.5	37.53	5.32	1.9	7.52	33.98	12.78	27.15	1.76	4.85	2.93	28.26	52.97	44.17	4.06	5.28	4.72		25.7633	4.91333	24.6367	3.18	41.8	4.68667	5.24355	7.74738	8.91892
ENSMUSG00000001622	Csn3	20.07	28.36	20.31	0	0	0	3.08	12.5	7.16	0	0	0	5.51	3.68	8.62	0	0	0.05		22.9133	0	7.58	0	5.93667	0.0166667	#DIV/0!	#DIV/0!	356.2
ENSMUSG00000078686	Mup2	0	0	0	1.82	9.3	0.42	0	0	0	27.15	4.2	1.73	0	0	0	5.93	5.41	5.57		0	3.84667	0	11.0267	0	5.63667	0	0	0
ENSMUSG00000078597	Cyp4a12b	0.5	0.53	0.21	0.6	0.72	0	0.29	0.58	0.12	21.58	13.86	4.58	2.84	2.08	1.2	9.5	8.12	13.04		0.413333	0.44	0.33	13.34	2.04	10.22	0.939394	0.0247376	0.199609
ENSMUSG00000052833	Sae1	12.73	12.75	9.31	3.76	5.29	6.46	12.89	10.13	13.56	5.2	5.01	4.15	9.41	10.16	10.22	18.57	15.86	20.3		11.5967	5.17	12.1933	4.78667	9.93	18.2433	2.24307	2.54735	0.544308
ENSMUSG00000030317	Timp4	0.06	0.05	0.19	0.06	0	0.33	0.03	0	0.03	0.03	0.07	0	63.96	48.55	33.86	0	0.06	0		0.1	0.13	0.02	0.0333333	48.79	0.02	0.769231	0.6	2439.5
ENSMUSG00000052837	Junb	37.9	22.81	40.03	45.83	8.63	23.19	60.86	64.67	62.67	14.9	24.49	87.46	116.46	63.47	127.54	40.62	100.31	33.5		33.58	25.8833	62.7333	42.2833	102.49	58.1433	1.29736	1.48364	1.76271
ENSMUSG00000028356	Ambp	1321.6	1252.48	1365.13	1316.7	980.24	1213.28	1552.13	1669.69	1797.25	1178.61	1116.63	1244.12	1642.8	1650.55	1404.61	1256.44	1224.96	1344.9		1313.07	1170.07	1673.02	1179.79	1565.99	1275.43	1.12221	1.41807	1.22781
ENSMUSG00000068246	Apol9b	17.08	16.69	12.33	7.73	4.29	6.57	2.41	3.31	1.86	7.76	10.44	9.74	2.09	1.13	1.32	10.19	8.21	8.49		15.3667	6.19667	2.52667	9.31333	1.51333	8.96333	2.47983	0.271296	0.168836
ENSMUSG00000018008	Cyth4	12.45	13.8	11.76	1.93	1.37	2.39	14.36	13.51	16.04	2.17	2.62	2.85	9.94	8.96	4.68	1.14	0.91	0.88		12.67	1.89667	14.6367	2.54667	7.86	0.976667	6.68014	5.74738	8.04778
ENSMUSG00000032420	Nt5e	27.73	35.6	22.03	3.25	5.98	3.72	8.34	3.33	8.22	1.37	2.49	1.92	0.55	1.21	0.83	0.29	0.24	0.2		28.4533	4.31667	6.63	1.92667	0.863333	0.243333	6.59151	3.44118	3.54795
ENSMUSG00000032135	Mcam	3.16	3.36	3.49	1.57	1.71	1.63	12.37	5.77	13.05	2.22	1.7	1.51	2.21	3.63	2.04	0.63	1.02	0.63		3.33667	1.63667	10.3967	1.81	2.62667	0.76	2.0387	5.74401	3.45614
ENSMUSG00000004814	Ccl24	12.72	19.23	7.77	11.09	3.02	7.83	4.13	3.55	4.48	6.72	6.94	2.76	51.24	92.14	55.53	3.76	2.19	1.95		13.24	7.31333	4.05333	5.47333	66.3033	2.63333	1.81039	0.74056	25.1785
ENSMUSG00000024177	Nme4	4.74	5.61	4.84	3.35	2.48	1.41	5.34	5.14	6.2	3.2	2.64	4.19	3.35	2.2	3.18	13.86	8.71	11.1		5.06333	2.41333	5.56	3.34333	2.91	11.2233	2.09807	1.66301	0.259281
ENSMUSG00000049044	Rapgef4	31.17	31.98	31.48	11.21	13.08	8.96	32.51	39.65	38.45	26.02	17.23	7.71	28.05	54.87	23.17	22.47	16.81	16.95		31.5433	11.0833	36.87	16.9867	35.3633	18.7433	2.84602	2.17053	1.88672
ENSMUSG00000049152	Ugt3a2	8.26	12.01	8.65	62.3	100.78	74.56	11.31	13.34	10.04	113.77	66.84	36.55	0	0.06	0.19	7.76	5.3	8.27		9.64	79.2133	11.5633	72.3867	0.0833333	7.11	0.121697	0.159744	0.0117206
ENSMUSG00000027559	Car3	495.96	419.82	369.43	4224.07	6262.72	6236.34	266.47	455.13	288.13	3162.9	3422.42	3599.18	8.08	5.85	12.97	590.21	604.86	699.11		428.403	5574.38	336.577	3394.83	8.96667	631.393	0.0768522	0.0991438	0.0142014
ENSMUSG00000062753	AI413582	11.61	13.07	14.74	5.04	2.06	2.14	15.14	14.85	13.46	2.66	3.84	1.72	10.59	6.31	6.04	3.47	3.59	4.06		13.14	3.08	14.4833	2.74	7.64667	3.70667	4.26623	5.28589	2.06295
ENSMUSG00000027555	Car13	2.66	3.32	2.62	0.42	0.28	0.26	3.89	2.21	3.31	0.16	0.15	0	0.35	1	0.11	0.17	0.38	0.15		2.86667	0.32	3.13667	0.103333	0.486667	0.233333	8.95833	30.3548	2.08571
ENSMUSG00000020272	Stk10	10.45	8.74	7.96	0.84	0.49	0.8	8.8	7.59	8.26	0.86	0.74	0.66	12.04	8.11	7.22	3.82	3.15	2.8		9.05	0.71	8.21667	0.753333	9.12333	3.25667	12.7465	10.9071	2.80143
ENSMUSG00000002944	Cd36	40.24	48.74	35.71	5.05	3.93	7.32	21.98	22.25	29	6.69	8.55	2	18.99	28.69	18.82	0.71	0.97	0.89		41.5633	5.43333	24.41	5.74667	22.1667	0.856667	7.64969	4.24768	25.8755
ENSMUSG00000044206	Vsig4	47.38	52.28	48.39	15.43	19.58	11.5	30.23	26.71	37.32	24.8	12.55	8.01	21.73	33.02	24.45	1.53	1.56	1.48		49.35	15.5033	31.42	15.12	26.4	1.52333	3.18319	2.07804	17.3304
ENSMUSG00000017446	C1qtnf1	7.56	7.7	7.73	4.18	4.52	5.7	10.23	7.65	16.19	4.6	4.61	3.91	11.82	17.89	10.93	4.4	3.51	3.56		7.66333	4.8	11.3567	4.37333	13.5467	3.82333	1.59653	2.5968	3.54316
ENSMUSG00000021890	Eaf1	15.47	18.02	14.11	5.93	7.49	7	12.77	12.53	14.52	8.49	8.61	9.02	9.45	10.15	8.65	8.9	7.54	8.3		15.8667	6.80667	13.2733	8.70667	9.41667	8.24667	2.33105	1.5245	1.14188
ENSMUSG00000006395	Hyi	31.56	21.46	21.06	50.02	29.29	164.37	26.06	31.49	25.54	15.55	41.08	55.94	101.89	49.37	61.49	151.38	258.16	202.67		24.6933	81.2267	27.6967	37.5233	70.9167	204.07	0.304005	0.738119	0.347511
ENSMUSG00000006390	Elovl1	128.61	146.65	129.6	67.21	65.99	29.63	129.18	125.54	111.13	81.18	92.86	98.17	102.48	80.36	54.49	157.57	102.78	145.57		134.953	54.2767	121.95	90.7367	79.11	135.307	2.4864	1.344	0.584672
ENSMUSG00000032554	Trf	8050.84	7820.08	7490.14	6628.32	6116.79	8801.69	6768.2	6264.23	8129.82	4128.77	4122.95	4724.75	9867.66	10859.7	7980.6	6095.43	4906.41	5059.81		7787.02	7182.27	7054.08	4325.49	9569.33	5353.88	1.0842	1.63082	1.78736
ENSMUSG00000006398	Cdc20	4.33	4.93	1.98	0.25	0.18	0.08	9.87	4.09	10.44	0.63	1.67	3.92	0.83	0.56	0.46	0.63	1.63	1.03		3.74667	0.17	8.13333	2.07333	0.616667	1.09667	22.0392	3.92283	0.56231
ENSMUSG00000054364	Rhob	55.35	31.83	49.88	14.68	9.39	58.21	67.06	42.16	69.52	13.49	34.45	73.51	122.23	87.32	104.47	45.35	51.01	31.36		45.6867	27.4267	59.58	40.4833	104.673	42.5733	1.66578	1.47172	2.45866
ENSMUSG00000052192	CT010576.9	106.78	42.18	67.42	42.92	30.4	94.55	67.63	78.36	58.07	45.07	119.14	122.68	95.39	56.47	100.51	29.08	44.81	37.28		72.1267	55.9567	68.02	95.63	84.1233	37.0567	1.28897	0.711283	2.27013
ENSMUSG00000020072	Pbld	32.38	24.43	36	58.08	61.69	60.7	28.34	37.73	23.26	61.23	48.39	50.26	59.47	49.45	50.47	62.48	58.31	66.35		30.9367	60.1567	29.7767	53.2933	53.13	62.38	0.514268	0.558732	0.851715
ENSMUSG00000070354	Evi2b	6.58	8.03	9.13	1.49	1.25	0.56	8.86	7.95	8.24	2.03	1.61	1.32	1.8	2.28	1.37	0.33	0.12	0.18		7.91333	1.1	8.35	1.65333	1.81667	0.21	7.19394	5.0504	8.65079
ENSMUSG00000020077	Srgn	24.51	45.23	45.58	12.44	14.25	4.45	35.04	26.92	36.74	15.8	14.55	9.05	14.58	22.46	10.65	1.26	2.51	2.39		38.44	10.38	32.9	13.1333	15.8967	2.05333	3.70328	2.50508	7.74188
ENSMUSG00000048332	Lhfp	16.76	28.1	27.45	4.25	8.31	5.29	39.39	23.47	41.69	6.03	4.88	4.47	8.71	19.51	12.45	5.06	3.54	3.91		24.1033	5.95	34.85	5.12667	13.5567	4.17	4.05098	6.79779	3.251
ENSMUSG00000042506	Usp22	15.09	15.58	14.48	5.9	6.45	5.47	18.08	14.03	17.21	7.61	7.61	6.13	7.57	11.63	8.45	11.24	8.37	10.47		15.05	5.94	16.44	7.11667	9.21667	10.0267	2.53367	2.31007	0.919215
ENSMUSG00000070687	Htr1d	0	0.03	0.03	0.02	0	0	0	0.06	0.06	0	0	0	0	0.06	0.1	6.67	5.36	8.02		0.02	0.00666667	0.04	0	0.0533333	6.68333	3	#DIV/0!	0.00798005
ENSMUSG00000026730	Pter	39.59	61.38	45.6	34.77	47.57	27.93	30.07	30.16	36.61	25.89	17.04	10.75	5.62	5.11	5.97	5.09	5.89	7.91		48.8567	36.7567	32.28	17.8933	5.56667	6.29667	1.32919	1.80402	0.884066
ENSMUSG00000060459	Kng2	25.91	22.72	23.56	23.91	28.36	55.93	22.67	28.57	30.92	20.13	17.49	13.12	37.09	40.43	33.68	14.93	15.06	17.59		24.0633	36.0667	27.3867	16.9133	37.0667	15.86	0.66719	1.61924	2.33712
ENSMUSG00000026737	Pip4k2a	6.84	7.77	8.14	1.24	2.37	0.62	8.39	6.32	7.44	1.75	1.19	0.63	3.52	4.12	3.01	0.71	0.86	0.84		7.58333	1.41	7.38333	1.19	3.55	0.803333	5.37825	6.20448	4.41909
ENSMUSG00000033174	Mgll	14.16	13.31	13.52	22.49	21.8	24.3	11.34	9.58	7.5	26.41	35.55	34.49	14	11.02	10.45	51.77	47.01	49.46		13.6633	22.8633	9.47333	32.15	11.8233	49.4133	0.597609	0.29466	0.239274
ENSMUSG00000001383	Zmat2	20.99	27.11	25.24	12.7	11.08	11.51	18.85	18.51	17.98	15.44	12.59	5.29	8.89	8.9	12.34	9.76	11.22	14.45		24.4467	11.7633	18.4467	11.1067	10.0433	11.81	2.07821	1.66086	0.850409
ENSMUSG00000033170	Card10	6.68	7.48	8.23	2.42	1.94	3.15	14.28	10.84	10.38	2.82	2.46	4.22	13.44	17.9	11.36	6.01	5.69	5.44		7.46333	2.50333	11.8333	3.16667	14.2333	5.71333	2.98136	3.73684	2.49125
ENSMUSG00000024914	Drap1	41.45	43.28	49.91	38.66	17.78	48.14	49.84	50.12	48.42	23.07	39.45	28	37.64	28.97	33.3	34.01	33.44	35.22		44.88	34.86	49.46	30.1733	33.3033	34.2233	1.28744	1.6392	0.973118
ENSMUSG00000024911	Fibp	31.04	31.65	29.79	20.14	16.09	32.48	38.75	41.61	42.29	15.9	22.87	25.18	28.73	24.72	18.75	21.85	19.28	22.43		30.8267	22.9033	40.8833	21.3167	24.0667	21.1867	1.34595	1.9179	1.13593
ENSMUSG00000024354	Slc23a1	21.57	19.12	18.56	23.46	23.63	13.79	20.6	18.79	19.4	27.94	23.7	21.78	22.32	17.94	10.54	46.89	36.55	39.61		19.75	20.2933	19.5967	24.4733	16.9333	41.0167	0.973226	0.800735	0.41284
ENSMUSG00000058099	Nfam1	8.51	8.49	9.15	2.86	1.49	1.16	9.87	8.33	7.7	2.18	2.38	2.35	8.63	6.89	4.82	1.99	1.79	1.35		8.71667	1.83667	8.63333	2.30333	6.78	1.71	4.74592	3.74819	3.96491
ENSMUSG00000019194	Scn1b	27.4	23.26	23.54	10.65	5.41	13.19	22.69	22.96	21.49	2.03	2.84	3.42	37.83	26.32	28.77	13.06	13.36	13.54		24.7333	9.75	22.38	2.76333	30.9733	13.32	2.53675	8.09891	2.32533
ENSMUSG00000036256	Igfbp7	220.9	190.29	284.73	57.86	63.37	144.61	438.82	276.12	393.66	57.56	106.76	295.06	143.61	131.95	137.26	53.64	83.03	48.63		231.973	88.6133	369.533	153.127	137.607	61.7667	2.61782	2.41325	2.22785
ENSMUSG00000027488	Snta1	19.67	18.18	18.97	6.31	4.3	9.41	20.13	21.95	20.4	6.65	8.27	10.7	13.26	8.98	9.13	11.97	11.78	9.57		18.94	6.67333	20.8267	8.54	10.4567	11.1067	2.83816	2.43872	0.941477
ENSMUSG00000030605	Mfge8	175.74	136.52	157.46	4.85	4.96	11.73	223.33	195.09	206.83	5.39	8.22	10.61	126.39	115.24	80.2	11.9	11.01	9.41		156.573	7.18	208.417	8.07333	107.277	10.7733	21.8069	25.8154	9.95761
ENSMUSG00000024601	Isoc1	25.16	26.21	22.71	21.04	34.26	24.68	19.46	18.6	21.09	31.37	25.15	20.97	11.17	12.49	12.85	24.34	28.75	28.64		24.6933	26.66	19.7167	25.83	12.17	27.2433	0.926232	0.763324	0.446715
ENSMUSG00000025351	Cd63	12.29	9.6	10.03	0.39	0.44	0.66	11.82	9.87	11.2	0.13	0.29	0	5.67	7	6.9	0.61	0.49	0.58		10.64	0.496667	10.9633	0.14	6.52333	0.56	21.4228	78.3095	11.6488
ENSMUSG00000071178	Serpina1b	477.42	529.1	597.86	1286.95	1238.85	1627.92	381.02	562.33	517.03	1094.25	1142.05	975.15	1342.25	924.39	1723.55	1768.41	1199.39	1477.24		534.793	1384.57	486.793	1070.48	1330.06	1481.68	0.386251	0.454742	0.897672
ENSMUSG00000021611	Tert	0.97	1.14	1.39	2.89	2.38	2.34	2.34	1.72	1.57	1.92	1.93	2.14	0.99	0.77	0.89	7.07	5.34	6.33		1.16667	2.53667	1.87667	1.99667	0.883333	6.24667	0.459921	0.9399	0.141409
ENSMUSG00000037096	Ube2d2	19.88	21.69	22.94	8.65	12.92	5.53	17.24	15.79	14.16	15.98	12.7	9.47	14.22	12.46	13.41	9.38	10.39	9.72		21.5033	9.03333	15.73	12.7167	13.3633	9.83	2.38044	1.23696	1.35944
ENSMUSG00000037095	Lrg1	962.75	904.27	930.03	416.57	167.91	440.65	796.05	996.57	902.72	389.7	699.3	1736.18	3303.3	1117.76	1318.11	637.19	611.43	523.27		932.35	341.71	898.447	941.727	1913.06	590.63	2.72848	0.954042	3.23901
ENSMUSG00000071177	Serpina1d	273.65	304.69	351.18	1316.85	1372.8	869.01	217.09	362.93	286.2	1322.18	1146.29	976.69	653.28	591.13	931.41	1682.76	1128.13	1543.92		309.84	1186.22	288.74	1148.39	725.273	1451.6	0.261199	0.251431	0.499636
ENSMUSG00000015176	Nolc1	10.64	13.61	11.93	3.91	3.8	4.41	10.7	9.62	11.36	6.4	8.98	7	8.37	7.28	7.64	7.4	6.03	7.27		12.06	4.04	10.56	7.46	7.76333	6.9	2.98515	1.41555	1.12512
ENSMUSG00000033777	Tlr13	4.71	5.53	5.97	0.61	0.75	0.29	4.42	2.96	4.37	0.53	0.4	0.38	4.57	7.28	3.99	0.11	0.09	0.02		5.40333	0.55	3.91667	0.436667	5.28	0.0733333	9.82424	8.96947	72
ENSMUSG00000037071	Scd1	1481.58	2088.42	876.92	1409.11	2249.51	1105.65	2530.31	1406.98	2366.79	1879.95	2483.92	925.06	516.6	421.57	572.09	323.69	943.27	1060.42		1482.31	1588.09	2101.36	1762.98	503.42	775.793	0.93339	1.19194	0.64891
ENSMUSG00000075543	Prhoxnb	41.89	18.37	35.07	60.6	47.01	93.28	44.39	45.58	49.41	66.16	111.87	175.66	290.33	220.33	143.17	298.95	297.23	231.47		31.7767	66.9633	46.46	117.897	217.943	275.883	0.474538	0.394074	0.789984
ENSMUSG00000058672	Tubb2a	82.15	109.85	46.06	12.3	15.58	16.09	42.9	39.61	47.7	27.75	39.85	17.87	9.23	9.85	14.83	1.38	2.4	3.66		79.3533	14.6567	43.4033	28.49	11.3033	2.48	5.41415	1.52346	4.5578
ENSMUSG00000037072	09/15/11	103.73	126.59	126.11	68.27	96.75	29.2	117.76	114.47	121.88	108.39	72.93	45.22	35.99	55.01	41.82	33.57	38.62	43.46		118.81	64.74	118.037	75.5133	44.2733	38.55	1.83519	1.56312	1.14847
ENSMUSG00000027801	Tm4sf4	114.89	136	114.68	26.37	19.81	34.05	169.75	160.45	178.74	28.07	27.99	15.48	168.23	235.76	135.02	51.8	44.61	47.57		121.857	26.7433	169.647	23.8467	179.67	47.9933	4.55652	7.11406	3.74364
ENSMUSG00000027800	Tm4sf1	5.73	9.95	11.32	3.8	6.92	8.39	17.36	10.37	16.07	5.5	5.42	4.83	3.02	3.58	2.39	2.59	2.62	3.51		9	6.37	14.6	5.25	2.99667	2.90667	1.41287	2.78095	1.03096
ENSMUSG00000031556	Tm2d2	40.49	32.34	38.59	38.65	32.88	46.8	37.99	38.89	35.76	35.41	55.26	77.48	44.75	32.13	33.54	69.01	69.58	59.38		37.14	39.4433	37.5467	56.05	36.8067	65.99	0.941604	0.669878	0.557761
ENSMUSG00000030772	Dkk3	3.34	3.39	6.06	0.64	1	1.49	7.3	4.8	7.03	0.63	0.63	0.62	2.71	5.71	3.09	0.57	0.3	0.44		4.26333	1.04333	6.37667	0.626667	3.83667	0.436667	4.08626	10.1755	8.78626
ENSMUSG00000030774	Pak1	6.26	8.38	6.58	0.74	0.6	0.21	6.77	6.4	8.24	0.54	0.44	0.77	0.63	0.79	0.49	0.06	0.19	0.07		7.07333	0.516667	7.13667	0.583333	0.636667	0.106667	13.6903	12.2343	5.96875
ENSMUSG00000027737	Slc7a11	6.2	11.23	5.71	0.01	0	0.01	3.82	5.72	3.23	0	0	0	0.07	0.2	0.05	0	0	0		7.71333	0.00666667	4.25667	0	0.106667	0	1157	#DIV/0!	#DIV/0!
ENSMUSG00000040548	Tex2	49.56	50.8	34.95	25.89	26.99	17.08	29.64	28.75	26.53	33.54	33.53	33.08	21.73	21.84	17.31	41.29	33.81	36.47		45.1033	23.32	28.3067	33.3833	20.2933	37.19	1.93411	0.847928	0.545666
ENSMUSG00000000385	Tmprss2	11.89	13.95	11.67	6.03	4.67	2.28	9.36	6.37	8.01	1.25	1.07	1.23	7.65	16.83	5.98	0.69	0.46	0.56		12.5033	4.32667	7.91333	1.18333	10.1533	0.57	2.88983	6.68732	17.8129
ENSMUSG00000000386	Mx1	4.71	7.53	3.49	0.25	0.1	0.6	0.77	0.87	1.08	0.48	0.26	0.18	0.15	0.11	0.36	0.27	0.4	0.43		5.24333	0.316667	0.906667	0.306667	0.206667	0.366667	16.5579	2.95652	0.563636
ENSMUSG00000014542	Clec4f	74.05	81.44	61.41	43.57	31.66	28.89	40.29	35.74	34.95	40.07	36.93	35.03	32.72	44.46	30.67	10.03	10.25	6.76		72.3	34.7067	36.9933	37.3433	35.95	9.01333	2.08317	0.990628	3.98854
ENSMUSG00000047492	Inhbe	4.86	3.28	7.7	5.95	6.6	7.55	20.21	15.25	16.79	12.6	28.87	26.47	2.55	0.66	0.67	41.45	56.67	50.23		5.28	6.7	17.4167	22.6467	1.29333	49.45	0.78806	0.769061	0.0261544
ENSMUSG00000015013	Trappc2l	19.61	27.21	27.56	15.84	15.63	20.7	24.51	31.24	25.31	13.23	14.38	10.79	18.69	17.62	14.28	23.63	14.8	19.9		24.7933	17.39	27.02	12.8	16.8633	19.4433	1.42572	2.11094	0.867307
ENSMUSG00000006301	Tmbim1	14.21	13.86	14.01	5.85	5.35	6.04	17.94	17.07	14.22	7.42	8.92	6.42	12.05	14.25	9.17	8.29	7.35	7.88		14.0267	5.74667	16.41	7.58667	11.8233	7.84	2.44084	2.16301	1.50808
ENSMUSG00000062210	Tnfaip8	3.39	3.26	4.96	1.05	1.02	1.17	8.56	4.67	6.34	1.06	1.12	0.38	1.56	1.8	0.98	0.52	0.17	0.25		3.87	1.08	6.52333	0.853333	1.44667	0.313333	3.58333	7.64453	4.61702
ENSMUSG00000030399	Ckm	3.58	3.12	4.24	4.47	1.24	44.93	3.85	1.99	4.44	3.34	12.73	0.64	0.18	0.82	0.36	2.18	0.17	0.14		3.64667	16.88	3.42667	5.57	0.453333	0.83	0.216035	0.6152	0.546185
ENSMUSG00000026192	Atic	16.45	16.81	17.01	6.01	6.66	5.37	14.2	15.79	14.45	8.65	9.58	6.34	11.69	11.97	11.2	11.38	9.95	10.99		16.7567	6.01333	14.8133	8.19	11.62	10.7733	2.78659	1.80871	1.07859
ENSMUSG00000056035	Cyp3a11	575.96	552.21	689.29	141.02	472.18	382.37	523.34	612.52	697.18	608.12	440	168.9	143.94	328.95	199.81	29.77	60.74	47.51		605.82	331.857	611.013	405.673	224.233	46.0067	1.82555	1.50617	4.87393
ENSMUSG00000072682	AL607072.15	8.65	12.62	13.17	4.69	5.63	2.56	10.94	9.33	7.58	6.75	4.03	3.22	3.18	6.36	3.34	2.94	2.22	3.86		11.48	4.29333	9.28333	4.66667	4.29333	3.00667	2.67391	1.98929	1.42794
ENSMUSG00000072684	AC154759.2-203	24.73	24.92	29.79	18.64	14.87	5.91	34.07	27.87	23.88	14.67	12.78	12.69	21.46	20.6	14.95	9.75	9.25	11.38		26.48	13.14	28.6067	13.38	19.0033	10.1267	2.01522	2.13802	1.87656
ENSMUSG00000030800	Prss8	37.95	43.15	33.38	7.28	7.05	9.25	37.76	35.35	39.58	8.61	7.06	11.12	10.09	9.13	4.76	13.29	14.98	16.57		38.16	7.86	37.5633	8.93	7.99333	14.9467	4.85496	4.20642	0.53479
ENSMUSG00000030804	Vkorc1	173.16	169.72	212.9	280.86	342.1	331.48	160.46	206.2	188.98	338.7	336.76	403.63	334.4	277.4	245.66	613.13	516.41	581.71		185.26	318.147	185.213	359.697	285.82	570.417	0.58231	0.514915	0.501072
ENSMUSG00000026288	Inpp5d	4.52	5.13	5.74	1.13	0.97	0.69	7.73	6.09	7.92	1.15	1.46	1.21	4.7	5.81	2.57	0.67	0.74	0.45		5.13	0.93	7.24667	1.27333	4.36	0.62	5.51613	5.6911	7.03226
ENSMUSG00000040127	Sdro	1.87	1.64	2.11	25.43	34.29	10.88	2.82	2.83	1.81	36.41	25.92	22.16	0	0	0	0.07	0.03	0		1.87333	23.5333	2.48667	28.1633	0	0.0333333	0.0796034	0.0882945	0
ENSMUSG00000028249	Sdcbp	13.48	16.74	15.14	4.45	5.86	4.96	17.61	12.26	16.33	6.45	4.01	1.7	4.05	8.16	4.61	2.65	2.18	2.83		15.12	5.09	15.4	4.05333	5.60667	2.55333	2.97053	3.79934	2.19582
ENSMUSG00000031821	Gins2	5.85	4.1	3.5	0.09	0.22	0.86	6.83	4.93	7.92	0.38	0.53	2.74	0.7	0.89	0.37	0.74	0.27	0.81		4.48333	0.39	6.56	1.21667	0.653333	0.606667	11.4957	5.39178	1.07692
ENSMUSG00000030747	Dgat2	154.61	117.29	162.31	191.97	171.47	239.35	133.44	158.67	131.35	186.04	248.08	275.29	207.53	184.66	142.11	346.17	294.12	255.48		144.737	200.93	141.153	236.47	178.1	298.59	0.720334	0.596919	0.59647
ENSMUSG00000071551	Akr1c19	17.68	12.84	17.51	7.4	13.24	5.96	30.1	36.35	34.35	25.53	26.88	15.09	8.68	9.62	16.84	28.53	29.18	31.84		16.01	8.86667	33.6	22.5	11.7133	29.85	1.80564	1.49333	0.392406
ENSMUSG00000061981	Flot2	47.31	38.16	42.41	22.2	19.92	24.54	52.04	46.66	48.69	18.64	27.72	28.32	36.38	29.11	26.09	22.84	21.42	22.34		42.6267	22.22	49.13	24.8933	30.5267	22.2	1.91839	1.97362	1.37508
ENSMUSG00000026042	Col5a2	2.68	4.06	4.25	0.31	0.34	0.12	8.75	4.66	7.81	0.25	0.13	0.04	1.44	3.65	6.27	7.17	12.1	11.25		3.66333	0.256667	7.07333	0.14	3.78667	10.1733	14.2727	50.5238	0.372215
ENSMUSG00000026043	Col3a1	26.08	40.74	42.87	2.64	3.2	3.2	100.04	56.97	93.17	2.54	2.66	1.3	8.75	20.58	6.83	1.31	1.73	1.58		36.5633	3.01333	83.3933	2.16667	12.0533	1.54	12.1338	38.4892	7.82684
ENSMUSG00000019734	Tmc4	6.18	7.7	10.03	2.9	1.48	0.98	11.51	4.77	5.66	1.71	2.13	2.56	1.35	2.92	1.96	1.27	1.22	0.79		7.97	1.78667	7.31333	2.13333	2.07667	1.09333	4.46082	3.42812	1.89939
ENSMUSG00000022037	Clu	6369.43	6195.11	7763.71	1545.56	1210.28	2093.24	7286.33	7175.88	8478.1	1572.41	1834.58	2336.77	2023.69	1875.34	1547.22	1620.64	1230.43	1317.83		6776.08	1616.36	7646.77	1914.59	1815.42	1389.63	4.19219	3.99395	1.3064
ENSMUSG00000023039	Krt7	5.13	5.83	7.11	0.72	0.15	0.84	21.91	7.91	14.84	0.14	0.51	0.34	1.54	4.72	2.83	0.64	0.48	0.33		6.02333	0.57	14.8867	0.33	3.03	0.483333	10.5673	45.1111	6.26897
ENSMUSG00000038704	0610012D14Rik	56.2	41.37	49.41	162.18	103.09	176.66	47.04	68.09	52.85	148.3	227.4	360.3	113.04	58.78	49.85	210.29	210.25	201.84		48.9933	147.31	55.9933	245.333	73.89	207.46	0.332587	0.228234	0.356165
ENSMUSG00000047306	AC121119.12	12.25	15.14	12.54	1.84	1.36	0.73	10.26	7.89	14.12	2.78	1.63	0.66	4.63	6.31	3.61	1.1	1.2	1.62		13.31	1.31	10.7567	1.69	4.85	1.30667	10.1603	6.36489	3.71173
ENSMUSG00000001751	Naglu	38.63	31.2	40.54	21.35	13.94	19.57	35.95	37.35	33.41	12.61	18.04	23.9	23.76	20.71	15.7	16.34	16.67	14.66		36.79	18.2867	35.57	18.1833	20.0567	15.89	2.01185	1.95619	1.26222
ENSMUSG00000021259	Cyp46a1	0.53	0.23	0.56	3.9	2.21	7.28	0.58	0.52	0.32	0.68	2.21	4.04	0.1	0.18	0.36	11.63	20.7	18.29		0.44	4.46333	0.473333	2.31	0.213333	16.8733	0.098581	0.204906	0.0126432
ENSMUSG00000022295	Atp6v1c1	20.64	21.64	22.88	8.88	11.46	7.78	24.3	24.53	21.38	11.97	11.31	9.02	10.66	13.07	11.48	9.32	7.89	8.82		21.72	9.37333	23.4033	10.7667	11.7367	8.67667	2.31721	2.17368	1.35267
ENSMUSG00000021253	Tgfb3	2.16	2.4	3.23	0.41	0.32	0.31	6.95	3.61	5.2	0.32	0.36	0	2.79	4.37	2.44	0.6	0.29	0.36		2.59667	0.346667	5.25333	0.226667	3.2	0.416667	7.49038	23.1765	7.68
ENSMUSG00000069668	Sult3a1	0.04	0	0	0	0	0	0	0	0	0	0	0	2.57	5.77	7.56	0	0	0		0.0133333	0	0	0	5.3	0	#DIV/0!	#DIV/0!	#DIV/0!
ENSMUSG00000046879	Irgm	24.76	33.12	22.1	25.51	13.89	8.75	15.64	14.83	14.53	26.29	21.18	11.11	7.89	4.03	3.81	21.37	19.16	26.45		26.66	16.05	15	19.5267	5.24333	22.3267	1.66106	0.76818	0.234846
ENSMUSG00000039384	Dusp10	6.76	7.35	8.44	1.78	2.06	1.23	10.36	9.22	9.05	2.04	3.61	4.14	7.84	6.51	6.23	1.91	1.53	2.21		7.51667	1.69	9.54333	3.26333	6.86	1.88333	4.44773	2.92441	3.64248
ENSMUSG00000025967	Eef1b2	72.87	50.56	57.53	34.6	32.63	41.01	59	66.82	58.57	45.4	52.64	44.23	64.31	50.98	61.89	28.73	36.09	35.3		60.32	36.08	61.4633	47.4233	59.06	33.3733	1.67184	1.29606	1.76968
ENSMUSG00000029086	Prom1	4.71	11.26	4.78	0.3	0.12	0.03	6.77	3.57	6.55	0.12	0.05	0	3.77	3.81	4.67	0.05	0.04	0.01		6.91667	0.15	5.63	0.0566667	4.08333	0.0333333	46.1111	99.3529	122.5
ENSMUSG00000004530	Coro1c	17.39	17.28	15.15	5.67	4.06	5.78	19.57	15.64	16.57	4.89	5.61	5.86	16.31	13.52	14.24	7.94	7.59	9.73		16.6067	5.17	17.26	5.45333	14.69	8.42	3.21212	3.16504	1.74466
ENSMUSG00000029084	Cd38	6.46	8.16	6.79	3.78	4.63	2.81	6.41	4.95	6.65	5.48	2.3	2.7	4.89	8.05	4.89	0.83	1.18	0.95		7.13667	3.74	6.00333	3.49333	5.94333	0.986667	1.9082	1.71851	6.02365
ENSMUSG00000021091	Serpina3n	227.33	244.31	285.06	289.07	211.07	109.28	198.04	200.57	189.69	220.79	158.61	169.57	773.52	583.48	402.71	367.36	290.21	319.52		252.233	203.14	196.1	182.99	586.57	325.697	1.24167	1.07164	1.80097
ENSMUSG00000001802	Lrp3	6.27	4.74	5.82	6.37	4.42	9.66	6.68	8.12	7.71	5.26	10.34	16.9	11.54	8.28	8.61	29.29	26.77	21.08		5.61	6.81667	7.50333	10.8333	9.47667	25.7133	0.822983	0.692615	0.368551
ENSMUSG00000054619	Mettl7a1	52.61	40.46	50.95	45.88	40.21	83.28	37.09	43.8	39.51	49.47	56.94	69.07	30.19	37.6	25.27	66.86	49.59	54.15		48.0067	56.4567	40.1333	58.4933	31.02	56.8667	0.850328	0.686118	0.545487
ENSMUSG00000049521	Cdc42ep1	29.13	25.62	35.11	12.65	7.85	10.18	62.66	46.76	48.67	18.78	29.09	40.39	61.18	56.9	46.79	46.25	52.27	46.01		29.9533	10.2267	52.6967	29.42	54.9567	48.1767	2.92894	1.79119	1.14073
ENSMUSG00000030737	Slco2b1	28.58	28.75	24.55	46.56	44.47	28.54	28.04	28.43	29.27	49.64	49.57	43.16	6.86	5.96	3.31	59.29	43.03	49.29		27.2933	39.8567	28.58	47.4567	5.37667	50.5367	0.684787	0.602234	0.106391
ENSMUSG00000038375	Trp53inp2	63.4	63.22	60.83	59.91	44.26	49.97	51.73	51.89	48.26	71.38	83.24	106.63	84.13	78.54	62.44	144.91	146.05	119.25		62.4833	51.38	50.6267	87.0833	75.0367	136.737	1.2161	0.581359	0.548768
ENSMUSG00000020475	Pgam2	1.23	1.42	2.37	1.97	0.74	21.65	1.17	0.88	2.33	1.27	7.67	0.46	0.04	0.5	0	0.88	0.09	0.19		1.67333	8.12	1.46	3.13333	0.18	0.386667	0.206076	0.465957	0.465517
ENSMUSG00000020476	Dbnl	25.58	27.6	23.23	12.41	11.96	13.54	29.48	25.61	29.54	12.04	18.74	19.16	15.42	11.2	9.25	13.61	14.48	14.81		25.47	12.6367	28.21	16.6467	11.9567	14.3	2.01556	1.69463	0.836131
ENSMUSG00000026864	Hspa5	134.35	192.89	165.09	138.92	184.38	167.26	117.92	148.71	128.06	213.58	207.11	192.03	98.63	86.96	80.8	203.04	158.57	190.79		164.11	163.52	131.563	204.24	88.7967	184.133	1.00361	0.64416	0.482241
ENSMUSG00000020473	Aebp1	3.08	3.18	4.13	0.9	1.99	1.17	10.22	6.39	8.79	0.19	0.59	0.34	4.5	6.36	5.8	2.33	1.62	1.76		3.46333	1.35333	8.46667	0.373333	5.55333	1.90333	2.55911	22.6786	2.91769
ENSMUSG00000026869	Psmd5	21.83	26.68	22.77	10.58	13.96	10.15	19.55	20.35	21.25	16.46	14.03	13.04	7.85	7.47	6.75	9.87	8.17	10.56		23.76	11.5633	20.3833	14.51	7.35667	9.53333	2.05477	1.40478	0.771678
ENSMUSG00000022500	Litaf	101.69	106.33	75.1	43.58	34.2	36.9	94.13	88.98	105.37	53.07	59.79	70.77	142.02	122.67	107.8	89.85	85.24	85.66		94.3733	38.2267	96.16	61.21	124.163	86.9167	2.46878	1.57099	1.42853
ENSMUSG00000022505	Emp2	20.72	21.45	19.92	2.99	3.99	2.77	19.72	17.71	17.97	2.15	1.97	1.76	6.49	7.43	4.5	0.98	0.97	1.18		20.6967	3.25	18.4667	1.96	6.14	1.04333	6.36821	9.42177	5.88498
ENSMUSG00000029860	Zyx	68.33	56.4	71.11	30.31	18.91	24.56	84.97	80.07	80.92	28.08	49.97	57.87	114.8	134.15	104.23	59.13	59.49	48.24		65.28	24.5933	81.9867	45.3067	117.727	55.62	2.65438	1.80959	2.11662
ENSMUSG00000022615	Tymp	37.11	27.59	21.32	85.69	58.96	202.47	20.88	29.88	26.38	40.66	80.3	145.92	80	66.97	56.48	101.5	143.59	112.07		28.6733	115.707	25.7133	88.96	67.8167	119.053	0.247811	0.289044	0.569633
ENSMUSG00000028519	Dab1	2.02	2.43	2.64	0.11	0.11	0.05	0.43	0.25	0.48	0.02	0.05	0.08	4.35	4.83	4.64	0.12	0.24	0.26		2.36333	0.09	0.386667	0.05	4.60667	0.206667	26.2593	7.73333	22.2903
ENSMUSG00000028849	Mtap7d1	26.66	18.28	22.31	10.63	6.92	14.54	30.39	28.57	27.71	9.99	20.54	37.19	42.37	27.51	26.76	23.36	30.55	19.06		22.4167	10.6967	28.89	22.5733	32.2133	24.3233	2.09567	1.27983	1.32438
ENSMUSG00000012848	Rps5	294.62	262.76	306.51	187.35	154.19	346.21	287.42	325.83	336.84	189.95	238.35	282.29	362.45	347.14	316.22	182.2	159.51	172.48		287.963	229.25	316.697	236.863	341.937	171.397	1.25611	1.33704	1.995
ENSMUSG00000022346	Myc	22.95	23.69	29.01	2.72	1.73	1.18	21.48	32.58	27.41	1.52	5.45	40.32	23.68	35.84	28.56	34.44	2.47	2.14		25.2167	1.87667	27.1567	15.7633	29.36	13.0167	13.4369	1.72277	2.25557
ENSMUSG00000043157	Arl11	4.22	6.79	10.81	0.58	0.25	0.49	8.58	6.58	8.34	0.25	0.43	0	5.29	4.41	2.93	0.07	0.23	0.06		7.27333	0.44	7.83333	0.226667	4.21	0.12	16.5303	34.5588	35.0833
ENSMUSG00000028843	Sh3bgrl3	79.11	74.85	88.21	15.03	9.51	11.08	180.83	149.08	141.56	12.75	18.65	22.2	82.55	63.92	53.07	18.59	15.82	10.93		80.7233	11.8733	157.157	17.8667	66.5133	15.1133	6.79871	8.79608	4.40097
ENSMUSG00000038178	Slc43a2	13.13	15.15	11.84	1.77	1.55	2.08	20.87	14.23	19.79	2.17	1.33	1.7	17.95	20.01	10	2.99	3.06	1.93		13.3733	1.8	18.2967	1.73333	15.9867	2.66	7.42963	10.5558	6.01003
ENSMUSG00000015947	Fcgr1	4.91	5.09	4.91	0.91	0.49	0.2	5.46	4.97	6.43	1.26	0.85	1.34	0.97	0.94	0.56	0.04	0.07	0.03		4.97	0.533333	5.62	1.15	0.823333	0.0466667	9.31875	4.88696	17.6429
ENSMUSG00000034675	Dbn1	3.15	3.62	4	1.17	0.7	2.11	9.85	5.08	8.09	0.66	1.47	1.85	4.05	5.61	3.37	1.39	1.38	1.38		3.59	1.32667	7.67333	1.32667	4.34333	1.38333	2.70603	5.78392	3.13976
ENSMUSG00000021670	Hmgcr	37.01	33.2	33.66	11.48	21.59	11.88	38.12	20.69	33.45	24.3	17.69	15.52	63.86	114.96	17.51	4.35	4.94	7.61		34.6233	14.9833	30.7533	19.17	65.4433	5.63333	2.31079	1.60424	11.6172
ENSMUSG00000029465	Arpc3	45.25	48.47	47.27	24.81	19.22	16.12	56.84	49.77	57.46	25.27	27.17	23.25	35.08	29.93	28.85	21.78	20.74	23.55		46.9967	20.05	54.69	25.23	31.2867	22.0233	2.34397	2.16766	1.42061
ENSMUSG00000084289	AL645545.8	362	429.57	411.21	154.85	158.22	139.19	352.5	370.14	402.83	183.57	163.26	107.82	186.08	232.86	185.95	116.5	89.43	124.68		400.927	150.753	375.157	151.55	201.63	110.203	2.65949	2.47546	1.82962
ENSMUSG00000039156	Stim2	12.71	12.01	12.65	4.91	4.96	3.27	9.76	7.77	7.81	6.6	5.41	6.87	8.23	6.38	5.74	11.75	8.92	9.07		12.4567	4.38	8.44667	6.29333	6.78333	9.91333	2.84399	1.34216	0.684264
ENSMUSG00000029462	Vps29	30.17	30.84	35.02	14.42	20.31	10.31	33.26	36.6	35.35	19.66	12.59	10.38	10.6	13.34	12.56	8.16	8.29	11.41		32.01	15.0133	35.07	14.21	12.1667	9.28667	2.1321	2.46798	1.31012
ENSMUSG00000057074	Ces1	283.77	265.22	251.98	91.91	104.16	114.09	142.07	147.26	158.89	69.27	66.54	36.25	16.65	31.4	11.93	10.18	12.27	7.8		266.99	103.387	149.407	57.3533	19.9933	10.0833	2.58244	2.60502	1.98281
ENSMUSG00000026853	Crat	29.53	23.52	28.84	10.4	10.55	14.94	24.45	25.24	21.74	11.08	20.42	15.23	31.15	27.75	18.68	13.11	12.48	12.33		27.2967	11.9633	23.81	15.5767	25.86	12.64	2.28169	1.52857	2.04589
ENSMUSG00000028111	Ctsk	2.22	2.22	5.29	0.24	0.25	0.07	3.99	3.67	5.74	0.38	0.2	0.44	4.87	5.34	3.09	0.28	0.39	0.53		3.24333	0.186667	4.46667	0.34	4.43333	0.4	17.375	13.1373	11.0833
ENSMUSG00000028116	Myoz2	1.03	1.64	2.3	2.21	0.76	24.27	1.99	0.54	1.63	2.9	4.93	0	0.03	0.78	0.04	0.16	0	0		1.65667	9.08	1.38667	2.61	0.283333	0.0533333	0.182452	0.53129	5.3125
ENSMUSG00000034254	Agpat1	26.32	25.97	31.01	9.76	7.02	5.3	31.22	26.35	20.3	10.37	13.3	15.55	28.52	24.19	18.1	24.41	18.7	19.74		27.7667	7.36	25.9567	13.0733	23.6033	20.95	3.77264	1.98547	1.12665
ENSMUSG00000034255	Arhgap27	4.44	4.63	4.31	1.08	0.42	0.45	8.47	9.18	8.86	0.34	0.86	2.61	2.51	2.71	2.13	0.32	0.72	0.35		4.46	0.65	8.83667	1.27	2.45	0.463333	6.86154	6.95801	5.28777
ENSMUSG00000034708	Grn	271.97	237.81	248.69	106.26	77.87	77.33	254.26	262.46	256.37	84.51	111.28	109.32	478.66	444.78	341.51	198.99	157.18	163.1		252.823	87.1533	257.697	101.703	421.65	173.09	2.9009	2.53381	2.43602
ENSMUSG00000082627	AL845317.7	5.13	3.44	2.82	0.6	0.17	0.23	10.75	6.17	9.12	0.58	0.67	1.06	0.88	1.38	0.86	0.77	0.7	0.27		3.79667	0.333333	8.68	0.77	1.04	0.58	11.39	11.2727	1.7931
ENSMUSG00000028603	Scp2	75.53	58.88	55.63	85.24	98.9	133.34	149.51	115.94	141.68	285.82	302.07	228.83	36.97	34.17	22.73	374.12	336.96	348.11		63.3467	105.827	135.71	272.24	31.29	353.063	0.598589	0.498494	0.0886243
ENSMUSG00000028601	Echdc2	74.76	61.69	82.24	62.46	85.07	43.6	119.42	135.79	110.83	119.14	118.85	159.25	44.88	44.04	37.8	102.4	137.86	123.65		72.8967	63.71	122.013	132.413	42.24	121.303	1.1442	0.921458	0.348218
ENSMUSG00000035385	Ccl2	48.52	70.06	69.33	1.35	0.42	0.32	42.73	40.57	69.17	0.71	0.5	1.6	45.01	58.23	79.31	0.82	0.68	0.45		62.6367	0.696667	50.8233	0.936667	60.85	0.65	89.9091	54.2598	93.6154
ENSMUSG00000034707	Gns	80.13	70.26	74.93	48.79	46.41	44.43	73.21	75.27	71.31	43.95	46.55	48.98	89.14	87	69.93	75.05	72.46	63.48		75.1067	46.5433	73.2633	46.4933	82.0233	70.33	1.61369	1.57578	1.16626
ENSMUSG00000028597	Gpx7	8.7	6.64	6.97	1.28	1.32	0.66	13.63	12.95	14.91	1.84	2.49	4.56	7.92	7.62	3.68	7.81	6.03	5.24		7.43667	1.08667	13.83	2.96333	6.40667	6.36	6.84356	4.66704	1.00734
ENSMUSG00000025743	Sdc3	41.23	41.66	29.06	25.31	13.39	12.43	43.27	34.2	45	18.67	27.74	39.5	35.82	31.24	21.59	10.51	10.01	6.92		37.3167	17.0433	40.8233	28.6367	29.55	9.14667	2.18952	1.42556	3.23069
ENSMUSG00000031838	Ifi30	76.3	76.39	71.57	25.03	15.66	16.01	88.24	75.58	72.38	20.24	24.7	17.8	54.45	52.57	31	16.16	12.37	14.06		74.7533	18.9	78.7333	20.9133	46.0067	14.1967	3.9552	3.76474	3.24067
ENSMUSG00000028599	Tnfrsf1b	16.05	22.69	18.37	9.01	5.2	6.87	19.69	16.64	17.33	6.38	5.75	6.21	18.75	22.01	18.44	16.07	16.25	12.85		19.0367	7.02667	17.8867	6.11333	19.7333	15.0567	2.7092	2.92585	1.3106
ENSMUSG00000029513	Prkab1	30.52	34.44	31.93	15.28	18.01	14.16	33.02	31.88	35.68	17.72	20.42	27.52	42.17	35.82	29.49	14.46	19.56	20.68		32.2967	15.8167	33.5267	21.8867	35.8267	18.2333	2.04194	1.53183	1.9649
ENSMUSG00000047904	Sstr2	1.35	0.7	2.55	0.05	0.21	0	4.11	4.21	3.37	1.99	1.12	1.56	5.36	5.67	5.2	0.9	0.67	0.7		1.53333	0.0866667	3.89667	1.55667	5.41	0.756667	17.6923	2.50321	7.14978
ENSMUSG00000047905	AC122296.4	139.39	143.32	151.45	185.58	209.7	232.14	147.83	166.8	186.57	240.72	256.96	253.24	134.09	134.27	132.84	224.28	199.38	257.37		144.72	209.14	167.067	250.307	133.733	227.01	0.691977	0.667448	0.589108
ENSMUSG00000029518	Rab35	19.29	19.02	17.98	8.4	7.68	9.65	18.88	17.47	19.88	9.43	11.14	10.58	19.82	24.64	15.48	14.09	12.16	13.32		18.7633	8.57667	18.7433	10.3833	19.98	13.19	2.18772	1.80514	1.51478
ENSMUSG00000074115	Saa1	37.5	40.99	59.19	33.12	17.79	12.75	27.5	38.26	26.8	32.4	13.15	23.55	198.46	97.78	77.56	42.28	8.32	17.72		45.8933	21.22	30.8533	23.0333	124.6	22.7733	2.16274	1.33951	5.47131
ENSMUSG00000002393	Nr2f6	39.35	26.21	31.04	37.73	22.75	106.3	41.74	43.67	39.98	32.61	86.09	220.77	92.88	43.71	63.02	101.91	156.93	109.51		32.2	55.5933	41.7967	113.157	66.5367	122.783	0.579206	0.36937	0.541903
ENSMUSG00000008999	Bmp7	0.25	0.46	0.7	0.25	0.62	0.48	1.08	1.46	1.89	2.1	2.64	3.41	0.18	0.29	0.61	14.57	7.94	9.3		0.47	0.45	1.47667	2.71667	0.36	10.6033	1.04444	0.543558	0.0339516
ENSMUSG00000021710	Nln	16.39	15.12	15.28	5.25	5.08	3.76	10.66	8.63	9.08	4.57	6.45	5.57	3.25	3.14	2.92	3.11	3.3	3.71		15.5967	4.69667	9.45667	5.53	3.10333	3.37333	3.32079	1.71007	0.91996
ENSMUSG00000083405	AC161268.5	37.66	37.81	26.97	8.7	8.82	7.48	30.43	27.21	25.06	12.3	17.99	42.01	49.75	41.18	33.25	42.65	33.97	42.59		34.1467	8.33333	27.5667	24.1	41.3933	39.7367	4.0976	1.14385	1.04169
ENSMUSG00000034926	Dhcr24	540.04	410.75	490.39	285	255.53	294.59	507	451.83	464.13	235.9	337.29	363.26	664.77	506.59	360.19	401.72	385.83	418.71		480.393	278.373	474.32	312.15	510.517	402.087	1.72572	1.51953	1.26967
ENSMUSG00000042349	Ikbke	28.14	29.25	23.39	10.56	9.09	8.86	18.72	21.74	21.53	7.84	7.7	8.36	31.01	26.4	20.63	13.43	11.13	13.82		26.9267	9.50333	20.6633	7.96667	26.0133	12.7933	2.83339	2.59372	2.03335
ENSMUSG00000016528	Mapkapk2	47.3	50.21	44.1	19.37	20.18	29.06	54.09	51.5	49.01	25.46	33.59	31.86	60.07	71.2	46.72	33.08	26.09	28.89		47.2033	22.87	51.5333	30.3033	59.33	29.3533	2.06398	1.70058	2.02124
ENSMUSG00000034928	Rnf44	34.84	29.43	32.24	20.23	13.46	16.6	41.15	35.13	34.44	18.2	29.04	39.22	61.61	64.37	48.91	59.23	50.79	44.85		32.17	16.7633	36.9067	28.82	58.2967	51.6233	1.91907	1.28059	1.12927
ENSMUSG00000016520	Lnx2	10.88	11.36	6.87	4.67	4.01	8.87	7.97	6.79	7.72	8.47	8.25	9.6	19.23	17.32	16.34	7.25	8.52	7.21		9.70333	5.85	7.49333	8.77333	17.63	7.66	1.65869	0.854103	2.30157
ENSMUSG00000017723	Wfdc2	11.2	10.49	16.16	2.11	1.05	1.13	32.66	23.44	24.32	1.26	5.32	1.77	8.64	12.4	12.06	8.07	8.48	8.04		12.6167	1.43	26.8067	2.78333	11.0333	8.19667	8.82284	9.63114	1.34608
ENSMUSG00000038393	Txnip	21.13	27.05	31.9	39.75	26.01	30.61	32.72	37.84	42.51	33.5	18.44	10.08	15.92	33.09	19.09	8.07	6.35	6.05		26.6933	32.1233	37.69	20.6733	22.7	6.82333	0.830964	1.82312	3.32682
ENSMUSG00000008845	Cd163	1.65	1.34	1.45	1.78	1.27	1.35	0.55	0.52	0.52	1.99	1.26	0.77	3.3	5.96	1.74	0.11	0.16	0.09		1.48	1.46667	0.53	1.34	3.66667	0.12	1.00909	0.395522	30.5556
ENSMUSG00000035811	Ugt2b35	60.29	54.31	44.1	6.73	15.78	9.67	40.31	38.41	34.07	29.47	21.03	7.48	3.67	9.09	6.63	50.7	39.24	55.01		52.9	10.7267	37.5967	19.3267	6.46333	48.3167	4.93163	1.94533	0.13377
ENSMUSG00000068220	Lgals1	176.79	188.04	213.57	18.51	10.5	37.32	385.71	303.54	385.54	23.96	94.52	48.64	95.98	96.26	66.96	7.01	4.14	4.78		192.8	22.11	358.263	55.7067	86.4	5.31	8.72004	6.43125	16.2712
ENSMUSG00000075583	AC110211.16	5.91	6.49	5.82	0.24	0.37	0	6.57	5.14	4	0.85	1.88	0.62	0.08	0.1	0.69	1.9	0.88	1.59		6.07333	0.203333	5.23667	1.11667	0.29	1.45667	29.8689	4.68955	0.199085
ENSMUSG00000078674	RP23-354H23.1	0	0	0	0	0.2	0	0	0	0	2.36	0.32	0.41	0.04	0	1.25	548.22	893.12	472.64		0	0.0666667	0	1.03	0.43	637.993	0	0	0.000673988
ENSMUSG00000042510	AA986860	2.37	4.48	3.41	0.69	0.2	0.26	5.31	3.82	3.16	0.3	0.36	0.2	1.73	2.96	1.01	0.82	0.61	0.71		3.42	0.383333	4.09667	0.286667	1.9	0.713333	8.92174	14.2907	2.66355
ENSMUSG00000050860	Phospho1	40.49	46.85	38.1	10.83	12.07	9.39	38.02	25.86	25.6	30.93	73.08	102.43	21.99	9.59	19.82	106.64	109.67	98.78		41.8133	10.7633	29.8267	68.8133	17.1333	105.03	3.88479	0.433443	0.163128
ENSMUSG00000078675	RP23-163F11.3	0	0	0	0.09	1.09	0.05	0	0	0	6.51	0.95	0.18	0.03	0	0	32.9	22.51	17.94		0	0.41	0	2.54667	0.01	24.45	0	0	0.000408998
ENSMUSG00000029373	Pf4	8.64	10.44	11.02	1.39	2.33	0.71	16.29	10.14	14.96	0.52	0.34	0	17.09	23.18	8.48	0.41	0.2	0.48		10.0333	1.47667	13.7967	0.286667	16.25	0.363333	6.79458	48.1279	44.7248
ENSMUSG00000035031	C8a	38.96	33.32	39.56	90.57	101.06	91.94	34.52	57.09	65.03	117.01	76.55	105.14	55.03	53.81	31.3	205.78	163.7	181.08		37.28	94.5233	52.2133	99.5667	46.7133	183.52	0.3944	0.524406	0.254541
ENSMUSG00000075411	AC123724.9	4.17	3.02	3.44	1.29	0.28	0.18	6.11	4.46	5.65	0.5	0.71	1.36	4.08	2.53	0.81	0.49	0.87	0.51		3.54333	0.583333	5.40667	0.856667	2.47333	0.623333	6.07429	6.31128	3.96791
ENSMUSG00000021403	Serpinb9b	3.39	7.97	2.33	0.14	0.02	0	0.09	0.07	0.15	0.04	0.05	0	0.07	0.24	0.09	0	0.02	0		4.56333	0.0533333	0.103333	0.03	0.133333	0.00666667	85.5625	3.44444	20
ENSMUSG00000074207	Adh1	1275.3	1356.54	1271.44	1003.36	932.87	918.18	1287.62	1337.47	1513.93	1149.61	1382.13	1098.25	614.42	445.63	545.99	1048.16	709.53	837.94		1301.09	951.47	1379.67	1210	535.347	865.21	1.36746	1.14023	0.618748
ENSMUSG00000024165	AC166102.2	12.22	16.74	11.94	4.97	5.4	5.01	10.2	8.57	9.71	7.02	5.87	3.47	5.03	4.59	4.48	5.5	4.89	7.26		13.6333	5.12667	9.49333	5.45333	4.7	5.88333	2.6593	1.74083	0.798867
ENSMUSG00000024164	C3	2581.55	2391.33	2436.75	2694.15	1510.74	1306.07	2002.24	2323.37	2439.85	910.52	1079.67	1187.68	2979.1	3296.65	2429.75	1218.33	978.22	1170.15		2469.88	1836.99	2255.15	1059.29	2901.83	1122.23	1.34453	2.12893	2.58577
ENSMUSG00000083573	BX547995.5	0.17	0.08	0.08	0	0	0.11	0.19	0.18	0	0.28	0	22.32	0	0.06	0	0	0	0		0.11	0.0366667	0.123333	7.53333	0.02	0	3	0.0163717	#DIV/0!
ENSMUSG00000064225	Paqr9	16.71	11.09	10.99	83.27	43.36	154.57	16.87	19.1	25.26	124	375.42	641.97	40.43	11.73	9.57	343.04	433.71	298.23		12.93	93.7333	20.41	380.463	20.5767	358.327	0.137945	0.0536451	0.0574243
ENSMUSG00000063506	Arhgap22	5.37	5.02	5.31	0.09	0.05	0.02	6.95	8.11	8.96	0.08	0.02	0	2.89	1.47	1.96	0.2	0.26	0.29		5.23333	0.0533333	8.00667	0.0333333	2.10667	0.25	98.125	240.2	8.42667
ENSMUSG00000028339	Col15a1	8.38	10.57	9.65	2.87	2	1.68	16.75	10.94	16.04	2.57	2.15	1.73	1.32	1.74	0.91	2.48	1.95	2.3		9.53333	2.18333	14.5767	2.15	1.32333	2.24333	4.36641	6.77984	0.589896
ENSMUSG00000022219	Cideb	328.06	361.53	346.05	397.38	420.13	312.74	324.96	367.11	355.57	396.13	433.09	369.51	292.8	244.35	219.51	431.24	333.88	415.13		345.213	376.75	349.213	399.577	252.22	393.417	0.916293	0.873958	0.641101
ENSMUSG00000014303	Glis2	3.62	3.45	4.91	0.82	0.69	0.26	9.29	5.23	7.94	0.45	0.65	0.69	6.6	6.6	5.48	1.1	0.68	0.47		3.99333	0.59	7.48667	0.596667	6.22667	0.75	6.76836	12.5475	8.30222
ENSMUSG00000053460	Ggcx	23.4	18.02	19.69	18.44	18.39	19.24	17.93	17.93	17	21.14	21.71	19.54	11.84	7.63	7.88	26.19	22.83	26.01		20.37	18.69	17.62	20.7967	9.11667	25.01	1.08989	0.847251	0.364521
ENSMUSG00000019989	Enpp3	4.84	3.15	3.34	11.53	13.03	12.77	5.37	8.6	8.89	19.5	14.33	12.26	3.99	6.08	3.45	2.66	3.58	4.59		3.77667	12.4433	7.62	15.3633	4.50667	3.61	0.303509	0.495986	1.24838
ENSMUSG00000045502	Gpr109a	6.73	8.37	7.63	0.25	0.28	0	13.53	11.29	11.01	0.44	0.83	0	0.83	1.26	0.51	0	0.11	0		7.57667	0.176667	11.9433	0.423333	0.866667	0.0366667	42.8868	28.2126	23.6364
ENSMUSG00000049091	Sephs2	187.98	127.01	153.85	272.18	307.27	412.01	155.92	177.44	166.68	341.13	334.19	416.27	202.5	249.6	159.97	363.83	374.08	352.7		156.28	330.487	166.68	363.863	204.023	363.537	0.472878	0.458084	0.561218
ENSMUSG00000018102	Hist1h2bc	56.13	63.67	66.91	62.57	77.47	44.17	66.65	73.88	68.63	109.31	96.83	110.75	26.79	21.31	19.94	75.74	61.96	67.11		62.2367	61.4033	69.72	105.63	22.68	68.27	1.01357	0.66004	0.33221
ENSMUSG00000019987	Arg1	392.66	276.01	431.68	450.99	416.71	344.99	320.61	445.14	306.76	414.81	389.2	238.68	735.34	756.33	762.65	323.81	328.34	347.43		366.783	404.23	357.503	347.563	751.44	333.193	0.907363	1.0286	2.25527
ENSMUSG00000042228	Lyn	15.57	21.54	18.42	7.91	8.11	5.94	18.27	15.52	15.39	9.43	8.16	11.13	9.04	8.62	8.11	5.24	7.45	5.87		18.51	7.32	16.3933	9.57333	8.59	6.18667	2.52869	1.7124	1.38847
ENSMUSG00000042423	Fbrs	25.4	22.04	31.97	18.53	10.54	6.27	31.22	29.82	20.22	11.5	20.94	31.12	48.97	41.06	39.86	34.24	37.74	34.33		26.47	11.78	27.0867	21.1867	43.2967	35.4367	2.24703	1.27848	1.2218
ENSMUSG00000032382	Snx1	9.25	11.7	10	6.13	6.07	8.15	14.58	12.17	15.22	6.3	7.56	3.82	8.08	9.38	7.32	6.01	5.57	7.22		10.3167	6.78333	13.99	5.89333	8.26	6.26667	1.52088	2.37387	1.31809
ENSMUSG00000032388	Spg21	30.76	31.53	30.24	11.62	11.39	16.85	38.28	38.1	38.46	13.96	17.12	12.41	17.54	18.5	14.26	11.26	15.01	12.83		30.8433	13.2867	38.28	14.4967	16.7667	13.0333	2.32137	2.64061	1.28645
ENSMUSG00000059824	Dbp	12.3	5.03	27.61	13.82	10.01	11.66	102.86	118.22	74.46	3.03	4.8	14.03	33.29	23.7	38.2	171.61	197.92	137.02		14.98	11.83	98.5133	7.28667	31.73	168.85	1.26627	13.5197	0.187918
ENSMUSG00000025497	Mupcdh	92.41	70.88	75.27	34.63	27.84	29.62	63.41	75.03	62.97	33.06	42.15	54.94	76.07	54.48	45.18	97.56	70.9	84.23		79.52	30.6967	67.1367	43.3833	58.5767	84.23	2.59051	1.54752	0.695437
ENSMUSG00000044927	H1fx	2.03	1.15	1.74	0.22	0.12	0.13	9.69	5.97	7.03	0.22	1.03	4.32	1	0.68	0.81	29.87	41.9	30.92		1.64	0.156667	7.56333	1.85667	0.83	34.23	10.4681	4.07361	0.0242477
ENSMUSG00000068083	Cyp2d40	2.2	1.56	1.39	12.57	12.7	28.64	1.7	1.73	1.58	20.33	19.77	19.47	2.81	2.06	3.69	102.75	80.06	92.97		1.71667	17.97	1.67	19.8567	2.85333	91.9267	0.0955296	0.0841027	0.0310392
ENSMUSG00000020101	4632428N05Rik	8.43	7.03	10.85	2.13	1.3	3.03	13.85	10.29	13.64	2.01	2.63	3.23	22.98	19.23	9.99	1.21	1.42	0.93		8.77	2.15333	12.5933	2.62333	17.4	1.18667	4.07276	4.80051	14.6629
ENSMUSG00000050951	AL844480.29	5.16	3.76	4.44	10.24	6.33	13.49	12.69	9.39	10.64	7.32	8.15	19.67	4.16	1.84	2.69	26.35	28.98	20.51		4.45333	10.02	10.9067	11.7133	2.89667	25.28	0.444444	0.931133	0.114583
ENSMUSG00000018585	Atox1	221.32	178.73	187.32	66.52	55.12	163.45	280.25	353.51	294.76	118.38	181.82	175.81	156.39	102.8	119.53	128.21	86.08	101.14		195.79	95.03	309.507	158.67	126.24	105.143	2.0603	1.95063	1.20065
ENSMUSG00000075304	Sp5	0.19	0.09	0.31	0.34	0.22	0.67	1.09	0.49	0.41	0.84	3.19	6.45	0.07	0.07	0.14	3.82	7.18	6.42		0.196667	0.41	0.663333	3.49333	0.0933333	5.80667	0.479675	0.189885	0.0160735
ENSMUSG00000032418	Me1	3.1	3.77	2.35	2.53	3.85	4.82	4.96	3.03	5.07	4.08	11.33	12.79	0.8	0.68	0.79	3.45	7.43	6.82		3.07333	3.73333	4.35333	9.4	0.756667	5.9	0.823214	0.463121	0.128249
ENSMUSG00000033940	6720456B07Rik	106.25	114.24	128.83	70.84	84.78	104.32	104.6	116.03	112.41	73.51	69.41	63.84	38.58	30.43	39.83	21.11	20.65	25.04		116.44	86.6467	111.013	68.92	36.28	22.2667	1.34385	1.61076	1.62934
ENSMUSG00000078763	Slfn1	2.64	4.7	3.62	0.36	0.08	0.03	3.39	2.32	1.45	0.4	0.24	0.13	0.08	0.03	0.05	0	0	0.06		3.65333	0.156667	2.38667	0.256667	0.0533333	0.02	23.3191	9.2987	2.66667
ENSMUSG00000046312	AI464131	10.25	8.41	10.33	12.25	11.24	16.95	11.24	8.99	9.89	7.91	12.44	18.51	12.3	7.79	6.38	33.13	27.28	23.17		9.66333	13.48	10.04	12.9533	8.82333	27.86	0.716864	0.77509	0.316703
ENSMUSG00000019851	Perp	53.94	56.51	44.8	19.66	26.2	24.97	61.24	53.89	58.66	40.55	50.12	69.69	37.72	33.59	37.01	28.21	38.31	34.16		51.75	23.61	57.93	53.4533	36.1067	33.56	2.19187	1.08375	1.07588
ENSMUSG00000019850	Tnfaip3	9.5	7.61	13.5	1.56	0.5	0.37	7.01	5.37	6.72	0.51	0.53	0.29	7.89	6.05	9.84	0.88	1.11	0.7		10.2033	0.81	6.36667	0.443333	7.92667	0.896667	12.5967	14.3609	8.84015
ENSMUSG00000022210	Dhrs4	32.84	27.96	24.84	29.93	29.28	49.61	33.57	36.13	33.17	31.19	41.85	33.11	25.1	21.62	18.17	45.13	44.51	42.55		28.5467	36.2733	34.29	35.3833	21.63	44.0633	0.786988	0.9691	0.490884
ENSMUSG00000024292	Cyp4f14	39.16	27.53	34.46	98.34	118.9	112.01	27.68	41.34	38.92	97.74	126.25	144.97	1.29	0.39	0.21	4.6	6.39	8.85		33.7167	109.75	35.98	122.987	0.63	6.61333	0.307213	0.292552	0.0952621
ENSMUSG00000024299	Adamts10	3.99	3.89	5.1	1.16	0.83	1.51	8.32	6.96	6.81	1.31	1.95	1.52	3.92	4.01	2.52	1.62	1.33	1.62		4.32667	1.16667	7.36333	1.59333	3.48333	1.52333	3.70857	4.62134	2.28665
ENSMUSG00000076136	AC122119.11	0.74	0.69	0	0.41	0.35	0	0.81	0	0	0	0	0	7.57	8.42	47.56	3.82	10.04	6.23		0.476667	0.253333	0.27	0	21.1833	6.69667	1.88158	#DIV/0!	3.16327
ENSMUSG00000033386	Frrs1	6.74	7.57	6.79	1.34	2.17	1.99	10.5	9.47	10.97	5.12	3	1.9	7.88	9.16	5.99	6.83	5.5	7.29		7.03333	1.83333	10.3133	3.34	7.67667	6.54	3.83636	3.08782	1.1738
ENSMUSG00000032898	Fbxo21	14.58	10.9	14.1	43.12	30.43	36.85	22.77	29.08	25.79	26.12	21.73	40.87	22.94	24.57	13.75	43.82	42.81	50.41		13.1933	36.8	25.88	29.5733	20.42	45.68	0.358514	0.875113	0.447023
ENSMUSG00000019210	Atp6v1e1	71.8	69.56	78.07	38.87	45.32	35.94	101.22	113.53	117.85	56.73	53.3	41.48	65.56	87.25	47.24	38.76	31.72	36.8		73.1433	40.0433	110.867	50.5033	66.6833	35.76	1.8266	2.19523	1.86475
ENSMUSG00000078784	1810022K09Rik	10.53	11.58	14.22	3.72	6.35	3.1	9.76	10.48	7.32	6.11	2.95	1.01	0.99	0.56	1.09	0.15	0.5	1.18		12.11	4.39	9.18667	3.35667	0.88	0.61	2.75854	2.73684	1.44262
ENSMUSG00000044748	Defb1	34.3	46.83	24.89	0.16	0.09	0	4.44	11.09	8.64	0.91	0.34	0.22	3.71	16.44	4.67	0.52	0.4	0.41		35.34	0.0833333	8.05667	0.49	8.27333	0.443333	424.08	16.4422	18.6617
ENSMUSG00000058715	Fcer1g	58.4	72.06	71.75	12.85	8.06	5.16	143.18	132.02	119.33	31.48	29.79	27.51	32.4	28.72	21.56	2.63	2.12	1.71		67.4033	8.69	131.51	29.5933	27.56	2.15333	7.75643	4.44391	12.7988
ENSMUSG00000017453	Pipox	111.48	119.6	131.57	222.31	272.44	168.43	101.4	123.54	112.92	238.24	212.03	166.34	51.1	53.95	52.2	88.66	86.13	104.63		120.883	221.06	112.62	205.537	52.4167	93.14	0.546835	0.547931	0.562773
ENSMUSG00000021886	Gpr65	4.25	7.34	5.76	1.32	1.06	0.54	4.47	4.8	5.05	1.18	0.88	1.47	1.21	1.75	1.48	0.2	0.11	0.04		5.78333	0.973333	4.77333	1.17667	1.48	0.116667	5.94178	4.05666	12.6857
ENSMUSG00000021884	Hacl1	50.28	34.39	41.41	76.01	99.5	85.03	25.01	27.98	35.11	111.08	124.74	74.46	50.26	51.93	24.1	30.9	27.92	25.87		42.0267	86.8467	29.3667	103.427	42.0967	28.23	0.483918	0.283937	1.4912
ENSMUSG00000032562	Gnai2	152.45	141.11	159.31	63.84	45.54	36.3	193.53	165.47	163.76	47.55	71.96	83.95	123.75	114.38	85.63	68.9	66.25	72.05		150.957	48.56	174.253	67.82	107.92	69.0667	3.10866	2.56935	1.56255
ENSMUSG00000053175	Bcl3	45.06	29.9	45.73	13.79	7.85	8.02	48.83	45.53	31.49	31.32	47.45	101.05	54.98	22.25	35.86	58.63	68.46	61.25		40.23	9.88667	41.95	59.94	37.6967	62.78	4.06912	0.699867	0.600457
ENSMUSG00000061132	Blnk	4.59	3.92	4.59	0.63	0.36	0.52	7.13	4.92	5.55	0.89	0.82	1.25	2.84	1.85	1.69	0.54	0.34	0.45		4.36667	0.503333	5.86667	0.986667	2.12667	0.443333	8.6755	5.94595	4.79699
ENSMUSG00000049037	Clec4a1	7.82	10.08	10.81	2.69	2.36	0.34	7.68	7.4	7.52	2.41	1.81	1.45	2.95	4.99	2.1	0.16	0.3	0.36		9.57	1.79667	7.53333	1.89	3.34667	0.273333	5.32653	3.98589	12.2439
ENSMUSG00000001175	Calm1	153.33	136.13	111.44	68.72	54.75	123.48	162.22	130.85	163.49	77.6	112.19	113.33	83.6	75.41	53.18	78.92	89.39	93.73		133.633	82.3167	152.187	101.04	70.73	87.3467	1.62341	1.5062	0.809762
ENSMUSG00000071222	AC130536.4	7.93	4.93	6.47	4.19	4.83	6.47	3.33	5.43	5	6.47	14.06	31.86	16.65	7.53	12.96	19.57	25.53	22.65		6.44333	5.16333	4.58667	17.4633	12.38	22.5833	1.2479	0.262646	0.548192
ENSMUSG00000024767	Otub1	53.68	50.92	56.18	34.58	26.3	26.1	68.3	61.78	48.8	33.53	45.94	37.62	55.03	39.84	37.44	48.94	41.1	46.24		53.5933	28.9933	59.6267	39.03	44.1033	45.4267	1.84847	1.52771	0.970869
ENSMUSG00000036620	Mgat4b	24.05	21.74	21.67	10.01	8.17	21.81	32.66	29.55	32.89	8.53	11.45	15.89	20.21	19.36	17.18	14.38	14.24	12.83		22.4867	13.33	31.7	11.9567	18.9167	13.8167	1.68692	2.65124	1.36912
ENSMUSG00000070368	Prok1	0	0.05	0	1.19	1.39	0.87	0.17	0.35	0.15	1.54	1.82	1.06	0.04	0	0.03	6.14	4.23	5.72		0.0166667	1.15	0.223333	1.47333	0.0233333	5.36333	0.0144928	0.151584	0.00435053
ENSMUSG00000079563	Pglyrp2	125.45	93.21	101.73	99.05	81.35	119.93	100.81	115.56	110.26	87.54	114.56	205.7	243.52	234.19	155.75	140.49	133.27	128.23		106.797	100.11	108.877	135.933	211.153	133.997	1.06679	0.800956	1.57581
ENSMUSG00000079562	Maea	24.1	29.16	26.31	15.03	15.05	18.16	31.61	28.44	36.22	14.35	19.42	17.47	31.15	38.74	24.28	25.24	19.57	19.8		26.5233	16.08	32.09	17.08	31.39	21.5367	1.64946	1.87881	1.45751
ENSMUSG00000020044	Timp3	10.31	14.66	18.7	3.82	5.2	3.47	39.59	19.38	35.99	5.02	3.91	3.68	6.24	11.83	9.94	3.62	4.04	3.07		14.5567	4.16333	31.6533	4.20333	9.33667	3.57667	3.4964	7.53053	2.61044
ENSMUSG00000037712	Plekhc1	17.48	18.74	22.49	27.41	55.74	29.95	20	19.06	24.64	45.21	29.07	24.73	11.43	14.68	9.73	21.67	24.25	35.11		19.57	37.7	21.2333	33.0033	11.9467	27.01	0.519098	0.643369	0.442305
ENSMUSG00000028334	Nans	16.7	17.39	15.75	8.06	5.13	8.62	18.63	20.06	21.84	8.88	12.45	17.61	22.11	12.88	13.09	21.93	21.07	20.48		16.6133	7.27	20.1767	12.98	16.0267	21.16	2.28519	1.55444	0.757404
ENSMUSG00000051853	Arf3	35.94	41.54	33.97	18.82	14.48	16.77	34.87	31.57	34.15	17.11	14.66	13.43	27.79	31.35	23.87	31.85	22.79	28.39		37.15	16.69	33.53	15.0667	27.67	27.6767	2.22588	2.22544	0.999759
ENSMUSG00000048856	AI132487	190.36	166.69	140.04	386.2	201.29	322.99	212.77	333.37	350.97	287.04	194.35	173.16	314.1	355.79	271.83	338.56	274.63	219.77		165.697	303.493	299.037	218.183	313.907	277.653	0.545965	1.37058	1.13057
ENSMUSG00000044103	Il1f9	5.85	10.38	2.62	0	0.02	0	1.26	0.73	0.83	0.08	0	0.09	0.02	0	0.05	0	0.05	0		6.28333	0.00666667	0.94	0.0566667	0.0233333	0.0166667	942.5	16.5882	1.4
ENSMUSG00000038576	Susd4	0.22	0.63	0.53	29.25	27.55	18.33	0.95	0.54	0.33	28.26	23.76	35.25	0.05	0.28	0.36	64.26	52.66	54.92		0.46	25.0433	0.606667	29.09	0.23	57.28	0.0183682	0.0208548	0.00401536
ENSMUSG00000024909	Efemp2	6.09	6.26	5.87	1.83	1.81	2.15	14.82	8.27	13.3	1.6	2.79	1.88	5.08	6.8	3.63	1.67	1.56	1.06		6.07333	1.93	12.13	2.09	5.17	1.43	3.1468	5.80383	3.61538
ENSMUSG00000032966	Fkbp1a	40.87	38.16	34.53	10.18	8.66	7.94	40.7	34.33	28.72	11.59	13.8	11.74	25.02	15.87	22.67	12.67	18.06	16.44		37.8533	8.92667	34.5833	12.3767	21.1867	15.7233	4.24048	2.79424	1.34747
ENSMUSG00000036402	Gng12	23.27	29.19	23.62	8.97	11.06	6.79	25.52	22.73	25.92	13.28	9.08	7.71	12.37	14.18	12.59	8.15	7.7	9.77		25.36	8.94	24.7233	10.0233	13.0467	8.54	2.83669	2.46658	1.52771
ENSMUSG00000033161	Atp1a1	128.83	137.97	143.02	64.9	56.41	78.4	143.63	138.93	140.86	65.01	69.14	67.49	170.15	166.44	138.13	100.49	80.32	84.27		136.607	66.57	141.14	67.2133	158.24	88.36	2.05208	2.09988	1.79086
ENSMUSG00000024900	Cpt1a	49.56	34.22	36.4	43.5	44.3	45.79	66.3	75.01	94.3	46.5	45.67	51.76	49.03	99.73	44.91	80.26	72.19	52.72		40.06	44.53	78.5367	47.9767	64.5567	68.39	0.899618	1.63698	0.943949
ENSMUSG00000079419	Ms4a6c	2.96	5.37	3.42	0.72	0.3	0	3.86	3.92	6.25	0.64	0.86	0.25	6.01	9.48	2.85	0.28	0.16	0.27		3.91667	0.34	4.67667	0.583333	6.11333	0.236667	11.5196	8.01714	25.831
ENSMUSG00000024349	Tmem173	9.42	10.14	11.34	1.78	1.63	1.53	10.56	6.49	9.6	1.74	2.1	1.29	3.58	4.94	2.76	1.11	0.88	0.57		10.3	1.64667	8.88333	1.71	3.76	0.853333	6.25506	5.19493	4.40625
ENSMUSG00000033542	Arhgef5	14.09	15.03	13.36	3.53	3.44	2.66	15.03	14.35	12.81	6.82	5.47	2.32	7.52	11.44	6.98	3.74	3.84	5.01		14.16	3.21	14.0633	4.87	8.64667	4.19667	4.41121	2.88775	2.06037
ENSMUSG00000024610	Cd74	711.92	752.75	625.98	255.86	60.13	68.6	531.22	522.6	580.5	68.04	145.08	140.34	74.13	71.94	79.45	103.84	97.55	58.75		696.883	128.197	544.773	117.82	75.1733	86.7133	5.43605	4.62378	0.866918
ENSMUSG00000050071	Bex1	0.94	1.54	3.39	0	0.05	0	1.06	0.88	1.44	0	0	0.13	5.44	12.02	3.59	0.18	0	0.05		1.95667	0.0166667	1.12667	0.0433333	7.01667	0.0766667	117.4	26	91.5217
ENSMUSG00000024346	Pfdn1	36	34.29	32.74	22.81	16.02	38.74	34.05	31.55	30.76	14.43	20.03	21.94	45.54	39.68	32.74	36.52	37.19	43.97		34.3433	25.8567	32.12	18.8	39.32	39.2267	1.32822	1.70851	1.00238
ENSMUSG00000024589	Nedd4l	13.96	15.13	14.05	10.68	6.48	5.21	17.2	17.26	18.15	9.95	12.95	18.96	29.55	44.93	31.36	7.81	8.61	8.49		14.38	7.45667	17.5367	13.9533	35.28	8.30333	1.92848	1.25681	4.2489
ENSMUSG00000040907	Atp1a3	2.37	5.24	3.25	0.24	0.35	0.01	3.87	3.09	2.39	0.06	0.07	0.12	9.92	6.42	4.35	0.26	0.24	0.33		3.62	0.2	3.11667	0.0833333	6.89667	0.276667	18.1	37.4	24.9277
ENSMUSG00000005470	Asf1b	5.89	4.02	4.11	0.23	0.49	0.2	2.59	1.59	3.54	0.48	0.61	0.25	1.06	1.29	0.27	0.22	0.25	0.41		4.67333	0.306667	2.57333	0.446667	0.873333	0.293333	15.2391	5.76119	2.97727
ENSMUSG00000039910	Cited2	41.13	36.01	36.09	42.53	26.17	36.58	39.61	38.14	42.63	30.41	61.01	159.33	134.81	45.08	48.68	74.89	78.15	72.31		37.7433	35.0933	40.1267	83.5833	76.19	75.1167	1.07551	0.48008	1.01429
ENSMUSG00000041559	Fmod	1.64	1.47	1.76	1.3	1.14	0.75	9.08	3.68	5.14	0.66	1.21	0.96	0.26	1.42	0.74	1.56	0.85	1.43		1.62333	1.06333	5.96667	0.943333	0.806667	1.28	1.52665	6.32509	0.630208
ENSMUSG00000000154	Slc22a18	164.13	131.28	119.01	99.47	71.22	83.69	116.48	131.67	115.27	73.2	119.77	122.47	131.51	101.01	86.38	147.62	132.66	120.09		138.14	84.7933	121.14	105.147	106.3	133.457	1.62914	1.1521	0.796513
ENSMUSG00000015165	Hnrnpl	30.42	31.21	28.53	17.01	11.4	19.36	41.12	31.4	34.4	19.3	22.72	25.79	26	20.96	26.44	25.29	26.18	25.5		30.0533	15.9233	35.64	22.6033	24.4667	25.6567	1.88738	1.57676	0.953618
ENSMUSG00000023367	AC115045.13	807.33	746.43	799.78	328.15	199.06	251.1	686.73	717.86	634.89	177.85	176.15	152.41	482.1	398.66	381.57	63.39	53.53	77.05		784.513	259.437	679.827	168.803	420.777	64.6567	3.02391	4.02733	6.50786
ENSMUSG00000017664	Slc35c2	19.74	21.97	18.81	13.46	10.47	9.26	25.56	27.64	25.05	13.56	17.95	17.46	19.19	16.48	14.33	44.37	33.26	33.02		20.1733	11.0633	26.0833	16.3233	16.6667	36.8833	1.82344	1.59792	0.451875
ENSMUSG00000026614	Slc30a10	2	4.38	1.17	9.27	11	8.61	0.72	0.78	0.8	15.45	11.25	12.51	5.61	2.62	3.89	7.79	9.84	10.8		2.51667	9.62667	0.766667	13.07	4.04	9.47667	0.261427	0.0586585	0.42631
ENSMUSG00000076523	AC122918.4	0.47	2.39	2.1	1.56	2.08	0	3.3	1.72	4.56	0	0.14	0	0.21	0.51	0.37	0	0	0		1.65333	1.21333	3.19333	0.0466667	0.363333	0	1.36264	68.4286	#DIV/0!
ENSMUSG00000027848	Olfml3	15.2	19.25	22.95	2.46	1.81	2.87	49.41	36.63	52.16	3.01	3.43	3.68	6.92	12.33	8.17	1.67	1.26	1.67		19.1333	2.38	46.0667	3.37333	9.14	1.53333	8.03922	13.6561	5.96087
ENSMUSG00000024835	Coro1b	65.46	67.94	72.36	38.7	28.24	40.68	79.84	81.75	79.62	27.64	51.04	59.78	72.96	63.17	38.57	53.01	43.2	42.42		68.5867	35.8733	80.4033	46.1533	58.2333	46.21	1.91191	1.74209	1.26019
ENSMUSG00000020829	Slc46a1	29.11	25.95	29.11	42.65	35.88	50.15	27.9	29.9	27.72	39.88	51.62	58.12	18.9	14.53	12.99	47.13	47.37	47.73		28.0567	42.8933	28.5067	49.8733	15.4733	47.41	0.654103	0.571581	0.326373
ENSMUSG00000030707	Coro1a	14.49	11.5	14.75	2.38	1	2.9	24.6	18.51	21.91	1.6	3.04	4.33	13.69	12.22	7.24	1.44	1.49	1.07		13.58	2.09333	21.6733	2.99	11.05	1.33333	6.48726	7.24861	8.2875
ENSMUSG00000027239	Mdk	3.74	3.94	8.58	0.36	0.56	0.89	14.34	9.16	10.96	0.7	0.43	1.53	1.57	1.94	1.76	0.3	0.38	0.27		5.42	0.603333	11.4867	0.886667	1.75667	0.316667	8.98343	12.9549	5.54737
ENSMUSG00000027580	BC006779	19.75	20.27	19.09	13.78	15.25	12.57	16.3	18.99	17.84	26.65	26.25	33.89	22.37	17.36	15.32	40.45	34.87	34.79		19.7033	13.8667	17.71	28.93	18.35	36.7033	1.42091	0.612167	0.499955
ENSMUSG00000020911	Krt19	11.05	13.12	17.23	11.87	0.44	0.84	57.34	20.22	25.87	1.02	0.8	2.37	3.12	31.84	5.82	2.31	0.43	0.73		13.8	4.38333	34.4767	1.39667	13.5933	1.15667	3.14829	24.685	11.7522
ENSMUSG00000037440	Vnn1	4.64	6.98	4.06	0.31	0.8	0.45	12.34	8.54	10.65	7.28	11.65	3.79	6.31	8.9	3.49	0.52	0.19	0.22		5.22667	0.52	10.51	7.57333	6.23333	0.31	10.0513	1.38776	20.1075
ENSMUSG00000057103	Cml1	26.27	20.25	24.9	104.37	148.33	189.58	27.3	40.55	31.5	173.77	116.65	95.74	63.41	61.01	36.53	217.32	191.88	223.65		23.8067	147.427	33.1167	128.72	53.65	210.95	0.161481	0.257277	0.254326
ENSMUSG00000030494	Rhpn2	26.32	25.75	18.1	3.37	3.32	3.28	16.4	14.07	14.39	3.52	2.81	2.13	3.2	3.17	2.02	2.17	2.58	3.12		23.39	3.32333	14.9533	2.82	2.79667	2.62333	7.03811	5.3026	1.06607
ENSMUSG00000018927	Ccl6	39.89	60.52	51.17	6.32	3.15	4.88	49.16	48.99	47.61	6.95	7.44	5.19	38.03	64.79	28.79	0.1	0.08	0.08		50.5267	4.78333	48.5867	6.52667	43.87	0.0866667	10.5631	7.44433	506.192
ENSMUSG00000023247	Guca2a	32.67	31.01	25.8	0.16	0	0	2.45	3.49	3.35	0	0	0	0.87	1.34	0.45	0	0	0		29.8267	0.0533333	3.09667	0	0.886667	0	559.25	#DIV/0!	#DIV/0!
ENSMUSG00000018923	Med11	18.44	18.48	22.24	9.03	7.21	15.07	20.53	20.77	23.77	8.21	12.41	10.96	6.65	8.83	7.6	6	5.83	7		19.72	10.4367	21.69	10.5267	7.69333	6.27667	1.88949	2.06048	1.2257
ENSMUSG00000023249	Parp3	25.15	29.47	22.81	18.23	15.3	12.15	32.36	32	31.85	15.35	16.71	16	17.54	13.76	13.34	20.42	19.57	19.29		25.81	15.2267	32.07	16.02	14.88	19.76	1.69505	2.00187	0.753036
ENSMUSG00000041889	Shisa4	1.38	2.21	3.14	0	0.1	0.09	4.95	3.71	5.1	0.07	0.37	0.04	1.11	1.51	0.96	0.17	0.03	0.1		2.24333	0.0633333	4.58667	0.16	1.19333	0.1	35.4211	28.6667	11.9333
ENSMUSG00000030498	Gas2	13.39	12.89	10.67	13.98	23.05	9.98	18.2	20.42	20.57	11.75	9.24	5.54	0.82	0.57	0.89	1.18	1.47	2.09		12.3167	15.67	19.73	8.84333	0.76	1.58	0.786003	2.23106	0.481013
ENSMUSG00000019432	Bat1a	44.19	41.06	36.22	23.91	16.19	21.68	55.98	48.89	48.56	25.75	27.09	29.43	30.39	32.03	32.11	30.7	27.81	28.25		40.49	20.5933	51.1433	27.4233	31.51	28.92	1.96617	1.86496	1.08956
ENSMUSG00000063354	Slc39a4	191.89	192.66	130.35	28.74	20.86	37.87	126.62	96.63	100.45	22.67	41.51	43.18	61.72	54.78	58.72	80.93	65.25	54.15		171.633	29.1567	107.9	35.7867	58.4067	66.7767	5.88659	3.01509	0.874657
ENSMUSG00000030595	Nfkbib	26.33	19.07	21.81	12.09	6.43	10.72	22.62	23.11	19.99	9.12	16.9	33.26	45.05	39.46	36.11	33.23	30.05	27.14		22.4033	9.74667	21.9067	19.76	40.2067	30.14	2.29856	1.10864	1.334
ENSMUSG00000030127	Cops7a	64.65	67.83	66.1	44.03	42.15	31.07	65.73	63.85	57.85	39.64	49.97	44.89	61.05	50.69	40.43	62.13	47.02	59.35		66.1933	39.0833	62.4767	44.8333	50.7233	56.1667	1.69365	1.39353	0.903086
ENSMUSG00000030122	Ptms	415.6	333.77	394.64	525.9	333.71	523.92	405.27	420.26	316.6	479.81	957.76	926.99	636.5	276.13	475.26	779.2	1030.88	840.59		381.337	461.177	380.71	788.187	462.63	883.557	0.826878	0.48302	0.5236
ENSMUSG00000030123	Plxnd1	13.59	12.42	11.86	3.73	3.54	7.85	18.87	15.62	23.3	4.12	7.74	14.16	14.44	15.18	8.78	9.2	12.78	8.12		12.6233	5.04	19.2633	8.67333	12.8	10.0333	2.50463	2.22098	1.27575
ENSMUSG00000026189	Pecr	65.86	58.78	59.49	98.04	122.92	93.08	32.22	39.84	38.06	109.01	106	88.82	31.49	21.8	24.8	62.16	55.57	64.34		61.3767	104.68	36.7067	101.277	26.03	60.69	0.586327	0.36244	0.428901
ENSMUSG00000006529	Itih1	99.49	88.64	86.41	191.99	167.41	149.97	97.45	135.44	124.42	148.12	145.2	143.53	149.27	150.44	104.21	221.61	186.87	219.6		91.5133	169.79	119.103	145.617	134.64	209.36	0.53898	0.817924	0.643103
ENSMUSG00000027907	S100a11	41.77	66.25	57.42	0.54	1.28	0.21	14.66	9.58	12.64	0.43	0.4	0	0.14	0.18	0	0	0	0		55.1467	0.676667	12.2933	0.276667	0.106667	0	81.4975	44.4337	#DIV/0!
ENSMUSG00000026180	Il8rb	2.44	3.23	5.13	0.08	0	0.05	6.4	2.08	3.68	0.22	0.04	0	0.37	0.68	0.14	0.06	0	0		3.6	0.0433333	4.05333	0.0866667	0.396667	0.02	83.0769	46.7692	19.8333
ENSMUSG00000004631	Sgce	3.23	3.8	3.63	1.88	2.05	1.12	10.11	9.85	14.07	2.14	1.92	0.22	3.74	4.15	3.98	0.72	1.07	1.66		3.55333	1.68333	11.3433	1.42667	3.95667	1.15	2.11089	7.95093	3.44058
ENSMUSG00000006522	Itih3	229.01	255.44	237.86	294.84	289.63	219.66	180.34	221.73	221.74	231.26	158.92	163.27	765.33	888.69	559.64	326.45	264.58	349.56		240.77	268.043	207.937	184.483	737.887	313.53	0.89825	1.12713	2.35348
ENSMUSG00000030834	Abcc6	30.07	20.86	22.74	49.88	36.91	73.73	30.37	37.35	27.47	33.96	51.31	68.89	36.77	38.93	23.62	86.32	80.38	73.62		24.5567	53.5067	31.73	51.3867	33.1067	80.1067	0.458946	0.617475	0.413282
ENSMUSG00000026295	Spp2	113.35	101.85	111.52	45.28	47.31	50.63	78.47	89.89	92.51	49.27	53.72	43.56	67.94	69.63	47.11	135.34	90.26	112.33		108.907	47.74	86.9567	48.85	61.56	112.643	2.28125	1.78008	0.546504
ENSMUSG00000031545	Agpat6	38.87	28.67	35.57	27.36	33.28	62	39.67	43.86	40.24	40.94	57.98	43.36	86.29	88.94	65.8	57.64	47.48	47.71		34.37	40.88	41.2567	47.4267	80.3433	50.9433	0.840753	0.869904	1.57711
ENSMUSG00000005125	Ndrg1	13.35	21.12	12.87	5.66	4.72	8.01	15.43	13.13	19.07	5.11	4.16	7.66	16.01	15.57	8.07	2.28	2.64	2.93		15.78	6.13	15.8767	5.64333	13.2167	2.61667	2.57423	2.81335	5.05096
ENSMUSG00000056737	Capg	12.32	11.19	15.06	1.33	0.87	0.83	18.59	16.47	14.38	0.89	1.34	1.26	8.22	7.31	4.96	0.32	0.74	0.14		12.8567	1.01	16.48	1.16333	6.83	0.4	12.7294	14.1662	17.075
ENSMUSG00000031549	Indol1	33.44	29.92	29.93	55.27	57.48	34.58	12.08	21.88	14.73	57.66	44.51	40.84	27.38	16	14.84	69.59	57.71	69.12		31.0967	49.11	16.23	47.67	19.4067	65.4733	0.633204	0.340466	0.296406
ENSMUSG00000031548	Sfrp1	0.9	1.49	2.23	0.24	0.31	0.41	9	3.05	4.43	0.08	0.3	0.07	0.72	3.27	0.84	0.28	0.31	0.15		1.54	0.32	5.49333	0.15	1.61	0.246667	4.8125	36.6222	6.52703
ENSMUSG00000037287	Tbcel	24.72	29.58	25.1	8.49	12.5	6.73	19.22	17.46	17.58	15.64	14.07	7.47	6.18	8.04	6.37	9.42	10.28	13.21		26.4667	9.24	18.0867	12.3933	6.86333	10.97	2.86436	1.45939	0.625646
ENSMUSG00000004707	Ly9	3.49	3.77	4.16	0.81	0.67	0.46	4.9	4.47	5.18	0.54	0.62	0.51	0.96	1.13	0.79	0.1	0.19	0.01		3.80667	0.646667	4.85	0.556667	0.96	0.1	5.8866	8.71257	9.6
ENSMUSG00000034868	Mylc2b	81.86	57.53	67.68	15.93	12.03	12.43	60.83	65.75	47.62	14.94	28.02	19.63	72.31	54.79	77.64	33.19	32.89	36.56		69.0233	13.4633	58.0667	20.8633	68.2467	34.2133	5.12676	2.78319	1.99474
ENSMUSG00000063193	Cd300lb	5.45	5.97	7.33	0.82	0.61	0.36	5.96	5.28	5.46	0.55	0.55	0.2	4.06	3.76	2.87	0.22	0.15	0.06		6.25	0.596667	5.56667	0.433333	3.56333	0.143333	10.4749	12.8462	24.8605
ENSMUSG00000023021	Lass5	3.09	3.53	5.25	0.89	1.4	2.18	5.32	5.52	5.85	1.63	0.94	0.53	2.07	2.78	1.82	0.95	0.53	0.53		3.95667	1.49	5.56333	1.03333	2.22333	0.67	2.65548	5.38387	3.31841
ENSMUSG00000082363	AL772344.4	0	0.07	0	0.6	3.15	0.1	0	0.32	0	12.87	3.1	0.54	0	0	0	4.58	5.38	4.14		0.0233333	1.28333	0.106667	5.50333	0	4.7	0.0181818	0.0193822	0
ENSMUSG00000082362	AC163345.3	0.29	0.23	0.16	0.05	0.15	0.05	0.18	0.04	0.13	0.49	0.45	9.55	0.07	0	0	0	0.04	0		0.226667	0.0833333	0.116667	3.49667	0.0233333	0.0133333	2.72	0.0333651	1.75
ENSMUSG00000049404	Rarres1	38.13	25.03	30.46	16.67	11.18	15.82	38.21	33.64	25.49	46.28	46.06	93.86	5.34	3.91	7.05	70.75	78.47	61.5		31.2067	14.5567	32.4467	62.0667	5.43333	70.24	2.14381	0.522771	0.0773538
ENSMUSG00000060317	Acnat2	21.68	19.49	28.35	9.22	8.14	6.37	5.94	3.32	3.43	4.02	4.3	2	42.87	37.66	23.6	0.08	0.13	0.08		23.1733	7.91	4.23	3.44	34.71	0.0966667	2.92962	1.22965	359.069
ENSMUSG00000030236	Slco1b2	53.25	49.8	69.61	77.42	177.72	64.26	47.48	48.68	46.37	154.14	84.39	41.24	7.9	16.15	6.75	39.1	47.94	62.7		57.5533	106.467	47.51	93.2567	10.2667	49.9133	0.540576	0.509454	0.20569
ENSMUSG00000030237	Slco1a4	13.15	12.96	23.1	6.16	13.21	10.44	17.38	21.72	25.2	3.93	4.19	2.07	7.9	25.79	11.14	0.09	0.38	0.38		16.4033	9.93667	21.4333	3.39667	14.9433	0.283333	1.65079	6.31011	52.7412
ENSMUSG00000015027	Galns	22.86	18.53	20.99	3.14	1.48	2.14	23.98	26.59	23.38	4.19	4.51	3.61	8.05	8.42	6.37	8.99	7.48	6.91		20.7933	2.25333	24.65	4.10333	7.61333	7.79333	9.22781	6.00731	0.976903
ENSMUSG00000046840	0610008F07Rik	1.96	1.46	2.51	5.74	5.15	7.84	1.7	2.95	1.86	8.1	7.78	14.33	1.65	1	1.3	2.52	3.83	3.67		1.97667	6.24333	2.17	10.07	1.31667	3.34	0.316604	0.215492	0.394212
ENSMUSG00000046841	Ckap4	3.44	4.73	5.59	1.32	1.47	1.36	9.11	5.5	7.57	1.13	1.34	1.18	2.78	2.86	2.12	0.85	0.85	0.62		4.58667	1.38333	7.39333	1.21667	2.58667	0.773333	3.31566	6.07671	3.34483
ENSMUSG00000021242	Npc2	140.12	124.7	150.6	61.18	52.07	90.83	152.91	155.28	159.25	51.57	59.61	53.11	99.8	105.49	61.56	44.06	40.19	45.89		138.473	68.0267	155.813	54.7633	88.95	43.38	2.03557	2.84521	2.05048
ENSMUSG00000021877	Arf4	82.8	120.12	103.63	55.72	65.88	55.18	95.2	86.58	98.56	78.77	73.94	71.59	91.06	72.45	60.1	126.66	133.15	130.9		102.183	58.9267	93.4467	74.7667	74.5367	130.237	1.73408	1.24984	0.572317
ENSMUSG00000032575	Armet	119.03	194.52	173.04	136.5	149.03	228.7	101.64	149.69	115.6	205.02	201.52	155.08	90.62	45.81	58.93	148.33	128.65	191.78		162.197	171.41	122.31	187.207	65.12	156.253	0.94625	0.653342	0.416759
ENSMUSG00000057465	Saa2	21.1	22.5	33.56	12.98	2.03	2.14	12.58	22.69	16.62	10.3	6.11	5.12	205.2	115.74	75.92	62.2	9.86	24.42		25.72	5.71667	17.2967	7.17667	132.287	32.16	4.49913	2.41013	4.11339
ENSMUSG00000029070	Mxra8	7.89	6.6	12.04	3.37	3.03	6.99	38.68	20.13	36.57	4.4	7.93	10.48	13.64	16.35	12.2	3.9	4.63	3.5		8.84333	4.46333	31.7933	7.60333	14.0633	4.01	1.98133	4.1815	3.50707
ENSMUSG00000031725	AU018778	40.66	37.13	37.52	110.77	141.09	110.35	29.19	46.02	34.68	121.82	117.95	86.36	32.54	36.58	20.57	132.68	138.05	160.8		38.4367	120.737	36.63	108.71	29.8967	143.843	0.318351	0.336952	0.207842
ENSMUSG00000026478	Lamc1	11.27	12.39	11.1	1.99	2.22	2.74	16.29	12.17	15.48	2.82	3.3	2.89	9.68	14.17	8.51	3.23	2.72	2.59		11.5867	2.31667	14.6467	3.00333	10.7867	2.84667	5.00144	4.8768	3.78923
ENSMUSG00000031722	Hp	3831.5	2992.17	3330.71	1171.88	592.03	1562.82	3173.57	3680.17	3830.15	860.75	1030.76	1583.45	9874.17	6350.35	5592.3	2282.58	1752.09	1976.04		3384.79	1108.91	3561.3	1158.32	7272.27	2003.57	3.05236	3.07454	3.62966
ENSMUSG00000056025	Clca1	3.25	4.44	4.81	0.44	0.47	0.15	2.92	2.98	3.9	0.29	0.25	0.07	0.82	1.76	1.51	0.13	0.19	0.16		4.16667	0.353333	3.26667	0.203333	1.36333	0.16	11.7925	16.0656	8.52083
ENSMUSG00000032271	Nnmt	0.98	1.34	1.42	1.98	1.11	1.13	29.98	71.52	29.65	71.19	69.35	77.66	183.01	188.55	122.76	99.35	65.65	79.06		1.24667	1.40667	43.7167	72.7333	164.773	81.3533	0.886256	0.601054	2.0254
ENSMUSG00000026473	Glul	29.31	37.03	30.46	99.52	99.34	91.55	36.6	34.39	28.07	198.79	185.2	94.26	11.96	22.62	15.79	154.23	127.51	245.56		32.2667	96.8033	33.02	159.417	16.79	175.767	0.333322	0.20713	0.0955244
ENSMUSG00000003541	Ier3	13.11	11.55	19.8	0.4	0.85	0.23	22.07	14.64	19.54	1.33	0.98	0.9	37.68	32.45	29.32	0.68	0.73	0.36		14.82	0.493333	18.75	1.07	33.15	0.59	30.0405	17.5234	56.1864
ENSMUSG00000026475	Rgs16	6.14	9.01	5.12	81.24	6.86	23.79	3.56	8.65	11.42	2.01	0.19	0.04	5.24	4.34	7.06	3.51	5.07	2.09		6.75667	37.2967	7.87667	0.746667	5.54667	3.55667	0.18116	10.5491	1.55951
ENSMUSG00000022754	Tmem45a	11.84	19.4	31.03	1.33	1.31	0.33	10.88	4.88	4.05	0.3	0.22	0	0.11	0.72	0.38	0.2	0.07	0.15		20.7567	0.99	6.60333	0.173333	0.403333	0.14	20.9663	38.0962	2.88095
ENSMUSG00000024029	Tff3	141.2	100.36	136.53	107.25	32.75	40.76	14.3	73.2	72.84	27.99	2.89	21.5	13.91	17.53	6.68	973.93	704.11	791.19		126.03	60.2533	53.4467	17.46	12.7067	823.077	2.09167	3.06109	0.015438
ENSMUSG00000017929	B4galt5	29.46	21.33	24.61	7.29	6.17	6.88	23.15	20.31	20.87	3.77	6.75	6.62	40.56	28.76	27.76	22.5	22.95	21.33		25.1333	6.78	21.4433	5.71333	32.36	22.26	3.70698	3.75321	1.45373
ENSMUSG00000025409	Mbd6	26.92	20.95	24.07	16	8.22	5.59	29.76	29.23	20.01	12.67	17.96	27.01	42.66	33.88	28.36	28.08	35.51	29.37		23.98	9.93667	26.3333	19.2133	34.9667	30.9867	2.41328	1.37058	1.12844
ENSMUSG00000025405	Inhbc	23.07	22.01	27.23	54.63	69.45	41.14	22.15	26.23	18.99	56.16	77.83	83.52	18.55	10.64	11.42	58.44	50.05	57.45		24.1033	55.0733	22.4567	72.5033	13.5367	55.3133	0.437659	0.309733	0.244727
ENSMUSG00000043013	CT025657.12-201	5.9	4.68	7.19	1.71	4.9	2.29	10.01	8.97	12.24	5.71	43.47	91.14	25.3	14.07	14.54	98.01	67.79	69.82		5.92333	2.96667	10.4067	46.7733	17.97	78.54	1.99663	0.222491	0.228801
ENSMUSG00000025403	Shmt2	126.01	95.45	112.61	104.37	93.46	80.04	116.54	121.98	105.79	127.7	164.12	180.87	106	66.52	70.94	258.7	217.68	198.9		111.357	92.6233	114.77	157.563	81.1533	225.093	1.20225	0.728406	0.360532
ENSMUSG00000039533	Mmd2	0.18	0.07	0.05	3.66	3.13	1.71	0.33	2.17	0.58	0.38	0.81	0.45	16.23	6.32	9.95	53.36	50.6	55.88		0.1	2.83333	1.02667	0.546667	10.8333	53.28	0.0352941	1.87805	0.203328
ENSMUSG00000071234	Tmem90a	0	0	0	0	0	0	0	0	0	0	0	0	10.67	9.11	5.3	1.72	2.58	1.55		0	0	0	0	8.36	1.95	#DIV/0!	#DIV/0!	4.28718
ENSMUSG00000066072	Cyp4a10	3.28	4.83	2.48	5.98	10.51	13.83	0.74	0.64	0.42	7.81	17.48	2.08	1.16	3.75	0.35	0.07	0	0		3.53	10.1067	0.6	9.12333	1.75333	0.0233333	0.349274	0.0657654	75.1429
ENSMUSG00000066071	Cyp4a12a	6.7	5.58	2.79	39.49	51.3	3.97	0.89	0.51	0.41	58.82	30.89	9.97	0.34	0.12	0.16	34.75	34.36	41.17		5.02333	31.5867	0.603333	33.2267	0.206667	36.76	0.159033	0.0181581	0.00562205
ENSMUSG00000031059	Ndufb11	37.48	30.54	37.6	37.28	30.65	96.21	28.01	27.11	30.37	40.25	69.75	98.75	67.8	46.88	55.73	73.45	85.38	73.9		35.2067	54.7133	28.4967	69.5833	56.8033	77.5767	0.643475	0.409533	0.732222
ENSMUSG00000028179	Cth	113.51	57	85.01	138.46	173.4	135.02	102.24	122.46	94.54	162.48	167.28	112.8	242.31	281.28	164.45	146.37	148.5	151.63		85.1733	148.96	106.413	147.52	229.347	148.833	0.571787	0.721349	1.54096
ENSMUSG00000056201	Cfl1	63.11	81.74	79.12	27.37	24.78	24.23	64.31	53.5	60.04	34.96	37.02	25.16	31.45	24.22	30.76	14.03	14.19	17.04		74.6567	25.46	59.2833	32.38	28.81	15.0867	2.93231	1.83086	1.90963
ENSMUSG00000005873	Reep5	10.51	11.01	11.93	3.38	3.9	5.53	18.93	15.22	18.1	6.47	8.22	9.66	9.68	8.28	6.24	18.63	13.84	14.91		11.15	4.27	17.4167	8.11667	8.06667	15.7933	2.61124	2.14579	0.510764
ENSMUSG00000003363	Pld3	59.24	52.36	72.38	16.72	13.24	19.63	76.9	81.01	77.23	13.79	21.02	28.71	97.48	90.1	55.57	55.63	45.08	46.35		61.3267	16.53	78.38	21.1733	81.05	49.02	3.71002	3.70183	1.65341
ENSMUSG00000057880	Abat	49.06	43.14	41.55	75.71	99.31	42.38	32.5	52.62	42.52	110.03	97.75	76.99	48.17	44.46	38.97	82.97	69.95	75.01		44.5833	72.4667	42.5467	94.9233	43.8667	75.9767	0.615225	0.448221	0.57737
ENSMUSG00000026874	Hc	22.36	22.24	25.52	32.74	35.42	21.78	74.14	101.55	90.66	144.09	78.08	75.61	21.41	26.71	21.24	47.66	44.38	52.6		23.3733	29.98	88.7833	99.26	23.12	48.2133	0.779631	0.894452	0.479535
ENSMUSG00000037706	Cd81	270.94	285.63	240.57	179.83	155.15	115.98	257.84	222.47	216.3	183.48	235.26	245	221.66	216.73	224.79	241.58	219.95	235.06		265.713	150.32	232.203	221.247	221.06	232.197	1.76765	1.04952	0.952038
ENSMUSG00000045948	Mrps12	30.77	28.44	26.77	32.38	21.14	46.62	54.54	63	60.12	46.33	80.98	134.41	64.41	36.31	39.38	84.54	85.95	80.41		28.66	33.38	59.22	87.24	46.7	83.6333	0.858598	0.678817	0.55839
ENSMUSG00000026879	Gsn	7.49	6.2	9.31	8.02	6.89	20.65	17.89	14.14	19.34	6.25	10.01	10.29	230.74	213.81	117.28	11.47	19.07	14.52		7.66667	11.8533	17.1233	8.85	187.277	15.02	0.646794	1.93484	12.4685
ENSMUSG00000022571	Pycrl	19.31	14.29	20.3	14.92	14.38	16.69	21.62	19.45	19.21	23.99	26.21	35.09	17.27	10.57	9.92	33.15	28.11	28.92		17.9667	15.33	20.0933	28.43	12.5867	30.06	1.17199	0.706765	0.418718
ENSMUSG00000026981	Il1rn	25.44	37.22	44.66	2.57	0.42	0.57	23.89	14.59	14.87	0.71	1.03	0.45	8.99	16.71	16.44	0.23	0.47	0.69		35.7733	1.18667	17.7833	0.73	14.0467	0.463333	30.1461	24.3607	30.3165
ENSMUSG00000049625	Tifab	15.15	19.83	20.76	3.53	1.6	1.5	7.67	7.55	6.68	1.18	1.13	1.33	3.41	3.21	2.22	0.81	0.43	0.56		18.58	2.21	7.3	1.21333	2.94667	0.6	8.40724	6.01648	4.91111
ENSMUSG00000022371	Col14a1	6.03	6.45	6.7	4.45	5.88	5.29	10.48	9.04	16.33	4.47	3.36	2.9	2.98	4.71	1.86	2.73	2.14	2.75		6.39333	5.20667	11.95	3.57667	3.18333	2.54	1.22791	3.3411	1.25328
ENSMUSG00000003762	Adck4	32.14	28.25	31.45	15.43	7.69	12.61	46.36	58.69	50.94	8.31	18.04	32.25	47.07	37.09	30.7	24.64	23.86	20.7		30.6133	11.91	51.9967	19.5333	38.2867	23.0667	2.57039	2.66195	1.65983
ENSMUSG00000029859	Epha1	14.46	10.79	14.01	8.43	6.94	10.97	18.71	16.18	17.22	7.35	8.6	8.83	24.6	26.64	20.36	11.82	12.94	12.78		13.0867	8.78	17.37	8.26	23.8667	12.5133	1.49051	2.10291	1.9073
ENSMUSG00000007659	Bcl2l1	28.4	36.57	33.52	18.75	13.18	23.89	41.17	35.63	41.38	17.76	24.86	25.09	49.82	74.74	61.31	23.78	27.15	26.68		32.83	18.6067	39.3933	22.57	61.9567	25.87	1.76442	1.74538	2.39492
ENSMUSG00000007656	Arpp19	23.29	27.9	25.42	7.54	9.55	5.08	23.17	22.1	21.32	9.91	8.92	5.52	5.59	6.5	6.07	3.56	4.78	5.3		25.5367	7.39	22.1967	8.11667	6.05333	4.54667	3.45557	2.7347	1.33138
ENSMUSG00000028859	Csf3r	4.25	4.85	7.57	0.27	0.38	0.12	9.33	5.21	6.59	0.58	0.41	0.61	1.48	1.51	0.61	0.22	0.13	0.06		5.55667	0.256667	7.04333	0.533333	1.2	0.136667	21.6494	13.2063	8.78049
ENSMUSG00000038147	Cd84	7.69	10.02	10.64	1.64	2.47	0.75	6.8	6.12	7.87	2.01	0.9	0.64	3.18	5.99	3.11	0.13	0.26	0.23		9.45	1.62	6.93	1.18333	4.09333	0.206667	5.83333	5.85634	19.8065
ENSMUSG00000021665	Hexb	18.25	15.79	19.81	5.02	4.91	12.31	21.79	18.14	23.53	3.75	3.56	5.13	19.28	17.21	12.05	10.5	14.41	10.51		17.95	7.41333	21.1533	4.14667	16.18	11.8067	2.42131	5.10129	1.37041
ENSMUSG00000069516	Lyz2	224.17	265.73	393.2	17.13	20.59	17.74	271.18	222.63	225.47	24.07	17.17	16.85	38.97	40.49	27	4.51	1.93	1.44		294.367	18.4867	239.76	19.3633	35.4867	2.62667	15.9232	12.3822	13.5102
ENSMUSG00000074063	Osgin1	229.88	175.63	188.15	259.5	238.08	203.8	88.36	124.75	110.49	365.66	370.5	495.05	197.37	135.47	209.33	245.06	273.62	321.61		197.887	233.793	107.867	410.403	180.723	280.097	0.846417	0.262831	0.645218
ENSMUSG00000009035	Tmem184b	33.74	32.55	29.58	16.71	11.4	10.64	38.79	30.9	29.45	9.49	14.61	23.45	32.92	27.33	19.26	36.73	35.14	31.54		31.9567	12.9167	33.0467	15.85	26.5033	34.47	2.47406	2.08496	0.768881
ENSMUSG00000084523	mmu-mir-1903	6.58	0	2.88	10.16	7.12	17.65	3.3	5.34	5.88	17.52	10.6	7.77	6.28	12.21	1.61	12.59	8.8	11.98		3.15333	11.6433	4.84	11.9633	6.7	11.1233	0.270827	0.40457	0.602337
ENSMUSG00000047866	Lonp2	48.47	44.27	33.46	48.89	57.46	75.69	51.26	53.51	56.68	78.18	87.24	96.54	28.36	26.55	29.94	132.59	151.64	147.16		42.0667	60.68	53.8167	87.32	28.2833	143.797	0.693254	0.616315	0.19669
ENSMUSG00000029322	Plac8	10.66	13.61	9.47	4.59	3.02	2.52	11.32	12.87	16.17	2.8	2.64	2.06	4.02	7.18	7.15	1.13	1.22	0.72		11.2467	3.37667	13.4533	2.5	6.11667	1.02333	3.3307	5.38133	5.9772
ENSMUSG00000028108	Ecm1	90.17	67.91	71.05	98.5	79.41	117.63	64.66	83.26	73.17	84.35	150.69	216.98	174.7	176.57	164.48	162.26	112.03	95.41		76.3767	98.5133	73.6967	150.673	171.917	123.233	0.775293	0.489116	1.39505
ENSMUSG00000057088	Cyp2d13	12.44	7.61	13.84	46.06	44.31	57.76	9.07	12.24	8.56	48.97	43.14	45.56	78.38	55.43	54.32	281.05	234.18	216.41		11.2967	49.3767	9.95667	45.89	62.71	243.88	0.228786	0.216968	0.257135
ENSMUSG00000029455	Aldh2	511.02	352.95	380.71	681.7	318.11	819.65	590.74	578.85	533.56	393.9	996.36	1580.69	687.82	521.94	689.64	1336.48	1615.51	1349.44		414.893	606.487	567.717	990.317	633.133	1433.81	0.684093	0.573268	0.441574
ENSMUSG00000022404	Slc25a17	33.78	45	30.2	19.81	23.61	16.28	22.11	18.77	24.42	30.9	26.64	15.17	11.47	13.33	9.69	15.43	13.77	17.09		36.3267	19.9	21.7667	24.2367	11.4967	15.43	1.82546	0.898088	0.745085
ENSMUSG00000009585	Apobec3	8.37	9.91	9.36	1.74	1.44	1.82	18.46	12.17	14.82	1.85	1.9	1.42	2.26	2.08	1.29	0.47	0.41	0.33		9.21333	1.66667	15.15	1.72333	1.87667	0.403333	5.528	8.7911	4.65289
ENSMUSG00000034807	Glt25d1	84.26	82.34	82.73	26.12	24.9	31.42	90.08	86.29	89.06	29.56	35.06	39.51	65.6	62.41	47.02	46.24	50.33	44.69		83.11	27.48	88.4767	34.71	58.3433	47.0867	3.02438	2.54903	1.23906
ENSMUSG00000050989	Sepn1	7.21	7.8	9.55	1.72	2.3	1.71	11.06	7.21	8.51	1.23	1.69	1.27	11.37	10.79	8.84	6.51	5.65	5.02		8.18667	1.91	8.92667	1.39667	10.3333	5.72667	4.28621	6.39141	1.80442
ENSMUSG00000025991	Cps1	211.76	156.47	215.21	267.54	317.25	299.71	200.56	257.16	228.82	373.92	260.25	176.3	339.51	548.29	274.46	275.16	228.27	257.46		194.48	294.833	228.847	270.157	387.42	253.63	0.659627	0.847089	1.5275
ENSMUSG00000003161	Sri	18.11	22.89	22.75	9.04	10.26	4.95	24.27	22.44	24.48	13.77	10.87	8.22	6.21	9.5	7.06	3.7	4.77	6.41		21.25	8.08333	23.73	10.9533	7.59	4.96	2.62887	2.16646	1.53024
ENSMUSG00000025993	Slc40a1	55.71	58.44	46.31	23.46	38.74	24.32	35.27	44.3	46.83	25.51	20.48	11.11	28.32	38.41	24.67	20.7	18.49	17.39		53.4867	28.84	42.1333	19.0333	30.4667	18.86	1.8546	2.21366	1.61541
ENSMUSG00000042766	Trim46	1.03	1.06	2.06	0.3	0.23	0.04	7.04	3.42	4.11	0.07	0.23	0.61	1.94	2.38	1.43	0.46	0.39	0.24		1.38333	0.19	4.85667	0.303333	1.91667	0.363333	7.2807	16.011	5.27523
ENSMUSG00000013236	Ptprs	4.15	3.6	4.21	1.35	1.37	2.54	8.4	4.83	6.5	0.79	1.02	2.71	2.72	2.49	1.72	1	1.26	0.95		3.98667	1.75333	6.57667	1.50667	2.31	1.07	2.27376	4.36504	2.15888
ENSMUSG00000028581	Laptm5	87.15	78.45	86.05	14.23	10.84	6.29	111.28	89.56	95.97	15.29	20.36	21.48	68.59	60.73	37.66	5.21	5.06	2.25		83.8833	10.4533	98.9367	19.0433	55.66	4.17333	8.02455	5.19534	13.3371
ENSMUSG00000028583	Pdpn	1.48	1.12	1.59	0.04	0.35	0.1	6.24	2.41	3.47	0	0.19	0	0.44	0.81	0.6	0.39	0.04	0.14		1.39667	0.163333	4.04	0.0633333	0.616667	0.19	8.55102	63.7895	3.24561
ENSMUSG00000035621	Midn	35.94	26.49	30.93	21.52	10.74	12.03	47.33	37.08	36.16	27.28	40.09	72.79	49.67	51.51	61.14	41.2	60.25	44.75		31.12	14.7633	40.19	46.72	54.1067	48.7333	2.10793	0.860231	1.11026
ENSMUSG00000021069	Pygl	54.97	55.78	45.04	53.39	50.54	49.72	52.23	46.49	60.18	96.78	89.46	83.46	43.71	31.71	35	133.96	127.36	128.22		51.93	51.2167	52.9667	89.9	36.8067	129.847	1.01393	0.589173	0.283463
ENSMUSG00000020592	Sdc1	59.02	44.59	45.63	41.51	25.74	89.2	60.83	52.06	66.56	26.98	61.56	79.81	145.53	115.04	97.13	49.94	61.1	50.08		49.7467	52.15	59.8167	56.1167	119.233	53.7067	0.953915	1.06593	2.22008
ENSMUSG00000020593	Lpin1	13.88	27.06	10.34	34.98	11.98	12.63	29.9	23.84	24.55	13.65	11.13	10.22	84.31	283.47	123.93	47.03	47.86	22.47		17.0933	19.8633	26.0967	11.6667	163.903	39.12	0.860547	2.23686	4.18976
ENSMUSG00000078174	AC137525.3	9.99	11.58	12.17	4.67	4.18	2.09	7.04	15.81	9.26	7.3	7.98	3.35	4.9	7.89	10.14	4.05	1.69	4.93		11.2467	3.64667	10.7033	6.21	7.64333	3.55667	3.0841	1.72356	2.14902
ENSMUSG00000000982	Ccl3	3.39	5.22	8.52	0.06	0	0	5.63	3.47	4.61	0	1.2	0	0.91	1.65	1.36	0.18	0	0.2		5.71	0.02	4.57	0.4	1.30667	0.126667	285.5	11.425	10.3158
ENSMUSG00000078178	AC184160.6	8.1	20.14	16.65	4.52	0.63	1.74	8.06	9.97	7.84	3.65	1.66	0	4.78	3.45	4.28	3.47	5.21	2.66		14.9633	2.29667	8.62333	1.77	4.17	3.78	6.51524	4.87194	1.10317
ENSMUSG00000034930	Rtkn	10.95	10.07	14.12	4.82	3.53	4.29	24.43	20.21	19.4	5.63	6.65	10.84	10.85	7.14	6.57	11.23	8.84	9.92		11.7133	4.21333	21.3467	7.70667	8.18667	9.99667	2.78006	2.7699	0.81894
ENSMUSG00000034932	Mrpl54	49.31	37.51	39.81	20.78	9.77	24.67	57.4	58.25	54.63	19.32	33.07	37.7	56.12	38.11	42.34	37.03	48.56	41.04		42.21	18.4067	56.76	30.03	45.5233	42.21	2.29319	1.89011	1.0785
ENSMUSG00000065126	SNORND104	29.5	26.44	50.51	52.92	31.48	79.92	40.85	47.63	52.53	38.17	59.88	73.74	50.75	39.74	49.58	26.29	28.49	31.39		35.4833	54.7733	47.0033	57.2633	46.69	28.7233	0.647821	0.820828	1.62551
ENSMUSG00000034936	Arl4d	20.85	24.65	15.3	20.28	15.32	40.78	16.64	30.03	24.85	25.36	15.97	14.45	44.15	80.09	81.18	23.4	34.87	44.8		20.2667	25.46	23.84	18.5933	68.4733	34.3567	0.79602	1.28218	1.99301
ENSMUSG00000035828	Pim3	12.47	10.05	14.09	24.73	9.33	33.48	13.13	21.87	15.48	16.45	13.24	32.49	45.61	50.21	45.72	80.39	135.43	70.91		12.2033	22.5133	16.8267	20.7267	47.18	95.5767	0.542049	0.811837	0.493635
ENSMUSG00000013698	Pea15a	30.97	39.91	38.42	7.42	10.05	10.08	37.75	30.11	39.23	10.28	8.77	5.48	15.04	17.69	10.8	5.18	6.86	5.79		36.4333	9.18333	35.6967	8.17667	14.51	5.94333	3.96733	4.36567	2.44139
ENSMUSG00000028923	Necap2	13.1	12.22	13.53	4.69	4.07	4.92	18.82	14.56	16.22	5.14	6.18	5.56	14.1	12.71	8.6	5.96	5.56	4.19		12.95	4.56	16.5333	5.62667	11.8033	5.23667	2.83991	2.93839	2.25398
ENSMUSG00000025190	Got1	57.94	64.55	48.85	104.4	125.81	158.22	113.23	156.2	96.03	88.81	116.07	75.43	350.89	784.94	345.54	98.32	96.66	88.7		57.1133	129.477	121.82	93.4367	493.79	94.56	0.441109	1.30377	5.22198
ENSMUSG00000038811	Gngt2	13.22	16.35	14.47	4.69	2.29	2.93	17.47	14.2	13.7	3.79	3.61	2.24	3.79	5.23	4.19	0.76	0.46	0.79		14.68	3.30333	15.1233	3.21333	4.40333	0.67	4.444	4.70643	6.57214
ENSMUSG00000025194	Abcc2	60.99	57.53	57.32	26.33	34.74	20.63	117.64	121.96	120.55	49.67	44.68	37.36	28.21	41.7	31.68	42.19	40	44.81		58.6133	27.2333	120.05	43.9033	33.8633	42.3333	2.15226	2.73442	0.799921
ENSMUSG00000025197	Cyp2c44	11.94	11.93	12.8	51.61	56.59	40.12	69.03	110.53	108.58	297.81	307.44	254.18	263.17	375.05	228.03	169.76	239.29	286.28		12.2233	49.44	96.0467	286.477	288.75	231.777	0.247236	0.335269	1.24581
ENSMUSG00000025196	Cpn1	156.14	135.44	149.05	221.6	153.69	295.4	161.15	175.9	164.77	144.81	208.8	217.02	198.72	146.26	120.11	269.87	257.55	265.5		146.877	223.563	167.273	190.21	155.03	264.307	0.65698	0.879414	0.586553
ENSMUSG00000059908	Mug1	41.26	40.09	39.87	133.61	228.17	114.84	26.19	41.05	41.05	217.08	109.25	94.6	20.62	36.06	21.53	85.99	68.62	83.58		40.4067	158.873	36.0967	140.31	26.07	79.3967	0.254333	0.257264	0.328351
ENSMUSG00000066491	AC154714.3	23.83	23.4	27.37	22.41	44.74	76.48	15.6	17.8	24.07	37.49	34.51	54.92	38.19	39.4	30.07	48.29	41.92	45.18		24.8667	47.8767	19.1567	42.3067	35.8867	45.13	0.51939	0.452805	0.795184
ENSMUSG00000002416	Ndufb2	33.18	15.74	18.47	21.27	18.89	45.82	25.23	29.5	20.37	24.7	69.31	118.83	71.22	45.04	44.1	65.58	100.15	77.12		22.4633	28.66	25.0333	70.9467	53.4533	80.95	0.783787	0.352847	0.660325
ENSMUSG00000030659	Nucb2	5.8	7.46	8.34	0.71	0.32	0.63	9.01	6.59	7.88	2.12	0.81	0.92	2.67	2.81	1.76	2.45	1.23	2.2		7.2	0.553333	7.82667	1.28333	2.41333	1.96	13.012	6.0987	1.23129
ENSMUSG00000021477	Ctsl	335.32	319.37	342.58	187.11	251.47	279.5	311.46	371.12	356.88	191.53	140.76	112.84	296.05	547.89	318.17	165.27	173.06	207.07		332.423	239.36	346.487	148.377	387.37	181.8	1.3888	2.33518	2.13075
ENSMUSG00000065637	SNORA14	54.69	20.86	26.96	10.79	0.57	3.9	23.96	50.4	10.85	8.5	9.68	0	26.78	12.81	56.6	5.7	11.67	7.75		34.17	5.08667	28.4033	6.06	32.0633	8.37333	6.71756	4.68702	3.82922
ENSMUSG00000030972	Acsm5	38.84	33.37	36.52	37.78	49.84	34.67	26.97	35.16	28.85	34.38	30.25	22.02	14.79	14.57	9.85	44.67	36.38	47.04		36.2433	40.7633	30.3267	28.8833	13.07	42.6967	0.889116	1.04997	0.306113
ENSMUSG00000023067	Cdkn1a	37.97	54.09	28.86	12.9	2.09	4.35	35.57	17.69	32.42	5.68	8.73	8.63	49.05	55.51	55.33	0.84	1.72	1.83		40.3067	6.44667	28.56	7.68	53.2967	1.46333	6.25233	3.71875	36.4214
ENSMUSG00000024118	1600002H07Rik	5.02	4.64	4.62	11.41	3.55	6.21	13.58	13.21	9.98	31.94	35.46	39.32	52.26	37.62	44	79.81	68.19	65.76		4.76	7.05667	12.2567	35.5733	44.6267	71.2533	0.674539	0.344546	0.62631
ENSMUSG00000014313	Cox6c	43.14	34.1	38.34	30.59	49.62	55.2	30.64	35.69	29.06	53.58	52.93	25.52	36.32	37.92	55.43	20.9	23.16	25.4		38.5267	45.1367	31.7967	44.01	43.2233	23.1533	0.853556	0.722487	1.86683
ENSMUSG00000032089	Il10ra	4.6	4.61	5.3	0.85	0.79	1.21	6.12	5.82	4.72	1	0.81	0.78	3.42	3.69	1.21	0.46	0.38	0.33		4.83667	0.95	5.55333	0.863333	2.77333	0.39	5.09123	6.43243	7.11111
ENSMUSG00000023034	Nr4a1	9.6	13.35	8.88	5.59	9.32	7.38	13.09	15.58	8.01	5.61	6.66	4.11	8.81	9.58	39.89	1.86	2.66	1.17		10.61	7.43	12.2267	5.46	19.4267	1.89667	1.42799	2.23932	10.2425
ENSMUSG00000032083	Apoa1	8607.99	7090.9	9704.84	21581	10571	35590.9	9429.02	12670.5	14081.6	11437.5	19903	37079.2	20769.1	18768.6	17272.8	19045.1	20175.6	18312.4		8467.91	22581	12060.4	22806.6	18936.9	19177.7	0.375002	0.528812	0.98744
ENSMUSG00000032080	Apoa4	363.78	403.25	284.43	97.4	40.86	48.89	942.76	556.07	803.56	79.61	87.85	70.14	807.42	884.52	950.72	1117.82	542.04	533.32		350.487	62.3833	767.463	79.2	880.887	731.06	5.61827	9.69019	1.20494
ENSMUSG00000018446	C1qbp	71.52	60.74	58.35	37.65	34.06	43.04	51.56	51.43	50.08	44.76	72.75	105.13	69.83	43.28	60.89	63.4	113.66	55.46		63.5367	38.25	51.0233	74.2133	58	77.5067	1.66109	0.687522	0.748323
ENSMUSG00000032085	Tagln	7.04	11.31	13.34	8.08	4.96	5.65	24.62	12.77	22.34	3.96	6.82	4.49	14.97	21.37	12.14	7.26	8.17	6.7		10.5633	6.23	19.91	5.09	16.16	7.37667	1.69556	3.91159	2.19069
ENSMUSG00000038751	Ptk6	0	0.03	0.1	0.6	0.62	0.34	0.15	0.07	0.14	0.65	0.32	0.39	0.16	0.06	0.03	3.5	3.88	4.49		0.0433333	0.52	0.12	0.453333	0.0833333	3.95667	0.0833333	0.264706	0.0210615
ENSMUSG00000042345	Ubash3a	0.1	0.08	0.28	0.03	0	0	0.39	0.03	0.14	0.02	0.07	0	4.26	3.3	2.97	18.53	18.77	21.32		0.153333	0.01	0.186667	0.03	3.51	19.54	15.3333	6.22222	0.179632
ENSMUSG00000042436	Mfap4	4.97	6.96	10.97	2.02	2.43	1.1	31.65	14.78	19.75	1.04	2.93	3.37	0.43	5.75	1.89	1.44	1.9	1.66		7.63333	1.85	22.06	2.44667	2.69	1.66667	4.12613	9.01635	1.614
ENSMUSG00000035757	1300018J18Rik	23.78	17.25	22.03	35.22	35.1	67.02	24.16	28.2	29.96	31.57	46.39	59.38	32.22	30.22	27.25	40.03	44.16	35.16		21.02	45.78	27.44	45.78	29.8967	39.7833	0.459152	0.599388	0.751487
ENSMUSG00000078572	1810043H04Rik	27.49	19.39	23.19	22.36	13.6	37.64	30.94	35.92	23.96	17.11	46.23	80.73	50.93	29.71	29.53	61.42	80.12	68.05		23.3567	24.5333	30.2733	48.0233	36.7233	69.8633	0.952038	0.630388	0.525645
ENSMUSG00000052369	Tmem106c	24.73	24.01	27.17	15.25	12.49	10.17	24.86	25.65	23.97	14.56	13.2	12.64	17.29	16.54	12.04	16.71	15.54	16.71		25.3033	12.6367	24.8267	13.4667	15.29	16.32	2.00237	1.84356	0.936887
ENSMUSG00000032399	Rpl4	94.58	97.38	111.62	62.41	51.54	121.58	94.91	98.65	103.85	69.81	66.9	41.74	59.89	62.89	64.25	44.32	39.78	46.82		101.193	78.51	99.1367	59.4833	62.3433	43.64	1.28892	1.66663	1.42858
ENSMUSG00000010830	Kdelr3	1.86	4.39	3.97	0.65	0.38	0.82	5.23	3.49	7.75	0.25	0.75	0.14	0.75	1.12	0.49	0.1	0.06	0.31		3.40667	0.616667	5.49	0.38	0.786667	0.156667	5.52432	14.4474	5.02128
ENSMUSG00000032403	2300009A05Rik	21.34	13.18	15.9	17.82	13.46	21.81	22.95	21.33	18.95	18.34	46.77	89.25	68.95	41.62	45.84	63.08	95.74	64.49		16.8067	17.6967	21.0767	51.4533	52.1367	74.4367	0.949708	0.409627	0.700416
ENSMUSG00000018593	Sparc	120.74	144.12	162.06	41.26	48.32	54.39	277.79	162.65	278.75	24.98	26.62	23.86	55.34	89.67	51.66	17.29	18.92	16.35		142.307	47.99	239.73	25.1533	65.5567	17.52	2.96534	9.53074	3.74182
ENSMUSG00000032978	Guca2b	22.81	20.39	22.71	0.12	0	0	6.6	7.48	4.53	0	0	0	2.82	2.16	0.83	0	0.11	0		21.97	0.04	6.20333	0	1.93667	0.0366667	549.25	#DIV/0!	52.8182
ENSMUSG00000078771	Evi2a	4.95	6.34	6.59	0.86	1.19	1.06	7.62	6.34	6.42	1.14	0.45	0	1.33	1.57	0.93	0.03	0.06	0.03		5.96	1.03667	6.79333	0.53	1.27667	0.04	5.7492	12.8176	31.9167
ENSMUSG00000020051	Pah	157.71	140.39	183.58	250.92	363.04	281.16	220.64	281.25	225.19	391.17	282.35	204.52	247.82	328.5	219.65	634.78	494.78	538.52		160.56	298.373	242.36	292.68	265.323	556.027	0.538118	0.828072	0.477177
ENSMUSG00000035896	Rnase1	2.88	4.05	4.4	0	0	0	1.41	6.08	4.32	0	0	0	0	0	0	0	0.16	0		3.77667	0	3.93667	0	0	0.0533333	#DIV/0!	#DIV/0!	0
ENSMUSG00000026426	Arl8a	29.33	31.2	29.58	8.52	5.96	3.87	34.5	34.88	31.5	10.94	12.31	12.47	17.08	18.39	14.27	14.5	11.23	12.37		30.0367	6.11667	33.6267	11.9067	16.58	12.7	4.91063	2.82419	1.30551
ENSMUSG00000075254	Heg1	5.26	5.33	4.75	2.87	1.98	1.85	6.26	5.35	8.01	1.5	1.39	1.44	1.82	2.97	3.48	1.37	1.18	0.59		5.11333	2.23333	6.54	1.44333	2.75667	1.04667	2.28955	4.53118	2.63376
ENSMUSG00000015575	Atp6v0e	119.83	146.44	151.79	50.03	55.27	27.09	153.16	145	153.52	68.65	71.43	59	79.63	83.87	53.72	44.16	32.32	33.53		139.353	44.13	150.56	66.36	72.4067	36.67	3.15779	2.26884	1.97455
ENSMUSG00000083219	AL773519.5	2.09	2.31	1.98	1.78	9.74	1.51	1.46	1.31	0.9	11.07	2.53	0.25	17.83	54.29	55.18	9.02	27.4	27.23		2.12667	4.34333	1.22333	4.61667	42.4333	21.2167	0.489639	0.264982	2
ENSMUSG00000033379	Atp6v0b	126.16	108.4	130.07	63.58	56.03	105.3	109.33	116.5	97.71	54.58	64.89	66.26	121.63	98.73	72.83	113.2	87.48	92.73		121.543	74.97	107.847	61.91	97.73	97.8033	1.62123	1.74199	0.99925
ENSMUSG00000048916	AC113279.7	17.67	15.98	14	15.39	11.17	7.91	16.77	15.21	14.71	21.4	26.93	28.63	18.81	15.73	11.43	90.84	68.55	61.56		15.8833	11.49	15.5633	25.6533	15.3233	73.65	1.38236	0.606679	0.208056
ENSMUSG00000078798	Sult2a1	0.17	0.12	1.49	0	0	0	0	0	0	0	0	0	15.62	17.62	23.33	3.01	1.6	2.49		0.593333	0	0	0	18.8567	2.36667	#DIV/0!	#DIV/0!	7.96761
ENSMUSG00000033377	Palmd	29.64	25.68	30.53	9.55	10.54	6.5	41.34	37.53	38.85	12.35	14.45	8.61	11.6	15.34	14.75	6.49	6.5	9.1		28.6167	8.86333	39.24	11.8033	13.8967	7.36333	3.22866	3.32448	1.88728
ENSMUSG00000039853	Trim14	12.15	10.35	10.39	13.99	13.87	10.44	11.36	8.84	10.27	14.79	17.41	28.34	18.11	12.03	8.25	44.34	48.27	43.67		10.9633	12.7667	10.1567	20.18	12.7967	45.4267	0.858747	0.503304	0.281699
ENSMUSG00000044350	9030625A04Rik	16.54	20.62	13.88	2.4	1.43	1.52	16.91	14.33	15.8	5.54	4.13	2.48	9.27	12.86	6.58	1.42	2.45	3.2		17.0133	1.78333	15.68	4.05	9.57	2.35667	9.54019	3.8716	4.06082
ENSMUSG00000053168	9030619P08Rik	12.3	18.09	10.82	6.6	5.59	3.18	0.98	1.7	1.8	6.65	6.82	1.95	4.99	3.49	9.36	11.72	4.89	4.06		13.7367	5.12333	1.49333	5.14	5.94667	6.89	2.6812	0.290532	0.863087
ENSMUSG00000046688	Tifa	7.68	8.54	7.7	2.91	2.3	1.27	8.3	9.84	8.44	6.46	2.8	4.85	11.14	11.76	6.89	3.56	3.02	3.74		7.97333	2.16	8.86	4.70333	9.93	3.44	3.69136	1.88377	2.88663
ENSMUSG00000054342	Kcnn4	3.19	2.64	4.25	0.29	0.12	0	8.05	4.79	4.32	0.05	0.26	0.46	0.7	2.27	1	0.28	0.25	0.11		3.36	0.136667	5.72	0.256667	1.32333	0.213333	24.5854	22.2857	6.20312
ENSMUSG00000024758	Rtn3	46.72	50.86	47.29	25.97	33.27	16.04	45.02	46.57	37.42	33	29.45	21.73	25.78	27.25	18.93	16.02	16.68	20.32		48.29	25.0933	43.0033	28.06	23.9867	17.6733	1.92442	1.53255	1.35722
ENSMUSG00000021508	Cxcl14	15.41	22.05	17.56	0.43	0.05	0.41	23.44	22.67	27.64	1.24	2.4	2.53	8.67	11	5.64	0.61	0.45	0.22		18.34	0.296667	24.5833	2.05667	8.43667	0.426667	61.8202	11.953	19.7734
ENSMUSG00000079229	AC153855.4	3.15	2.48	2.62	1.01	1.02	0.45	5.2	5.13	3.91	0.64	0.6	0.04	3.63	3.19	2.41	2.64	1.35	1.69		2.75	0.826667	4.74667	0.426667	3.07667	1.89333	3.32661	11.125	1.625
ENSMUSG00000040794	C1qtnf4	0.35	0.53	0.6	0.67	0.38	2.11	0.86	0.27	1.03	0.27	0.74	2.94	78.44	33.73	38.51	22.25	39.86	29.14		0.493333	1.05333	0.72	1.31667	50.2267	30.4167	0.468354	0.546835	1.65129
ENSMUSG00000074303	AC102287.16-202	4.17	6.88	3.91	0	0	0	0.59	0.22	0.18	0.09	0	0	0	0	0	0	0	0		4.98667	0	0.33	0.03	0	0	#DIV/0!	11	#DIV/0!
ENSMUSG00000024026	Glo1	93.73	87.37	95.81	119.26	204.13	144.05	15.33	23.35	18.06	60.24	58.69	39.05	24.59	20.37	21.98	45.22	43.71	57.65		92.3033	155.813	18.9133	52.66	22.3133	48.86	0.592397	0.359159	0.456679
ENSMUSG00000019539	Rcn3	13.84	11.53	14.42	7.44	4.2	11.15	29.23	21.28	25.78	2.99	5.33	10.09	7.08	8.28	5.81	4.77	5.23	3.31		13.2633	7.59667	25.43	6.13667	7.05667	4.43667	1.74594	4.14394	1.59053
ENSMUSG00000018841	Rad51l3	5.97	5.63	6.06	7.45	5.83	6.71	7.69	7.04	7.67	6.41	6.85	8.59	8.11	7.75	5.27	19.48	16.67	18.62		5.88667	6.66333	7.46667	7.28333	7.04333	18.2567	0.883442	1.02517	0.385795
ENSMUSG00000033287	Kctd17	7.79	8.28	8.84	1.29	1.26	1.23	14.09	10.67	10.02	1.92	4.12	5.01	8.89	8.93	6.78	6.77	5.22	5.41		8.30333	1.26	11.5933	3.68333	8.2	5.8	6.58995	3.14751	1.41379
ENSMUSG00000040322	Slc25a24	6.82	10.41	7.73	0.34	0.41	0.44	15.52	13.24	16.43	0.33	0.19	0.21	0.8	1.5	1.4	0.07	0.02	0.09		8.32	0.396667	15.0633	0.243333	1.23333	0.06	20.9748	61.9041	20.5556
ENSMUSG00000010064	Slc38a3	602.21	460.63	570.16	1463.45	1358.37	688.84	575.51	715.57	522.18	951.2	1074.75	1148.75	799.23	731.29	672.35	1744.48	1480.5	1629.71		544.333	1170.22	604.42	1058.23	734.29	1618.23	0.465155	0.571159	0.453761
ENSMUSG00000005397	Nid1	50.06	73.02	36.93	2.35	3.82	3.36	38.47	29.97	54.69	3.2	2.81	2.03	7.91	15.36	8.51	2.38	1.94	1.92		53.3367	3.17667	41.0433	2.68	10.5933	2.08	16.7901	15.3147	5.09295
ENSMUSG00000019087	Atp6ap1	59.2	64.53	66.94	30.71	38.34	23.03	61.28	53.41	59.35	40.33	35.09	29.37	39.08	47.18	29.32	36.92	27.33	32.84		63.5567	30.6933	58.0133	34.93	38.5267	32.3633	2.0707	1.66085	1.19044
ENSMUSG00000019080	Mfsd3	7.31	5.57	7.61	8.22	6.38	23.39	7.88	7.83	8.44	8.09	12.64	11.76	15.98	9.45	13.86	47.92	48.04	38.04		6.83	12.6633	8.05	10.83	13.0967	44.6667	0.539352	0.743306	0.293209
ENSMUSG00000031168	Ebp	122.3	111.36	107.23	211.69	207.8	208.43	153.38	151.31	162.74	235.59	275.62	214.24	208.2	178.62	113.92	267.86	252.84	326.04		113.63	209.307	155.81	241.817	166.913	282.247	0.542888	0.644331	0.591374
ENSMUSG00000050069	Grem2	2.35	1.78	2.13	4.64	4.65	3.1	3.04	1.99	2.93	3.11	2.25	4.14	13.79	13.24	9.83	1.98	4.5	4.79		2.08667	4.13	2.65333	3.16667	12.2867	3.75667	0.505246	0.837895	3.27063
ENSMUSG00000017466	Timp2	15.7	14.04	23.34	7.05	4.12	6.18	34.63	24.47	36.38	3.74	4.46	11.5	13.63	17.33	16.4	4.07	4.35	3.38		17.6933	5.78333	31.8267	6.56667	15.7867	3.93333	3.05937	4.8467	4.01356
ENSMUSG00000079139	AC130277.6	9.48	9.84	11.43	3.24	4.02	2.62	12.25	10.7	12.96	6.91	5.61	3.29	2.47	4.36	2.95	2.66	2.03	3.66		10.25	3.29333	11.97	5.27	3.26	2.78333	3.11235	2.27135	1.17126
ENSMUSG00000010663	Fads1	149.62	148.55	115.87	208.88	238.29	119.8	158.64	142.44	162.5	157.59	167.16	154.29	114.63	105.08	66.3	180.36	203.3	206.36		138.013	188.99	154.527	159.68	95.3367	196.673	0.730268	0.967727	0.484746
ENSMUSG00000079426	Arpc4	77.47	70.6	80.82	41.46	25.65	73.12	92.53	94.64	78.42	32.82	60.6	72.82	77.28	48.45	52.06	43.08	50.39	50.79		76.2967	46.7433	88.53	55.4133	59.2633	48.0867	1.63225	1.59763	1.23243
ENSMUSG00000024620	Pdgfrb	11.02	14.15	11.58	2.34	2.21	1.91	20.92	14.8	20.81	2.17	2.35	1.99	9.5	10.41	6.49	3	2.64	2.14		12.25	2.15333	18.8433	2.17	8.8	2.59333	5.68885	8.68356	3.39332
ENSMUSG00000024621	Csf1r	65.46	59.96	63.76	21.51	13.96	15.63	63.22	49.73	59.05	18.48	21.87	29.46	38.29	33.8	24.92	4.79	5.98	2.72		63.06	17.0333	57.3333	23.27	32.3367	4.49667	3.70215	2.46383	7.19125
ENSMUSG00000033576	Apol6	0	0.04	0	0	0.02	0	0.05	0	0	0	0	0	25.75	20.78	9.53	0.24	0.06	0		0.0133333	0.00666667	0.0166667	0	18.6867	0.1	2	#DIV/0!	186.867
ENSMUSG00000055839	Tceb2	21.26	23.86	21.34	7.91	8.94	6.84	12.66	14.45	10.67	9.87	11.85	9.52	10.18	8.87	15	6.85	7.08	5.87		22.1533	7.89667	12.5933	10.4133	11.35	6.6	2.8054	1.20935	1.7197
ENSMUSG00000027134	Agpat7	6.24	4.39	5.86	0.69	0.2	0.38	5.71	3.17	3.44	0.3	0.92	0.6	2.94	2.3	1.67	0.4	0.64	0.65		5.49667	0.423333	4.10667	0.606667	2.30333	0.563333	12.9843	6.76923	4.08876
ENSMUSG00000063779	Chi3l4	0	0	0	16.93	0.05	0.03	1.46	0	0.06	0	0	0	0	0.08	0	0	0	0		0	5.67	0.506667	0	0.0266667	0	0	#DIV/0!	#DIV/0!
ENSMUSG00000005469	Prkaca	36.52	35.07	34.93	21.2	20.55	18.16	28.54	29.39	21.68	22.31	29.09	22.7	29.38	21.27	26.12	32.6	30.52	38.31		35.5067	19.97	26.5367	24.7	25.59	33.81	1.778	1.07436	0.756877
ENSMUSG00000000631	Myo18a	18.76	14.65	16.65	9.79	5.73	10.59	18.67	18.88	20	7.09	8.75	11.42	21.02	15.55	12.29	16.11	15.03	11.98		16.6867	8.70333	19.1833	9.08667	16.2867	14.3733	1.91727	2.11115	1.13312
ENSMUSG00000001729	Akt1	34.03	30.4	32.25	17.35	12.08	21.23	45.67	38.26	41.22	15.75	27.82	33.79	41.89	35.84	32.25	39.47	31	24.91		32.2267	16.8867	41.7167	25.7867	36.66	31.7933	1.90841	1.61776	1.15307
ENSMUSG00000037679	Inf2	24.13	18.88	20.84	10.35	6.59	8.23	27.9	28.75	27.37	13.67	20.31	33.59	42.72	32.1	35.75	35.93	35.15	31.5		21.2833	8.39	28.0067	22.5233	36.8567	34.1933	2.53675	1.24345	1.07789
ENSMUSG00000071151	AC102114.9-201	49.79	63.76	58.38	36.51	39.73	25.39	44.79	53.15	54.01	68.93	42.31	63.51	29.93	18.33	28.04	29.96	25.24	32.04		57.31	33.8767	50.65	58.25	25.4333	29.08	1.69172	0.869528	0.874599
ENSMUSG00000040213	Ccbl2	52.32	55.52	68.1	42.96	71.15	43.13	21.5	41.25	22.87	66.95	44.93	45.54	59.92	68.2	47.33	15.68	12.81	18.23		58.6467	52.4133	28.54	52.4733	58.4833	15.5733	1.11893	0.543895	3.75535
ENSMUSG00000040212	Emp3	26.07	27.58	40.18	8.52	9.27	8.08	45.92	34.68	40.67	4.91	8.76	3.5	39.15	32	22.85	4.46	3.24	2.86		31.2767	8.62333	40.4233	5.72333	31.3333	3.52	3.62698	7.0629	8.90152
ENSMUSG00000026664	Phyh	489.13	451.82	494.12	948.67	1213.83	865.2	473.98	615.89	542.41	1421.27	1224.65	959.45	229.13	199.39	184.27	377.91	369.11	399.61		478.357	1009.23	544.093	1201.79	204.263	382.21	0.47398	0.452736	0.534427
ENSMUSG00000000149	Gna12	51.04	40.48	51.35	51.59	45.45	47.17	61.7	55.93	57.15	45.36	59.83	86.9	54.67	40.94	42.16	127.54	106.87	90.84		47.6233	48.07	58.26	64.03	45.9233	108.417	0.990708	0.909886	0.423582
ENSMUSG00000033594	Spata2L	18.25	24.62	17.49	48.6	15.72	27.58	19.16	15.44	15.56	24.72	24.42	30.46	28.49	23.27	26.43	43.06	62.7	41.46		20.12	30.6333	16.72	26.5333	26.0633	49.0733	0.656801	0.630151	0.53111
ENSMUSG00000081233	BX842610.3	3.15	2.17	3.12	9.23	3.21	3.18	17.46	20.94	19.21	3.11	0.76	1.29	4.79	9.35	3.33	2.23	1.32	1.48		2.81333	5.20667	19.2033	1.72	5.82333	1.67667	0.540333	11.1647	3.47316
ENSMUSG00000026669	Mcm10	1.69	1.68	1.85	19.88	20.04	16.25	4.12	5.88	3.69	20	22.04	19.8	0.45	0.27	0.3	32.01	17.16	22.54		1.74	18.7233	4.56333	20.6133	0.34	23.9033	0.0929322	0.221378	0.014224
ENSMUSG00000033022	Cdo1	470.96	385.73	480.21	603.22	641.13	1174.27	294.82	443.16	409.86	445.46	491.29	595.13	533.46	549.85	509.28	311.2	344.18	331.88		445.633	806.207	382.613	510.627	530.863	329.087	0.552753	0.749302	1.61314
ENSMUSG00000033751	Gadd45gip1	25.88	23.24	24.67	20.79	13.23	36.34	56.85	62.47	59.74	38.22	93.45	165.98	60.28	26.53	46.32	69.05	100.96	83.64		24.5967	23.4533	59.6867	99.2167	44.3767	84.55	1.04875	0.601579	0.524857
ENSMUSG00000005483	Dnajb1	18.79	17.1	27.82	9.26	9.41	11.5	16.48	13.23	12.52	14.97	13.85	21.15	16.74	12.86	12.59	29.83	24.91	23.47		21.2367	10.0567	14.0767	16.6567	14.0633	26.07	2.1117	0.845107	0.539445
ENSMUSG00000024807	Syvn1	36.91	37.11	48.26	49.6	42.36	39.56	34.37	38.01	29.43	58.88	99.44	152.48	69.3	38.77	43.73	200.28	135.3	145.04		40.76	43.84	33.9367	103.6	50.6	160.207	0.929745	0.327574	0.315842
ENSMUSG00000078612	1700024P16Rik	11.16	12.01	8.61	1.51	1.72	1.03	6.46	6.97	8.22	3.37	1.86	1.71	6.34	6.71	4.05	1.39	1.72	2.13		10.5933	1.42	7.21667	2.31333	5.7	1.74667	7.46009	3.1196	3.26336
ENSMUSG00000030004	Cml4	0.97	0.37	1.03	9.09	6.7	3.82	1.02	1.1	0.65	31.08	31.02	19.45	3	2.27	4.04	61.8	52.79	78.26		0.79	6.53667	0.923333	27.1833	3.10333	64.2833	0.120857	0.0339669	0.0482759
ENSMUSG00000030717	Nupr1	5.93	8.18	9.82	1.13	1.18	0.08	12.06	13.05	14.72	0.75	1.09	0.15	7.38	5.35	3.47	1.24	0.18	0.68		7.97667	0.796667	13.2767	0.663333	5.4	0.7	10.0126	20.0151	7.71429
ENSMUSG00000020227	Irak3	2.05	3.78	3.59	0.24	0.22	0.11	4.5	4.2	5.64	0.53	0.5	0.64	0.5	0.63	0.62	0.04	0.09	0.04		3.14	0.19	4.78	0.556667	0.583333	0.0566667	16.5263	8.58683	10.2941
ENSMUSG00000030711	Sult1a1	205.6	224.95	239.64	177.71	151.93	52.71	99.01	152.57	171.14	113.67	106.82	71.58	533.58	708.03	581.46	350.44	324.4	329.11		223.397	127.45	140.907	97.3567	607.69	334.65	1.75282	1.44732	1.8159
ENSMUSG00000024935	Slc1a1	12.72	16.53	8.52	0.05	0.04	0.04	0.79	0.93	0.67	0.02	0.03	0	0.04	0.05	0	0	0	0.02		12.59	0.0433333	0.796667	0.0166667	0.03	0.00666667	290.538	47.8	4.5
ENSMUSG00000027593	Raly	25.95	23.28	24.53	15.11	14.41	45.42	29.28	26.92	33.12	13.86	17.5	19.55	36.87	28.93	28.71	31.75	32.49	25.23		24.5867	24.98	29.7733	16.97	31.5033	29.8233	0.984254	1.75447	1.05633
ENSMUSG00000024939	Mtvr2	29.68	29.36	37.72	14.61	12.27	22.15	40.33	37.94	38.15	13.63	22.27	21.61	46.38	35.34	32.12	30.06	25.59	21.45		32.2533	16.3433	38.8067	19.17	37.9467	25.7	1.97349	2.02434	1.47652
ENSMUSG00000027222	Pex16	36.94	28.48	28.34	49.21	35.46	80.89	36.94	41.42	36.05	45.4	84.66	72.39	61.56	52.2	45.42	93.33	90.43	90.79		31.2533	55.1867	38.1367	67.4833	53.06	91.5167	0.56632	0.565127	0.579785
ENSMUSG00000041189	Chrnb1	2.77	3.37	5.38	0.17	0.35	0.15	6.94	4.72	5.22	0.15	0.19	0.09	1.26	2.41	1.9	0.22	0.19	0.04		3.84	0.223333	5.62667	0.143333	1.85667	0.15	17.194	39.2558	12.3778
ENSMUSG00000027227	Sord	130.15	105.9	153.88	87.48	156.3	47.21	108.65	130.22	94.98	201.31	159.69	108.13	45.84	54.23	60.55	104.51	106.8	134.3		129.977	96.9967	111.283	156.377	53.54	115.203	1.34001	0.711636	0.464743
ENSMUSG00000082100	AL646043.7	4.31	4.32	4.16	15.31	13.19	12.39	6.06	4.32	6.35	30.63	38.16	46.04	2.15	3.86	1.99	33.38	26.93	39.98		4.26333	13.63	5.57667	38.2767	2.66667	33.43	0.31279	0.145694	0.0797687
ENSMUSG00000018293	Pfn1	609.03	624.4	568.14	262.67	162.75	258.27	635.19	583.83	578.34	220.12	431.46	702.57	816.69	401.6	693.25	504.16	701.76	538.06		600.523	227.897	599.12	451.383	637.18	581.327	2.63507	1.3273	1.09608
ENSMUSG00000023232	Serinc2	25	26.41	21.83	5.01	2.27	4.98	22.08	16.41	14.06	4.19	6.23	10.73	9.98	9.1	3.9	8.23	4.93	7.31		24.4133	4.08667	17.5167	7.05	7.66	6.82333	5.9739	2.48463	1.12262
ENSMUSG00000067071	Hes6	28.69	19.21	25.56	23.69	27.89	34.46	27.12	27.25	20.69	73.88	96.22	134.97	25.54	12.48	12.61	42.44	45.31	47.19		24.4867	28.68	25.02	101.69	16.8767	44.98	0.853789	0.246042	0.375204
ENSMUSG00000030483	Cyp2b10	63.87	32.75	69.86	0.26	0.34	0.77	48.45	37.15	50.08	0.23	1.08	0.6	88.35	125.6	37.33	0	0	0.02		55.4933	0.456667	45.2267	0.636667	83.76	0.00666667	121.518	71.0366	12564
ENSMUSG00000003955	2310056P07Rik	43.75	48.68	52.1	27.99	29.8	22.98	37.23	41.94	41.16	34	36.65	28.43	30.48	23.8	32.6	22.05	26.66	29.22		48.1767	26.9233	40.11	33.0267	28.96	25.9767	1.7894	1.21447	1.11485
ENSMUSG00000042988	Notum	6.53	5.95	10.25	18.79	14.21	40.56	11.15	7.81	6.58	18.33	22	39.67	12.11	7.04	9.15	41.88	35.66	37.45		7.57667	24.52	8.51333	26.6667	9.43333	38.33	0.308999	0.31925	0.246108
ENSMUSG00000048126	Col6a3	5.9	5.31	7.11	0.85	0.68	0.74	18.33	9.56	15.82	0.67	0.67	0.91	2.48	3.2	1.76	0.52	0.71	0.42		6.10667	0.756667	14.57	0.75	2.48	0.55	8.07048	19.4267	4.50909
ENSMUSG00000048120	Entpd1	7.16	8.4	8.89	2.42	2.15	1.34	7.29	5.97	6.55	1.39	1.34	0.69	2.96	5.52	3.08	0.38	0.31	0.23		8.15	1.97	6.60333	1.14	3.85333	0.306667	4.13706	5.7924	12.5652
ENSMUSG00000030137	Tuba8	17.59	24.09	18.75	0.33	0.51	7.16	16.39	15.05	11.59	2.31	4.43	3.32	23.25	11.74	8.68	6.76	4.18	6.14		20.1433	2.66667	14.3433	3.35333	14.5567	5.69333	7.55375	4.27734	2.55679
ENSMUSG00000033629	Ptplad1	49.63	54.08	51.97	26.15	33.03	31.26	50.47	47.19	37.47	34.91	26.29	20.9	22.76	29.81	24.17	26.08	25.16	29.62		51.8933	30.1467	45.0433	27.3667	25.58	26.9533	1.72136	1.64592	0.949048
ENSMUSG00000031995	St14	10.76	10.62	8.43	0.42	0.09	0.12	13.16	6.13	7.77	0.13	0.15	0.04	0.6	2.14	0.93	0.16	0.06	0.11		9.93667	0.21	9.02	0.106667	1.22333	0.11	47.3175	84.5625	11.1212
ENSMUSG00000031996	Aplp2	174.49	194.31	194.58	96.13	114.42	72.91	151.41	145.64	144.81	94.02	98.76	70.81	87.04	118.29	96.1	48.8	44.79	55.4		187.793	94.4867	147.287	87.8633	100.477	49.6633	1.98751	1.67632	2.02316
ENSMUSG00000058022	9530008L14Rik	16.13	18.21	16.26	31.01	39.35	19.68	12.03	14.56	13.8	45.62	37.37	18.96	8.57	11.33	10.6	66.12	43.15	60.31		16.8667	30.0133	13.4633	33.9833	10.1667	56.5267	0.561972	0.396175	0.179856
ENSMUSG00000005732	Ranbp1	24.43	25.99	20.89	11.17	8.25	17.14	22.55	18.87	20.13	9.55	17.74	21.18	22.79	14.26	20.34	15.6	21.59	19.91		23.77	12.1867	20.5167	16.1567	19.13	19.0333	1.95049	1.26986	1.00508
ENSMUSG00000028607	Cpt2	57.28	46.2	42.21	52.89	56.97	66.33	55.79	55.23	57.93	79.3	111.71	111.98	32.93	24.79	23.06	78.64	79.54	70.97		48.5633	58.73	56.3167	100.997	26.9267	76.3833	0.826891	0.557609	0.35252
ENSMUSG00000031447	Lamp1	444.27	416.98	410.44	267.13	280.09	296.16	408.59	445.74	484.72	250.35	268.67	295.72	338.2	389.82	297.28	272.22	256.96	255.89		423.897	281.127	446.35	271.58	341.767	261.69	1.50785	1.64353	1.306
ENSMUSG00000040584	Abcb1a	3.62	3.61	2.16	0.13	0.26	0.17	1.43	1.95	2.73	0.06	0.12	0.18	0.62	1.13	0.45	0.03	0.02	0.08		3.13	0.186667	2.03667	0.12	0.733333	0.0433333	16.7679	16.9722	16.9231
ENSMUSG00000027822	Slc33a1	8.66	7.66	6.69	9.86	10.42	14.03	9.47	9.13	11.03	15.3	17.07	23.07	10.06	9.75	9.77	26.38	30	22.83		7.67	11.4367	9.87667	18.48	9.86	26.4033	0.67065	0.534452	0.373438
ENSMUSG00000023348	Trip6	17.33	18.1	19.82	8.01	6.16	11.03	30.23	32.66	32.18	8.91	15.76	22.57	23.93	22.15	16.16	9.64	10.78	11.66		18.4167	8.4	31.69	15.7467	20.7467	10.6933	2.19246	2.01249	1.94015
ENSMUSG00000023349	Clec4n	15.56	16.55	14.23	1.21	2.23	0.44	12.86	11.04	12.22	0.65	1.2	0.3	0.66	3.73	0.73	0	0	0		15.4467	1.29333	12.04	0.716667	1.70667	0	11.9433	16.8	#DIV/0!
ENSMUSG00000050335	Lgals3	109.11	107.57	137.01	6.12	1.58	7.36	240.04	223.84	183.05	3.23	8.15	10.34	234.83	187.78	137.62	1.75	1.49	1.35		117.897	5.02	215.643	7.24	186.743	1.53	23.4854	29.785	122.054
ENSMUSG00000027048	Abcb11	46.01	45.81	39.08	47.13	66.32	44.48	30.56	37.91	35.66	117.26	72.78	45.31	25.09	30.15	16.2	41.45	40.1	48.69		43.6333	52.6433	34.71	78.45	23.8133	43.4133	0.828848	0.442447	0.548526
ENSMUSG00000050440	Hamp1	1270.33	737.69	2194.55	935.3	1341.52	435.75	782.8	1997.14	696.83	1130.45	2719.94	651.58	1163.62	922.62	2463.65	779.78	635.82	1208.79		1400.86	904.19	1158.92	1500.66	1516.63	874.797	1.54929	0.772277	1.73369
ENSMUSG00000009614	Sardh	70.68	49.82	51.02	120.82	111.5	207.63	59.38	81.72	62.35	161.48	218.7	222.73	228.53	206.41	177.48	413.25	343.37	336.37		57.1733	146.65	67.8167	200.97	204.14	364.33	0.389862	0.337447	0.560316
ENSMUSG00000044005	Gls2	52.29	32.52	39.97	113.83	121.9	92.71	59.39	131.76	74.73	160	185.16	188.94	137.82	118.88	130.05	208.35	203.62	203.11		41.5933	109.48	88.6267	178.033	128.917	205.027	0.379917	0.497809	0.62878
ENSMUSG00000030827	Fgf21	8.98	8.74	12.81	2.42	1.72	3.46	8.88	13.08	11.73	1.15	1.57	0.55	1.85	1.56	0.41	0.51	0.49	0.55		10.1767	2.53333	11.23	1.09	1.27333	0.516667	4.01711	10.3028	2.46452
ENSMUSG00000031538	Plat	7.63	13.06	8.07	0.49	0.2	0.21	13.19	7.3	15.87	0.24	0.1	0.32	0.67	2.02	0.97	0.21	0.22	0.1		9.58667	0.3	12.12	0.22	1.22	0.176667	31.9556	55.0909	6.90566
ENSMUSG00000030824	Nucb1	145.62	145.23	177.65	110.04	94.9	57.95	171.52	174.83	152.95	106.11	118	148.9	162.09	148.63	108.76	163.75	126.93	129.71		156.167	87.63	166.433	124.337	139.827	140.13	1.78211	1.33857	0.997835
ENSMUSG00000031844	Hsd17b2	46.6	50.22	48.51	101.58	99.65	76.08	47.52	54.38	61.87	152.26	131.08	122.09	42.84	42.4	39.1	111.3	96.31	110.89		48.4433	92.4367	54.59	135.143	41.4467	106.167	0.524071	0.403941	0.390392
ENSMUSG00000031845	Bcmo1	8.54	10.85	7.3	3.23	1.86	1.28	5.45	5.72	6.75	2.13	0.86	0.86	9.82	13.58	7.99	3.39	2.46	2.79		8.89667	2.12333	5.97333	1.28333	10.4633	2.88	4.18995	4.65455	3.6331
ENSMUSG00000004285	Atp6v1f	31.38	26.83	35.2	17.69	11.13	17.26	40.22	41.98	31.48	19.7	26.73	15.08	20.56	13.98	16.36	10.34	11.71	12.54		31.1367	15.36	37.8933	20.5033	16.9667	11.53	2.02713	1.84815	1.47152
ENSMUSG00000063160	Numbl	1.24	1.79	1.58	0.3	0.13	0.12	6.87	5.21	5.75	0.31	0.78	1.37	3.18	2.94	1.45	1.55	0.84	0.92		1.53667	0.183333	5.94333	0.82	2.52333	1.10333	8.38182	7.24797	2.28701
ENSMUSG00000003429	Rps11	28.02	25.57	32.52	15.06	11.41	14.24	33.19	28.06	24.7	17.22	18.48	14.9	31.18	29.22	30.25	23.99	17.61	24.24		28.7033	13.57	28.65	16.8667	30.2167	21.9467	2.11521	1.69862	1.37682
ENSMUSG00000051483	Cbr1	198.93	178.78	179.49	25.28	20.28	50.34	160.95	170.19	156.78	30.31	53.76	55.85	181.51	135.08	113.54	3.1	5.57	4.65		185.733	31.9667	162.64	46.64	143.377	4.44	5.81022	3.48714	32.292
ENSMUSG00000030220	Arhgdib	36.03	46.58	44.44	13.74	9.22	11.03	64.88	53.09	66.66	16.11	15.96	14.05	26.07	33.32	19.35	6.09	4.35	6.72		42.35	11.33	61.5433	15.3733	26.2467	5.72	3.73786	4.00325	4.58858
ENSMUSG00000070047	Fat1	20.93	28.01	16.32	4.23	4.52	3.53	20.61	13.95	17.75	4.83	5.13	4.8	6.89	6.83	9.49	5.55	4.5	5.67		21.7533	4.09333	17.4367	4.92	7.73667	5.24	5.31433	3.54404	1.47646
ENSMUSG00000015363	Trabd	21.21	21.97	21.79	29.89	23.24	59.53	24.48	28.67	24.74	25.11	40.74	68.73	31.6	23.18	20.73	61.65	47.29	49.75		21.6567	37.5533	25.9633	44.86	25.17	52.8967	0.576691	0.578764	0.475833
ENSMUSG00000020766	Galk1	42.42	32.16	33.86	18.99	13.62	53.16	42.22	41.48	42.98	18.98	43.97	49.57	76.39	59.21	45.22	25.88	26.84	19.94		36.1467	28.59	42.2267	37.5067	60.2733	24.22	1.26431	1.12584	2.48858
ENSMUSG00000029999	Tgfa	17.49	21.52	17.8	7.18	6.82	5.26	14.97	16.86	16.37	7.48	7.44	8.48	13.17	17.48	14.41	9.66	7.87	9.79		18.9367	6.42	16.0667	7.8	15.02	9.10667	2.94964	2.05983	1.64934
ENSMUSG00000031007	Atp6ap2	11.18	12.39	13.6	4.64	6.67	4.36	12.47	11.11	11.68	5.75	4.02	1.5	3.03	5.43	4.48	2.45	2.09	3.31		12.39	5.22333	11.7533	3.75667	4.31333	2.61667	2.37205	3.12866	1.64841
ENSMUSG00000056204	Pgpep1	34.37	28.85	33.47	32.25	26.09	20.75	37.18	31.17	27.79	37.02	41.88	48.92	38.2	28.77	16.69	59.35	71.38	66.41		32.23	26.3633	32.0467	42.6067	27.8867	65.7133	1.22253	0.752151	0.424368
ENSMUSG00000035780	Ugt2a3	18.39	18.26	18.47	32.06	53.86	36.14	17.19	26.1	25.7	57.76	40.25	22.23	16.78	26.7	12.68	29.06	25.76	31.02		18.3733	40.6867	22.9967	40.08	18.72	28.6133	0.451581	0.573769	0.65424
ENSMUSG00000029061	Mmp23	3.25	2.74	4.74	0.57	0.32	0.55	6.47	4.71	8.14	0.4	0.63	0.87	7.16	6.62	4.27	1.28	0.65	0.61		3.57667	0.48	6.44	0.633333	6.01667	0.846667	7.45139	10.1684	7.1063
ENSMUSG00000029060	Mib2	6.21	5.05	6.24	5.02	2.92	10.38	11.22	11.34	8.04	3.15	8.32	17.66	30.93	28.18	16.84	14.12	13.79	11.29		5.83333	6.10667	10.2	9.71	25.3167	13.0667	0.95524	1.05046	1.9375
ENSMUSG00000036892	Prodh2	38.9	27.57	35.42	76.07	60.84	146.99	28.23	45.63	30.59	72.24	119.94	166.2	21.4	14.88	11.36	67.96	72.25	63.17		33.9633	94.6333	34.8167	119.46	15.88	67.7933	0.358894	0.29145	0.234241
ENSMUSG00000049327	Setd8	10.19	10.48	10.65	3.42	3.2	3.34	9.6	9.59	9.39	4.44	5.15	5.73	7.52	6.5	5.96	5.26	5.34	6.18		10.44	3.32	9.52667	5.10667	6.66	5.59333	3.14458	1.86554	1.1907
ENSMUSG00000029064	Gnb1	48.74	57.82	53.96	19.71	20.97	14.54	58.58	50.05	46.68	20.96	18.1	14.04	36.4	39.51	35.91	33.4	26.37	31.72		53.5067	18.4067	51.77	17.7	37.2733	30.4967	2.90692	2.92486	1.22221
ENSMUSG00000036896	C1qc	243.54	230.01	228.28	80.05	29	63.29	293.38	256.53	242.48	53.36	85.07	117.11	267.67	240.66	144.91	26.19	23.17	15.46		233.943	57.4467	264.13	85.18	217.747	21.6067	4.07236	3.10085	10.0778
ENSMUSG00000076068	mmu-mir-678	4.82	9.44	8.69	0.54	0.45	1.24	17.8	7.63	9.16	0	0.59	0	1.71	6.69	3.06	1.65	0.93	0		7.65	0.743333	11.53	0.196667	3.82	0.86	10.2915	58.6271	4.44186
ENSMUSG00000003559	As3mt	17.58	15.22	16.8	7.54	6.67	8.19	15.49	15.37	14.5	12.7	14.16	8.55	21.92	23.72	18.68	7.97	6.13	6.92		16.5333	7.46667	15.12	11.8033	21.44	7.00667	2.21429	1.28099	3.05994
ENSMUSG00000051550	Zfp579	8.58	9.02	12.23	7.2	3.56	6.57	15.14	17.59	12.72	3.45	5.21	11.06	7.31	6.58	7.42	6.05	7.45	7.33		9.94333	5.77667	15.15	6.57333	7.10333	6.94333	1.72129	2.30477	1.02304
ENSMUSG00000022181	C6	18.8	15.27	13.66	12.63	19.61	6.17	36.69	38.4	47	93.18	45.28	39.45	19.59	27.24	14.53	94.96	58.48	82.36		15.91	12.8033	40.6967	59.3033	20.4533	78.6	1.24265	0.686246	0.260221
ENSMUSG00000022180	Slc7a8	11.47	11.21	10.42	2.24	1.86	0.65	12.16	9.37	11.59	3.02	3.12	1.72	12.5	10.84	7.25	1.07	1.15	0.56		11.0333	1.58333	11.04	2.62	10.1967	0.926667	6.96842	4.21374	11.0036
ENSMUSG00000004609	Cd33	2.83	4.3	5.49	0.38	0.51	0.19	4.92	2.36	5.03	0.44	0.2	0.06	1.95	4.43	1.42	0.05	0.18	0.11		4.20667	0.36	4.10333	0.233333	2.6	0.113333	11.6852	17.5857	22.9412
ENSMUSG00000003555	Cyp17a1	1.58	1.81	2.38	1.28	1.55	0.41	3.26	4.86	2.17	2.56	3.87	0.37	62.81	67.28	54.86	5.07	2.62	2.27		1.92333	1.08	3.43	2.26667	61.65	3.32	1.78086	1.51324	18.5693
ENSMUSG00000075403	AC164093.2-202	0	0	0	0	0	0	0	0	0	0	0	0	0	0	0	6.16	1.08	4.64		0	0	0	0	0	3.96	#DIV/0!	#DIV/0!	0
ENSMUSG00000038034	Igsf8	25.87	24.44	24.79	6.1	3.44	10.15	25.04	24.46	24.69	2.92	5.6	9.14	38.06	30.7	22.89	5.85	7.3	6.07		25.0333	6.56333	24.73	5.88667	30.55	6.40667	3.81412	4.20102	4.76847
ENSMUSG00000022742	Cpox	19.94	17.59	20.93	22.12	30.84	30.87	10.21	11.49	11.22	32.06	32.78	25.47	11.49	9.3	8.88	47.39	52.25	50.69		19.4867	27.9433	10.9733	30.1033	9.89	50.11	0.697364	0.364522	0.197366
ENSMUSG00000043004	Gng2	3.93	5.29	7.1	0.65	1.03	1.58	5.25	4.36	5.72	0.56	0.56	0.46	4.4	2.59	2.46	0.17	0.44	0		5.44	1.08667	5.11	0.526667	3.15	0.203333	5.00613	9.70253	15.4918
ENSMUSG00000081021	AL669935.7	65.2	56.74	60.68	43.55	21.22	68.18	74.11	75.37	74.05	36.2	92.27	142.96	78.16	37.92	57.42	99.31	111.58	86.46		60.8733	44.3167	74.51	90.4767	57.8333	99.1167	1.3736	0.823527	0.583487
ENSMUSG00000076066	mmu-mir-223	3.31	4.12	5.94	0	0.35	0	5.2	3.5	4.28	0.4	0	0	0.65	0.27	0.78	0	0.36	0		4.45667	0.116667	4.32667	0.133333	0.566667	0.12	38.2	32.45	4.72222
ENSMUSG00000038155	Gstp2	4.02	3.92	5.84	0	0.06	0.15	2.25	3.19	0.81	0.38	0.22	0.14	1.47	1.25	2.69	3.6	2.63	2.04		4.59333	0.07	2.08333	0.246667	1.80333	2.75667	65.619	8.44595	0.654172
ENSMUSG00000080512	AC158987.3	398.93	360.67	425.11	237.99	120.94	62.49	334.2	248.1	290.42	196.02	192.31	34.97	153.17	348.96	290.52	56.31	49.12	64.79		394.903	140.473	290.907	141.1	264.217	56.74	2.81123	2.06171	4.65662
ENSMUSG00000021185	9030617O03Rik	19.51	20.05	19.24	12.79	13.75	7.89	23.07	22.1	21.79	15.78	14.62	13.55	4.96	4.86	6.48	18.62	15.13	15.65		19.6	11.4767	22.32	14.65	5.43333	16.4667	1.70781	1.52355	0.32996
ENSMUSG00000020458	Rtn4	43.77	52.74	38.93	5.93	4.98	7.53	49.98	56.46	55.81	7.9	5.54	4.15	10.21	11.46	10.64	2.14	3.68	3.42		45.1467	6.14667	54.0833	5.86333	10.77	3.08	7.3449	9.22399	3.49675
ENSMUSG00000022565	Plec1	16.49	13.92	13.23	5.95	3.65	7.41	21	17.61	15.64	4.71	7.85	10.63	27.76	24.77	20.77	18.85	17.92	15.82		14.5467	5.67	18.0833	7.73	24.4333	17.53	2.56555	2.33937	1.3938
ENSMUSG00000022564	Grina	366.02	329.9	337.71	159.51	117.04	91.32	369.67	366.34	281.12	193.97	264.07	322.04	278.82	253.77	177.53	433.7	303.47	326.75		344.543	122.623	339.043	260.027	236.707	354.64	2.80977	1.30388	0.667456
ENSMUSG00000026880	Stom	52.04	67.18	48.06	23.82	25.43	23.85	58.84	51.86	57.64	22.81	26.3	16.35	14.62	19.08	17.95	9.84	10.01	12.43		55.76	24.3667	56.1133	21.82	17.2167	10.76	2.28837	2.57165	1.60006
ENSMUSG00000029201	Ugdh	149.19	138.65	120.94	23.77	27.35	30.87	151.82	153.7	164.14	34.85	35.79	29.08	15.51	16.14	12.96	18.15	18.58	19.45		136.26	27.33	156.553	33.24	14.87	18.7267	4.98573	4.70979	0.794055
ENSMUSG00000029203	Hip2	22.37	27.86	27.47	12.77	14.78	11.08	21.26	21.66	21.76	17.21	15.76	8.98	11.11	13.56	13	8.37	9.04	10.88		25.9	12.8767	21.56	13.9833	12.5567	9.43	2.01139	1.54184	1.33157
ENSMUSG00000047109	Cldn14	12.9	10.9	12.25	17.96	7.91	18.06	9.49	9.83	9.46	12.45	20.26	71.76	22.65	15	9.74	19.98	26.32	29.96		12.0167	14.6433	9.59333	34.8233	15.7967	25.42	0.820624	0.275486	0.621427
ENSMUSG00000003779	Kif20a	3.53	5.35	1.97	0.39	0.25	0.09	6.19	3.17	7.05	0.44	0.53	0.18	0.36	0.43	0.23	0.46	0.47	0.15		3.61667	0.243333	5.47	0.383333	0.34	0.36	14.863	14.2696	0.944444
ENSMUSG00000045087	Edg8	0.81	0.44	0.91	2.99	2.26	2.27	0.89	1.23	0.82	2.78	5.82	10.67	12.87	3.43	3.74	21.08	30.06	21.59		0.72	2.50667	0.98	6.42333	6.68	24.2433	0.287234	0.152569	0.27554
ENSMUSG00000063388	AC151990.6	1.68	3.65	1.09	38.05	0.96	0.64	0.5	0.35	0.38	1.99	3.12	0.08	0	0	0	0	0.06	0.06		2.14	13.2167	0.41	1.73	0	0.04	0.161917	0.236994	0
ENSMUSG00000029661	Col1a2	20.13	26.1	31.53	2.54	1.85	2	72.74	41.24	54.36	1.5	1.76	1.72	12.31	20.13	7.16	1.16	1.28	1.21		25.92	2.13	56.1133	1.66	13.2	1.21667	12.169	33.8032	10.8493
ENSMUSG00000076004	mmu-mir-715	1820	1008.83	964.34	698.15	259.76	3416.09	1574.36	1404.22	1018.72	484.55	1603.68	5672.05	6925.85	4444.93	5147.38	10027	12542.3	9381.3		1264.39	1458	1332.43	2586.76	5506.05	10650.2	0.867209	0.515097	0.516989
ENSMUSG00000039450	Dcxr	50.35	41.67	50.95	124.08	95.21	141.41	60.15	71.15	65.05	111.88	180.69	242.89	206.15	135.09	170.76	270.75	238.96	227.96		47.6567	120.233	65.45	178.487	170.667	245.89	0.396368	0.366694	0.694077
ENSMUSG00000028822	Tmem50a	36.43	22.21	30.94	16.89	14.13	17.38	41.18	43.65	38.42	24.74	29.51	18.58	42.46	63.14	38.23	23.85	21.96	25.74		29.86	16.1333	41.0833	24.2767	47.9433	23.85	1.85083	1.6923	2.0102
ENSMUSG00000025503	Taldo1	90.89	81.57	68.1	34.58	29.83	52.92	68.78	60.07	59.15	40.52	66.2	59.39	40.09	31.23	31.68	48.57	46.71	45.09		80.1867	39.11	62.6667	55.37	34.3333	46.79	2.05029	1.13178	0.733775
ENSMUSG00000039457	Ppl	15.22	14.3	15.98	2.01	1.53	1.49	15.78	12.3	12.81	1.56	1.99	1.2	18.48	25.43	22.83	1.48	1.64	1.29		15.1667	1.67667	13.63	1.58333	22.2467	1.47	9.04573	8.60842	15.1338
ENSMUSG00000015966	Il17rb	11.09	8.83	9.41	2.54	3.84	2.9	17.64	18.48	19.57	4.9	4.75	3.06	2.15	2.21	1.07	0.54	0.86	0.83		9.77667	3.09333	18.5633	4.23667	1.81	0.743333	3.16056	4.38159	2.43498
ENSMUSG00000034127	Tspan8	14.21	36.41	23.86	0.78	0.69	0.12	21.7	9.68	11.2	0.41	0.03	0	0.52	1.8	1.23	0.19	0.09	0.07		24.8267	0.53	14.1933	0.146667	1.18333	0.116667	46.8428	96.7727	10.1429
ENSMUSG00000015961	Adss	19.2	23.7	15.85	5.49	7.01	4.59	21.21	18.33	16.55	12.49	10.83	6.01	4.77	7.66	5.32	4.18	6.28	6.18		19.5833	5.69667	18.6967	9.77667	5.91667	5.54667	3.43768	1.91238	1.06671
ENSMUSG00000025509	Pnpla2	87.85	69.69	80.9	59.92	33.44	48.07	112.25	127.72	110.58	43.66	68.35	98.39	355.91	529.09	248.73	169.56	132.5	100.22		79.48	47.1433	116.85	70.1333	377.91	134.093	1.68592	1.66611	2.81826
ENSMUSG00000072837	mmu-mir-546	30.78	28.72	31.45	24.27	25.12	35	44.35	31.79	50.88	31.13	20.62	32	27.88	40.84	17	19.51	12.93	14.2		30.3167	28.13	42.34	27.9167	28.5733	15.5467	1.07773	1.51666	1.83791
ENSMUSG00000021696	Elovl7	14.82	20.82	11.83	0.04	0.04	0	5.58	5.95	5.47	0.09	0	0	0.16	0.39	0.15	0.02	0	0		15.8233	0.0266667	5.66667	0.03	0.233333	0.00666667	593.375	188.889	35
ENSMUSG00000025491	Ifitm1	8.08	10.84	13.69	3.69	2.87	3.41	8.69	6.04	5.9	3.52	2.04	2.45	82.61	124.72	53.27	2.02	1.98	1.52		10.87	3.32333	6.87667	2.67	86.8667	1.84	3.27081	2.57553	47.2101
ENSMUSG00000029446	Psph	7.45	8.34	7.94	3.95	5.88	3.24	4.62	4.11	7.12	3.83	3.51	4.06	11.07	18.79	8.01	3.33	3.6	3.44		7.91	4.35667	5.28333	3.8	12.6233	3.45667	1.81561	1.39035	3.65188
ENSMUSG00000029333	Rasgef1b	8.49	18.36	10.73	6.19	2.89	5.04	8.9	8.54	10.13	3.54	3.16	2.69	9.98	18.87	18.52	9.87	7.68	7.66		12.5267	4.70667	9.19	3.13	15.79	8.40333	2.66147	2.9361	1.87902
ENSMUSG00000022415	Syngr1	5.19	4.14	7.23	0.53	0.6	2.66	7.75	7.54	6.28	0.39	0.64	0.14	5.34	3.51	2.39	0.48	0.61	0.47		5.52	1.26333	7.19	0.39	3.74667	0.52	4.36939	18.4359	7.20513
ENSMUSG00000023830	Igf2r	11.61	11.88	10.77	3.92	3.84	3.12	11.86	8.56	11.02	4.17	3.92	3.64	7.11	8.09	6	9.52	7.3	8.14		11.42	3.62667	10.48	3.91	7.06667	8.32	3.1489	2.68031	0.849359
ENSMUSG00000057092	Fxyd3	2.34	8.35	10.64	0.81	0.15	0.21	22.87	11.92	10.05	0.09	0.3	0	0	1.12	0	0	0	0		7.11	0.39	14.9467	0.13	0.373333	0	18.2308	114.974	#DIV/0!
ENSMUSG00000025212	Sfxn3	2.78	4.54	5.38	0.49	0.81	1.22	8.19	5.35	5.2	0.76	0.53	0.44	4.37	5.94	3.38	0.86	0.72	0.62		4.23333	0.84	6.24667	0.576667	4.56333	0.733333	5.03968	10.8324	6.22273
ENSMUSG00000082790	AL607030.15	0.76	0.71	0.48	0	1.9	2.94	0	0.8	0.27	1.37	1.25	0	43.29	101.17	121.04	23	49.86	36.45		0.65	1.61333	0.356667	0.873333	88.5	36.4367	0.402893	0.408397	2.42887
ENSMUSG00000058997	1300010F03Rik	6.22	5.29	4.91	6.79	8.1	9.71	9.36	8.52	9.33	15.59	16	11.18	2.61	3.44	2.84	12.28	10.65	10.03		5.47333	8.2	9.07	14.2567	2.96333	10.9867	0.66748	0.636194	0.269721
ENSMUSG00000050612	Txndc2	0.05	0.09	0.02	0	0	0	0	0.1	0.05	0	0	0	4.83	5.98	4.54	0.08	0.07	0.07		0.0533333	0	0.05	0	5.11667	0.0733333	#DIV/0!	#DIV/0!	69.7727
ENSMUSG00000035637	Grhpr	91.17	81.68	68.72	158.24	122.49	173.54	100.84	120.11	116.8	146.3	220.4	288.96	184.01	105.36	84.17	296.94	256.85	257		80.5233	151.423	112.583	218.553	124.513	270.263	0.531776	0.51513	0.460711
ENSMUSG00000031654	Cbln1	0	0	0	0	0	0	0	0	0	0	0	0	0.05	0.05	0.04	4.88	3.98	6.57		0	0	0	0	0.0466667	5.14333	#DIV/0!	#DIV/0!	0.00907323
ENSMUSG00000023908	Pkmyt1	6.93	3.41	4.41	0.43	0.1	0.16	11.12	8.53	9.66	0.44	0.94	1.62	3.53	2.41	1.05	0.37	0.91	0.25		4.91667	0.23	9.77	1	2.33	0.51	21.3768	9.77	4.56863
ENSMUSG00000023904	Hcfc1r1	81.45	106.08	101.99	79.8	82.06	69.51	79.4	71.04	61.58	69.04	89.91	86.19	87.15	64.95	57.25	145.65	129.2	129.31		96.5067	77.1233	70.6733	81.7133	69.7833	134.72	1.25133	0.864894	0.517988
ENSMUSG00000083370	AC153623.8	31.95	30.62	35.71	16.9	18.39	11.81	38.69	34.19	40.64	25.81	34.99	42.76	38.82	23.93	23.4	36.14	26.15	22.42		32.76	15.7	37.84	34.52	28.7167	28.2367	2.08662	1.09618	1.017
ENSMUSG00000023906	Cldn6	5.94	6.14	4.87	0.45	0.3	0.17	9.56	3.7	7.35	0.12	0.17	0.29	3.78	5.66	4.74	0.21	0.36	0.24		5.65	0.306667	6.87	0.193333	4.72667	0.27	18.4239	35.5345	17.5062
ENSMUSG00000068877	Selenbp2	0.19	0.27	0.29	0.35	0.54	0.68	0.78	1.16	1.38	74.01	29.14	45.02	1.75	1.36	0.88	77.4	39.75	43.91		0.25	0.523333	1.10667	49.39	1.33	53.6867	0.477707	0.0224067	0.0247734
ENSMUSG00000046432	Ngfrap1	8.04	11.54	12.26	2.04	2.61	2.29	25.71	13.81	21.5	1.88	2.06	1.23	5.26	6.03	6.09	1.28	0.96	1.15		10.6133	2.31333	20.34	1.72333	5.79333	1.13	4.5879	11.8027	5.12684
ENSMUSG00000028001	Fga	1231.81	1788.5	1544.01	3032.14	2523.74	2276.87	1302.85	1795.62	1854.05	2716.45	2161.08	1934.37	1750.33	1197.74	1238.04	1384.45	1066.45	1279.27		1521.44	2610.92	1650.84	2270.63	1395.37	1243.39	0.582723	0.727039	1.12223
ENSMUSG00000068392	Rnase13	0.18	0.49	0.17	0.59	0.58	0	0.38	0.37	0.46	2.46	1.62	3.62	0	0	0	17.36	13.03	9.08		0.28	0.39	0.403333	2.56667	0	13.1567	0.717949	0.157143	0
ENSMUSG00000028551	Cdkn2c	5.36	2.68	4.57	0.76	0.4	0.91	6.97	6.3	6.15	0.81	1.46	1.66	1.14	1.16	1.56	0.63	0.91	0.51		4.20333	0.69	6.47333	1.31	1.28667	0.683333	6.09179	4.94148	1.88293
ENSMUSG00000025036	Sfxn2	6.44	4.75	5.96	6.32	6.96	6.65	7.55	8.91	7.63	10.83	10.15	7.7	29.07	31.13	29.9	15.48	12.96	15.54		5.71667	6.64333	8.03	9.56	30.0333	14.66	0.860512	0.839958	2.04866
ENSMUSG00000000134	Tcfe3	24.2	24.03	24.99	10.95	11.11	8.28	28.86	24.75	23.48	13.89	16.2	20.68	25.58	29.47	21.38	19.82	16.61	17.99		24.4067	10.1133	25.6967	16.9233	25.4767	18.14	2.41332	1.51842	1.40445
ENSMUSG00000025034	Trim8	27.69	24.05	31.18	13.73	7.78	9.59	35.09	32.08	25.33	15	23.33	37.68	57.62	45.76	49.68	41.34	41.14	36.5		27.64	10.3667	30.8333	25.3367	51.02	39.66	2.66624	1.21695	1.28643
ENSMUSG00000028555	4922503N01Rik	4.71	7.65	6.34	3.74	2.98	2.1	4.95	4.78	4.67	0.26	0.23	0	2.21	1.68	2.26	2.38	1.42	1.76		6.23333	2.94	4.8	0.163333	2.05	1.85333	2.12018	29.3878	1.10612
ENSMUSG00000028008	Accn5	0.8	0.94	0.56	7.13	12.04	3.66	0.22	0.27	0.18	0.96	1.17	0.36	0.29	1.03	1.1	4.56	4.71	4.09		0.766667	7.61	0.223333	0.83	0.806667	4.45333	0.100745	0.269076	0.181138
ENSMUSG00000052681	Rap1b	22.85	34.4	28.02	11.37	18.46	9.85	25.08	21.48	28.6	17.7	9.93	5.63	6.34	14.9	13.29	4.09	5.44	7.1		28.4233	13.2267	25.0533	11.0867	11.51	5.54333	2.14894	2.25977	2.07637
ENSMUSG00000052684	Jun	37.88	22.04	37.59	9.67	4.53	9.49	38.4	26.09	38.65	11.17	31.95	62.86	81.17	52.3	58.17	14	32.34	15.4		32.5033	7.89667	34.38	35.3267	63.88	20.58	4.11608	0.973202	3.10398
ENSMUSG00000064538	Y_RNA	0	0	0	0	0	0	0	0	0	0	0	0	7.71	22.68	4.4	0.65	0	0.37		0	0	0	0	11.5967	0.34	#DIV/0!	#DIV/0!	34.1078
ENSMUSG00000027610	Gss	93.2	90.01	79.41	26.43	20.51	26.38	76.33	80.11	76.31	16.94	19.94	22.56	40.45	47.01	37.44	23.18	20.83	24.01		87.54	24.44	77.5833	19.8133	41.6333	22.6733	3.58183	3.91571	1.83622
ENSMUSG00000078680	2610016E04Rik	0	0	0	6.45	18.9	4.67	0	0	0	56.31	17.82	2.72	0	0	0	3.84	1.93	3.77		0	10.0067	0	25.6167	0	3.18	0	0	0
ENSMUSG00000015970	Chdh	61.24	53.9	45.9	32.35	32.98	40.62	78.09	72.16	80.45	46.47	48.75	48.01	29.43	28.83	16.04	27.86	28.76	29.5		53.68	35.3167	76.9	47.7433	24.7667	28.7067	1.51996	1.6107	0.86275
ENSMUSG00000038801	Scgb1c1	0	0.53	0.36	0.75	0.27	0.49	0	0.1	0	0.21	0.35	0	10.41	10.75	14.25	3.77	1.66	3.2		0.296667	0.503333	0.0333333	0.186667	11.8033	2.87667	0.589404	0.178571	4.10313
ENSMUSG00000035836	Ugt2b1	50.6	57.4	56.36	76.48	162.09	26.4	29.08	45.51	38.85	271.68	134.6	63.51	1.66	2.71	2.05	117.28	121.58	179.04		54.7867	88.3233	37.8133	156.597	2.14	139.3	0.620297	0.24147	0.0153625
ENSMUSG00000038803	2310016E02Rik	73.35	70.02	77.36	28.99	35.15	32.98	75.99	70.95	73.47	37.79	57.47	54.26	37.98	30.4	30.47	44.18	35.24	36.44		73.5767	32.3733	73.47	49.84	32.95	38.62	2.27276	1.47412	0.853185
ENSMUSG00000028480	Glipr2	4.26	13.25	4.48	0.83	0.24	0.52	7.71	4.33	8.94	0.53	0.45	0.45	0.85	1.75	0.61	0.1	0.23	0.22		7.33	0.53	6.99333	0.476667	1.07	0.183333	13.8302	14.6713	5.83636
ENSMUSG00000000031	H19	10.19	8.47	18.77	0.5	0.22	0.53	20.46	26.95	16.01	0.08	0	0	61.01	34.05	19.1	2.23	3.05	1.72		12.4767	0.416667	21.14	0.0266667	38.0533	2.33333	29.944	792.75	16.3086
ENSMUSG00000072941	Sod3	80.67	80.14	83.74	47.76	39.21	31.11	94.22	84.35	75.47	28.13	46.77	91.21	69.94	57.58	50.06	49.49	47.54	30.96		81.5167	39.36	84.68	55.37	59.1933	42.6633	2.07105	1.52935	1.38745
ENSMUSG00000026938	Fcna	18.56	18	14.54	15.62	15.61	19.45	14.62	11.56	11.29	36.05	31.94	41.84	11.04	12.55	9.07	4.32	2.88	2.79		17.0333	16.8933	12.49	36.61	10.8867	3.33	1.00829	0.341164	3.26927
ENSMUSG00000072945	Ripply1	0.51	0.48	0.27	0.7	0.21	1.24	1.17	0.12	0.6	0.18	0.77	0	0.2	0.29	0.48	4.67	5.2	5.87		0.42	0.716667	0.63	0.316667	0.323333	5.24667	0.586047	1.98947	0.0616264
ENSMUSG00000046721	AC150897.2-201	81.2	69.68	83.49	44.01	30.9	24.26	74.39	69.02	68.74	47.82	59.15	36.6	78.89	70.32	86.62	45.94	42.08	48.79		78.1233	33.0567	70.7167	47.8567	78.61	45.6033	2.36332	1.47768	1.72378
ENSMUSG00000046722	Cdc42se1	35.73	36.99	38.54	4.18	4.87	7.02	42.97	27.79	36.36	8.54	10.34	10.67	19.8	18.21	13.43	10.53	8.28	9.18		37.0867	5.35667	35.7067	9.85	17.1467	9.33	6.92346	3.62504	1.8378
ENSMUSG00000073940	Hbb-b1	5.5	4.04	6.69	13.35	25.01	15.03	29.93	1.78	18.51	21.76	19.21	27.33	23.39	46.14	26.28	11.26	42.85	16.72		5.41	17.7967	16.74	22.7667	31.9367	23.61	0.30399	0.735286	1.35268
ENSMUSG00000046727	0610010O12Rik	85.41	78.62	81.61	13.59	7.2	7.8	133.32	96.87	93.86	6.83	12.23	9.22	29.06	31.42	20.85	10.23	8.78	11.84		81.88	9.53	108.017	9.42667	27.11	10.2833	8.59182	11.4586	2.6363
ENSMUSG00000026837	Col5a1	3.35	4.3	4.23	1.29	1.09	1.13	9.42	7.21	9.99	1.05	1.12	1.96	5.47	6.93	3.47	1.6	1.72	1.03		3.96	1.17	8.87333	1.37667	5.29	1.45	3.38462	6.44552	3.64828
ENSMUSG00000001555	Fkbp10	2.44	2.97	3.2	0.63	0.68	0.51	7.96	3.97	7.97	0.2	0.68	0.2	2.25	2.67	1.23	0.4	0.57	0.53		2.87	0.606667	6.63333	0.36	2.05	0.5	4.73077	18.4259	4.1
ENSMUSG00000006273	Atp6v1b2	30.29	35.5	37.53	15.49	15.89	14.8	35.57	33.87	31.75	17.88	13.51	13.37	19.45	28.39	19.31	12.73	10.53	13.03		34.44	15.3933	33.73	14.92	22.3833	12.0967	2.23733	2.26072	1.85037
ENSMUSG00000001552	Jup	42.58	37.38	35.57	23.01	15.42	26.11	42.63	35.41	40.08	15.51	24.27	36.81	54.38	45.75	38.66	24.89	23.44	19.02		38.51	21.5133	39.3733	25.53	46.2633	22.45	1.79005	1.54224	2.06073
ENSMUSG00000002289	Angptl4	44.24	47.32	32.48	113.99	14.41	52.62	30.2	57.55	43.35	34.06	34.69	27.49	76.84	98.82	142.65	87.79	76.72	45.96		41.3467	60.34	43.7	32.08	106.103	70.1567	0.685228	1.36222	1.51238
ENSMUSG00000042248	Cyp2c37	8.03	13.46	14.22	10.28	14.33	6.22	4.73	3.19	4.41	60.12	39.31	19.57	10.96	17.91	19.36	0.89	1.69	1.88		11.9033	10.2767	4.11	39.6667	16.0767	1.48667	1.15829	0.103613	10.8139
ENSMUSG00000045294	Insig1	35.34	27.12	20.43	46.95	51.35	151.84	38.82	30.13	37.15	53.15	95.67	192.66	67.49	59.8	22.17	56.54	85.54	83.97		27.63	83.38	35.3667	113.827	49.82	75.35	0.331374	0.310706	0.661181
ENSMUSG00000052974	Cyp2f2	765.33	718.21	598.25	1400.96	1289.74	572.06	108.22	357.24	126.19	2034.44	1762.55	1975.71	376.61	277.94	298.98	2712.2	2454.63	2387.82		693.93	1087.59	197.217	1924.23	317.843	2518.22	0.638046	0.102491	0.126218
ENSMUSG00000022982	Sod1	102.46	76.23	86.84	69.08	86.43	620.72	76.41	80.72	75.12	124.54	202.76	129.07	89.98	71.74	104.51	112.88	141.45	130.54		88.51	258.743	77.4167	152.123	88.7433	128.29	0.342076	0.508907	0.69174
ENSMUSG00000067847	2010100O12Rik	40.87	22.98	27.18	15.43	16.5	65.98	18.83	20.46	17.33	24	44.15	68.68	45.95	32.11	35.71	34.48	38.78	38.99		30.3433	32.6367	18.8733	45.61	37.9233	37.4167	0.929731	0.413798	1.01354
ENSMUSG00000039195	1110008P14Rik	135.09	127.72	132.45	47.12	31.95	21.24	122.77	130.7	99.97	44.74	75.97	153.85	127.29	72.68	80.29	96.79	74.96	68.76		131.753	33.4367	117.813	91.52	93.42	80.17	3.94038	1.2873	1.16527
ENSMUSG00000039196	Orm1	773.23	759.16	819.32	425.63	314.96	113.35	681.7	706.56	565.27	653.64	511.89	307.19	667.24	445.61	405.14	87.7	72.04	117.34		783.903	284.647	651.177	490.907	505.997	92.36	2.75395	1.32648	5.47853
ENSMUSG00000032369	Plscr1	14.5	18.99	14.28	2.19	1.14	2.12	11.91	9.59	15.47	2.9	1.85	2.39	14.71	17.58	11.9	3.83	3.97	4.34		15.9233	1.81667	12.3233	2.38	14.73	4.04667	8.76514	5.17787	3.64003
ENSMUSG00000080242	AC153623.8	23.89	22.07	25.77	12.24	12.74	8.73	26.34	23.34	27.67	17.63	23.96	29.11	26.59	16.46	16.12	24.76	17.81	15.27		23.91	11.2367	25.7833	23.5667	19.7233	19.28	2.12786	1.09406	1.02299
ENSMUSG00000032366	Tpm1	59.49	70.79	67.75	11.57	7.91	37.29	70.73	61.76	64.05	10.6	14.57	7.21	18.05	15.64	17.49	6.09	6.34	8.03		66.01	18.9233	65.5133	10.7933	17.06	6.82	3.48829	6.0698	2.50147
ENSMUSG00000028792	Ak2	96.73	64.17	61.58	80.65	49.66	145.37	86.4	71.76	80.67	71.45	122.89	82.11	63.86	42.34	40.07	111.9	119.39	114.69		74.16	91.8933	79.61	92.15	48.7567	115.327	0.807023	0.863918	0.42277
ENSMUSG00000062410	Hsd3b3	37.81	31.11	40.89	70.29	83.25	41.95	25.41	31.39	29.8	106.8	90.37	67.31	8.09	7.13	5.1	41.04	41.65	52.63		36.6033	65.1633	28.8667	88.16	6.77333	45.1067	0.561717	0.327435	0.150163
ENSMUSG00000037902	Sirpa	45.95	42.17	50.04	6.45	4.87	4.78	54.91	45.84	48.38	5.28	5.5	5.29	36.54	33.82	27.09	16.01	16.78	17.09		46.0533	5.36667	49.71	5.35667	32.4833	16.6267	8.58137	9.28002	1.95369
ENSMUSG00000037907	Ankrd13b	5.17	5.85	7.53	1.99	1.26	2.42	9.34	6.23	6.61	1.03	1.83	2.79	4.76	4.4	3.27	2.37	1.81	1.85		6.18333	1.89	7.39333	1.88333	4.14333	2.01	3.2716	3.92566	2.06136
ENSMUSG00000020123	Avpr1a	10.22	9.82	10.39	11.86	15.35	27.16	4.93	3.02	4.31	11.89	9.6	24.06	1.39	0.96	1.6	5.26	7.49	9.53		10.1433	18.1233	4.08667	15.1833	1.31667	7.42667	0.559684	0.269155	0.177289
ENSMUSG00000020122	Egfr	4.01	4.44	4.25	14.12	21.35	15.96	13.22	20.94	20.38	88.88	61.74	43.35	9.19	23.7	16.56	62.18	63.25	65.79		4.23333	17.1433	18.18	64.6567	16.4833	63.74	0.246938	0.281178	0.258603
ENSMUSG00000020120	Plek	4.06	5.47	5.82	0.43	0.63	0.02	4.43	3.53	4.14	0.65	0.27	0.08	0.9	1.81	1.16	0.11	0.08	0.17		5.11667	0.36	4.03333	0.333333	1.29	0.12	14.213	12.1	10.75
ENSMUSG00000002778	Kdelr1	97.3	87.56	89.15	69.5	52.03	31.39	102.31	96.27	83.25	58.65	79.53	71.1	109.65	66.08	71.01	93.26	110.84	121.58		91.3367	50.9733	93.9433	69.76	82.2467	108.56	1.79185	1.34666	0.757615
ENSMUSG00000000739	Sult5a1	0.04	0	0	30.77	28.95	4	0.11	0.19	0.11	21.65	24.5	19.35	0.34	0.72	0.82	299.9	195.85	252		0.0133333	21.24	0.136667	21.8333	0.626667	249.25	0.000627746	0.00625954	0.00251421
ENSMUSG00000000732	Icosl	3.7	3.77	4.85	0.64	0.27	0.86	5.26	3.56	4.02	0.42	0.32	0.71	0.91	1.18	0.84	0.09	0.15	0.32		4.10667	0.59	4.28	0.483333	0.976667	0.186667	6.96045	8.85517	5.23214
ENSMUSG00000053524	AC119214.6	3.84	3.09	1.76	0.15	0	0	6.61	3.91	1.4	0	0.16	0	1.88	1.16	2.38	0.23	0.13	0.91		2.89667	0.05	3.97333	0.0533333	1.80667	0.423333	57.9333	74.5	4.26772
ENSMUSG00000062762	Ei24	46.39	49.32	45.44	51.62	56.04	39.3	56.6	55.91	53.7	80.93	73.54	39.86	52.18	76.9	47.35	33.17	37.87	42.46		47.05	48.9867	55.4033	64.7767	58.81	37.8333	0.960465	0.855298	1.55445
ENSMUSG00000021999	Cpb2	486.39	596.87	496.01	226.38	283.12	147.18	247.27	303.55	299.07	292.83	177.31	127.71	27.63	22.76	23.28	16.13	13.68	19.57		526.423	218.893	283.297	199.283	24.5567	16.46	2.40493	1.42158	1.4919
ENSMUSG00000021998	Lcp1	20.12	22	19.26	6.19	9.12	5.03	21.03	16.34	20.87	10.69	7.62	6.11	4.13	6.02	2.77	3.31	2.99	3.65		20.46	6.78	19.4133	8.14	4.30667	3.31667	3.0177	2.38493	1.29849
ENSMUSG00000032184	Lysmd2	8.41	10.01	9.28	0.27	0.13	0.92	9.06	9.31	12.41	0.15	0.17	0.36	6.64	11.4	2.59	1.14	1.32	1.38		9.23333	0.44	10.26	0.226667	6.87667	1.28	20.9848	45.2647	5.3724
ENSMUSG00000062908	Acadm	57.56	55.82	56.17	40.86	49.53	92.76	54.93	54.25	58.38	47.43	48.95	35.7	58.25	60.08	52.87	32.21	34.26	31.38		56.5167	61.05	55.8533	44.0267	57.0667	32.6167	0.925744	1.26863	1.74962
ENSMUSG00000021996	Esd	59.43	60.45	58.27	14.56	25.06	8.56	37.45	36.35	25.11	24.01	17.34	7.77	5.26	5.76	8.52	3.63	4.83	4.33		59.3833	16.06	32.97	16.3733	6.51333	4.26333	3.69759	2.01364	1.52776
ENSMUSG00000019232	Agxt2l1	12.26	15.7	10.38	23.92	37.12	31.95	11.47	27.26	9.43	37.77	30.75	29.72	22.54	62.25	23.77	42.09	50.98	51.88		12.78	30.9967	16.0533	32.7467	36.1867	48.3167	0.412302	0.490228	0.748948
ENSMUSG00000002910	Arrdc2	9.58	6.32	7.31	14.72	4.41	5.86	7.29	7.01	7.5	4.42	4.7	10.43	36.01	32.94	22.6	7.13	12.62	8.14		7.73667	8.33	7.26667	6.51667	30.5167	9.29667	0.928772	1.11509	3.28254
ENSMUSG00000025037	Maoa	15.75	20.95	15.87	0.23	0.53	0.51	4.94	4.41	3.78	1	0.96	0.22	1.26	1.7	1.62	1.67	1.14	2.02		17.5233	0.423333	4.37667	0.726667	1.52667	1.61	41.3937	6.02294	0.94824
ENSMUSG00000002602	Axl	29.98	32.11	29.68	7.24	5.2	5.72	31.68	27.35	34.5	6.5	5.9	7.48	10.92	14.09	8.14	2.24	1.99	1.22		30.59	6.05333	31.1767	6.62667	11.05	1.81667	5.05341	4.70473	6.08257
ENSMUSG00000002603	Tgfb1	23.83	21.2	26.48	8.19	4.88	5.52	34.95	29.29	33.58	4.92	11.39	20.52	44.61	31.09	26.64	13.58	16.36	10.82		23.8367	6.19667	32.6067	12.2767	34.1133	13.5867	3.84669	2.65599	2.51079
ENSMUSG00000032504	Pdcd6ip	39.56	39.95	40.62	22.41	20.98	15.03	48.51	42.42	48.55	25.07	29.35	38.5	59.07	52.99	43.87	41.22	39.95	36.92		40.0433	19.4733	46.4933	30.9733	51.9767	39.3633	2.05632	1.50108	1.32043
ENSMUSG00000053158	Fes	9.42	8.84	8.9	4.29	1.28	2.21	13.28	11.33	11.53	2.49	2.7	3.75	13.81	12.37	10.15	3.8	4.25	3.73		9.05333	2.59333	12.0467	2.98	12.11	3.92667	3.491	4.04251	3.08404
ENSMUSG00000024039	Cbs	102.69	143.12	98.72	291.24	268.18	383.22	106.43	146.53	127.75	260.13	315.43	307.32	306.86	275.08	250.46	286.69	257.58	317.8		114.843	314.213	126.903	294.293	277.467	287.357	0.365495	0.431214	0.965583
ENSMUSG00000019960	Dusp6	37.19	39.22	39.74	13.14	18.32	27.58	25	24.75	28.7	16.08	11.46	10.34	17.87	17.01	30.71	8.54	14.08	13.92		38.7167	19.68	26.15	12.6267	21.8633	12.18	1.96731	2.07101	1.79502
ENSMUSG00000001155	Ftcd	80.48	61.4	60.75	116.72	101.26	215.54	53.22	82.48	71.54	94.38	119.82	140.16	167.61	131.35	112.61	225.48	205.18	192.92		67.5433	144.507	69.08	118.12	137.19	207.86	0.467406	0.584829	0.660012
ENSMUSG00000079547	H2-DMb1	7.88	8.65	6.59	2.53	0.83	0.45	4.76	6.39	5.86	0.58	1.13	0.93	1.12	0.9	0.7	0.57	0.52	0.56		7.70667	1.27	5.67	0.88	0.906667	0.55	6.06824	6.44318	1.64848
ENSMUSG00000024030	Abcg1	9.22	9.22	8.96	2.43	1.19	1.13	8.9	7.79	8.09	1.28	1.98	1.75	9.15	8.45	6.07	1.73	1.83	1.63		9.13333	1.58333	8.26	1.67	7.89	1.73	5.76842	4.94611	4.56069
ENSMUSG00000028656	Cap1	85.07	104.87	93.5	35	31.96	16.32	79.39	69.38	63.01	27.19	25.9	18.84	39.74	42	33.49	24.22	19.8	26.67		94.48	27.76	70.5933	23.9767	38.41	23.5633	3.40346	2.94425	1.63007
ENSMUSG00000024740	Ddb1	54.43	58.12	51.48	25.76	25.85	27.37	56.94	51.44	61.45	31.68	28.18	19.53	33.52	41.46	30.76	32.99	27.3	32.62		54.6767	26.3267	56.61	26.4633	35.2467	30.97	2.07685	2.13919	1.13809
ENSMUSG00000001119	Col6a1	10.01	10.69	13.78	4.43	3.36	2.52	20.67	14.08	18.94	2.05	2.47	2.57	14.11	17.32	12.08	3.28	2.57	2.34		11.4933	3.43667	17.8967	2.36333	14.5033	2.73	3.34433	7.57264	5.31258
ENSMUSG00000033295	Ptprf	44.91	40.24	34.83	39.88	31.04	48.46	50.02	42.58	50.52	25.98	37.07	60.07	38.27	38.27	33.11	77.56	81.84	69.39		39.9933	39.7933	47.7067	41.04	36.55	76.2633	1.00503	1.16244	0.47926
ENSMUSG00000047228	BC048546	1.68	2.28	1.94	1.11	0.72	0.07	10.54	6.84	8.72	3.41	2.71	1.24	0	0	0.02	0	0	0		1.96667	0.633333	8.7	2.45333	0.00666667	0	3.10526	3.5462	#DIV/0!
ENSMUSG00000033105	Lss	17.7	25.6	15.81	15.04	23.57	16.74	18	13.48	17.23	16.82	14.24	11.18	46.63	47.79	15.09	11.15	14.01	18.39		19.7033	18.45	16.2367	14.08	36.5033	14.5167	1.06793	1.15317	2.51458
ENSMUSG00000033107	Rnf125	5.68	4.11	1.3	5.65	6.54	12.95	1.67	2.66	3.1	8.55	8.5	13.54	2.67	5.1	3.24	4.53	5.79	4.85		3.69667	8.38	2.47667	10.1967	3.67	5.05667	0.44113	0.24289	0.725775
ENSMUSG00000019528	Gyg	7.55	8.65	9.13	1.88	2.36	2.75	8.58	8.44	8.35	3.31	2.26	1.34	3.22	4.11	2.91	1.61	1.1	2.25		8.44333	2.33	8.45667	2.30333	3.41333	1.65333	3.62375	3.67149	2.06452
ENSMUSG00000038552	Fndc4	16.31	14.01	14.31	18.33	14.65	27.3	16.76	21.45	14.74	17.93	26.57	35.32	11.56	6.61	11.37	24.77	28.44	26		14.8767	20.0933	17.65	26.6067	9.84667	26.4033	0.740378	0.663368	0.372933
ENSMUSG00000038550	Gm129	0.52	0.7	2.42	0.29	0.08	0.22	4.16	3.24	2.2	0.19	0	0.1	6.27	4.68	5.77	8.92	8.9	7.15		1.21333	0.196667	3.2	0.0966667	5.57333	8.32333	6.16949	33.1034	0.669604
ENSMUSG00000079941	RP23-298F22.4	59.17	45.13	48.39	29.42	22.51	68.64	34.4	26.96	28.5	43.01	133.07	160.05	131.95	68.9	83.82	119.74	171.65	142.48		50.8967	40.19	29.9533	112.043	94.89	144.623	1.2664	0.267337	0.656118
ENSMUSG00000032216	Nedd4	62.49	75.13	80.3	42.5	56.74	22.47	77.97	67.33	76.02	57.16	38.84	29.5	35.88	51.06	31.69	35.09	29.82	41.91		72.64	40.57	73.7733	41.8333	39.5433	35.6067	1.79049	1.76351	1.11056
ENSMUSG00000039865	Slc44a3	9.34	11.78	12.66	3.43	2.83	0.92	11.51	9.89	10.7	4.32	2.68	4.4	0.42	0.65	0.55	0.23	0.28	0.19		11.26	2.39333	10.7	3.8	0.54	0.233333	4.70474	2.81579	2.31429
ENSMUSG00000032218	Ccnb2	3.01	4.19	2.44	0.3	0.17	0.51	10.98	4.02	11.56	0.4	0.59	0.09	0.87	0.7	0.39	0.39	0.84	0.6		3.21333	0.326667	8.85333	0.36	0.653333	0.61	9.83673	24.5926	1.07104
ENSMUSG00000022965	Ifngr2	17.96	18.21	18.61	4.55	3.91	6.66	21.74	21.1	22.4	5.65	6.62	7.18	6.27	6.9	6.12	4.82	4.36	4.23		18.26	5.04	21.7467	6.48333	6.43	4.47	3.62302	3.35424	1.43848
ENSMUSG00000047222	Ear11	0.3	0.83	1.12	0.59	0	0	0	0	0.12	0	0	0	1.15	1.9	2.62	73.44	40.24	56.19		0.75	0.196667	0.04	0	1.89	56.6233	3.81356	#DIV/0!	0.0333785
ENSMUSG00000022969	Il10rb	14.78	14.39	18.71	4.58	4.5	5.51	22.19	18.18	19.84	4.49	3.84	4.11	8.85	8.97	6.69	1.19	0.87	0.96		15.96	4.86333	20.07	4.14667	8.17	1.00667	3.2817	4.84003	8.11589
ENSMUSG00000055805	Fmnl1	3.64	3.55	4.86	0.41	0.37	0.7	7.24	5.89	5.09	0.42	0.77	1.09	3.73	2.38	1.77	0.49	0.61	0.41		4.01667	0.493333	6.07333	0.76	2.62667	0.503333	8.14189	7.99123	5.21854
ENSMUSG00000063704	Mapk15	2.46	2.27	2.77	9.09	5.69	13.31	5.61	3.86	3.68	7.97	21.96	60.58	2.06	2.18	1.64	4.5	8.27	6.03		2.5	9.36333	4.38333	30.17	1.96	6.26667	0.266999	0.145288	0.312766
ENSMUSG00000027456	Sdcbp2	3.8	2.77	3.64	0.46	0.06	0.23	4.13	2.54	2.79	0.13	0.07	0	0.18	0.85	0.72	0.28	0.14	0.21		3.40333	0.25	3.15333	0.0666667	0.583333	0.21	13.6133	47.3	2.77778
ENSMUSG00000026676	Ccdc3	5.09	5.08	6.64	0.85	1.19	0.98	4.29	4.59	7.98	0.54	0.49	0.29	2.11	2.06	1.9	0.84	0.87	0.29		5.60333	1.00667	5.62	0.44	2.02333	0.666667	5.56623	12.7727	3.035
ENSMUSG00000033589	Reep4	19.4	17.64	16.01	6.12	4.66	7.15	23.81	19.72	23.9	7.44	10.52	12.16	21.51	24.86	16.54	13.84	13.47	13.2		17.6833	5.97667	22.4767	10.04	20.97	13.5033	2.95873	2.23871	1.55295
ENSMUSG00000026678	Rgs5	24.92	30.13	32.18	10.42	12.56	10.1	34.6	24.69	27.89	7.4	5.95	2.89	2.59	7.81	6.31	3.62	3	3.89		29.0767	11.0267	29.06	5.41333	5.57	3.50333	2.63694	5.36823	1.58991
ENSMUSG00000024818	Slc25a45	8.65	9.23	10.95	9.97	11.01	3.96	10.94	11.36	8.38	20.35	16.35	23.97	7.64	5.67	2.74	29.1	22.54	29.8		9.61	8.31333	10.2267	20.2233	5.35	27.1467	1.15597	0.505687	0.197078
ENSMUSG00000010122	Slc47a1	34.49	29.51	30.98	29.71	34.66	25.39	22.08	23.28	19.13	35.1	31.6	19.05	9.05	9.96	9.96	30.41	26.37	30.08		31.66	29.92	21.4967	28.5833	9.65667	28.9533	1.05816	0.75207	0.333525
ENSMUSG00000061848	AC102103.10	83.49	86.18	81.79	43.86	32.17	125.38	87.89	99.84	91.65	52.64	67.05	70.26	108.84	87.4	72.96	98.16	72.43	87.42		83.82	67.1367	93.1267	63.3167	89.7333	86.0033	1.2485	1.47081	1.04337
ENSMUSG00000030035	Wbp1	40.42	33.17	39.27	32.45	28.01	32.22	40.73	38.97	37.79	33.41	46.4	53.76	27.8	19.8	18.88	57.96	47.15	48.3		37.62	30.8933	39.1633	44.5233	22.16	51.1367	1.21774	0.879614	0.433349
ENSMUSG00000030036	Gcs1	24.95	24.77	22.73	20.03	17.3	28.24	19.5	21.14	19.71	18.97	24.12	35.71	24.37	18.16	14.23	44.75	45.56	46.05		24.15	21.8567	20.1167	26.2667	18.92	45.4533	1.10493	0.765863	0.416251
ENSMUSG00000037025	Foxa2	15.77	11.29	17.01	14.56	12.64	15.06	21.96	18.55	18.48	11.48	36.8	112.06	20.15	17.12	10.64	48.57	41.63	31.75		14.69	14.0867	19.6633	53.4467	15.97	40.65	1.04283	0.367906	0.392866
ENSMUSG00000024927	Rela	41.25	35.04	42.52	25.54	18.07	19.24	52.78	41.42	47.64	26.87	39.21	41.16	47.06	50.16	39.9	49.22	42.17	39.41		39.6033	20.95	47.28	35.7467	45.7067	43.6	1.89037	1.32264	1.04832
ENSMUSG00000024254	Abcg8	22.66	23.49	18.52	43.22	36.62	32.43	12.69	18.76	13.38	17.93	18.51	19.44	12.69	17.94	13.1	33.02	31.32	30.75		21.5567	37.4233	14.9433	18.6267	14.5767	31.6967	0.576022	0.802255	0.45988
ENSMUSG00000079057	Cyp4v3	70.65	73.09	70.14	90.67	125.57	70.34	63.62	67.61	53.38	168.51	121.26	117.4	13.02	17.72	21.83	222.37	247.79	260.81		71.2933	95.5267	61.5367	135.723	17.5233	243.657	0.746319	0.453398	0.0719181
ENSMUSG00000061689	Dlgap4	11.63	10.25	11.95	3.91	2.79	4.11	15.26	13.04	11.29	3.71	6.56	9	12.21	9.85	8.37	8.66	6.63	6.64		11.2767	3.60333	13.1967	6.42333	10.1433	7.31	3.12951	2.05449	1.3876
ENSMUSG00000001020	S100a4	8.07	10.95	12.7	0.73	0.38	0	10.28	10.59	9.3	0.35	0.2	0	4.34	5.75	1.55	0.28	0.16	0		10.5733	0.37	10.0567	0.183333	3.88	0.146667	28.5766	54.8545	26.4545
ENSMUSG00000041625	a2ld1	26.78	22.3	25.45	43.6	43.96	68.29	34.92	33.77	32.62	49.49	61.64	57.97	36.94	29.43	29.58	72.97	60.41	68.82		24.8433	51.95	33.77	56.3667	31.9833	67.4	0.478216	0.599113	0.47453
ENSMUSG00000001025	S100a6	20.95	17.76	28.81	4.08	1.96	1.89	52.55	44.94	48.52	0.79	1.11	1.4	14.52	27.7	11.8	2.17	0.87	1.39		22.5067	2.64333	48.67	1.1	18.0067	1.47667	8.5145	44.2455	12.1941
ENSMUSG00000023224	Serping1	452.95	401.65	419.05	826.4	550.36	537.04	411.03	567.5	413.1	583.1	717.52	712.5	212.27	211.98	204.18	714.99	613.83	659.72		424.55	637.933	463.877	671.04	209.477	662.847	0.665508	0.69128	0.316026
ENSMUSG00000004038	Gstm3	3399.48	3353.24	3569.23	64.51	52.07	41.07	3497.49	2691.99	3666.33	54.47	80.86	60.15	11.89	5.48	7.74	0.71	0.8	0.86		3440.65	52.55	3285.27	65.16	8.37	0.79	65.4738	50.4185	10.5949
ENSMUSG00000048277	Syngr2	96	77.1	91.69	51.53	51.89	43.79	106.72	110.18	103.8	66.72	97.64	108.66	88.23	72.4	53.9	82.75	75.48	66.16		88.2633	49.07	106.9	91.0067	71.51	74.7967	1.79872	1.17464	0.956059
ENSMUSG00000031445	Proz	111.82	100.81	110.78	159.69	170.01	149.39	101.68	116.46	105.59	159.49	131.65	132.44	70.83	68.08	55.92	142.9	117.28	142.13		107.803	159.697	107.91	141.193	64.9433	134.103	0.675051	0.764271	0.484278
ENSMUSG00000004032	Gstm5	20.29	25.09	27.13	7.06	9.98	8.35	23.57	25.67	27.32	8.11	6.99	4.65	14.25	15.62	13.19	6.35	8.33	8.97		24.17	8.46333	25.52	6.58333	14.3533	7.88333	2.85585	3.87646	1.82072
ENSMUSG00000015745	Plekho1	19.37	19.45	27.11	4.64	3.33	7.22	21.42	20.64	21.63	4.27	5.45	6.16	12.49	10.32	9.09	3.5	3.86	3.5		21.9767	5.06333	21.23	5.29333	10.6333	3.62	4.34036	4.01071	2.93738
ENSMUSG00000000049	Apoh	861.11	1070.41	1062.24	1798.93	2014.6	2280.1	635.95	841.9	968.43	1296.9	1043.99	842.75	889.87	1190.88	813.49	1349.71	1022.84	1342.75		997.92	2031.21	815.427	1061.21	964.747	1238.43	0.491293	0.768391	0.779006
ENSMUSG00000049422	Chchd10	947.41	713.27	860.3	1131.92	708.89	1611.98	705.6	1029.86	693.72	990.16	1995.39	3758.41	2136.01	1185.75	1479.47	2167.91	2466.28	1709		840.327	1150.93	809.727	2247.99	1600.41	2114.4	0.730128	0.360201	0.756911
ENSMUSG00000082341	AL808125.11	0.57	0.32	0.22	0.76	0.32	0.15	6.65	6.58	6.83	1.1	0.42	0.54	2.31	3.23	1.08	2.63	2.63	2.24		0.37	0.41	6.68667	0.686667	2.20667	2.5	0.902439	9.73786	0.882667
ENSMUSG00000059481	Plg	493.7	420.28	468.78	917.53	805.96	666.52	317.03	418.21	404.85	633.83	587.64	645.83	587.59	662.45	482.94	829.06	762.6	833.55		460.92	796.67	380.03	622.433	577.66	808.403	0.578558	0.610555	0.714569
ENSMUSG00000054827	Cyp2c50	12.3	14.89	19.47	45.1	69.95	16.42	21.27	20.53	24.85	104.91	72.47	39.36	46.82	73.87	57.2	11.19	13.55	16.25		15.5533	43.8233	22.2167	72.2467	59.2967	13.6633	0.35491	0.307511	4.33984
ENSMUSG00000039601	Rcan2	17.26	16.87	15.62	1.32	0.78	4.34	12.42	9.68	9.85	2.55	3.22	1.24	7.57	4.65	6.91	4.9	4.79	6.32		16.5833	2.14667	10.65	2.33667	6.37667	5.33667	7.72516	4.55777	1.19488
ENSMUSG00000076258	mmu-mir-689-2	1493.13	1005.96	1389.26	1244.17	1079.59	6177.75	1262.33	1001.85	1095.92	1487.08	4247.2	4780.89	6327.65	1791.51	10592.8	6025.61	9633.22	4109.01		1296.12	2833.84	1120.03	3505.06	6237.33	6589.28	0.457372	0.319548	0.946587
ENSMUSG00000033634	Cml2	91.79	87.34	113.89	168.31	277.28	102.65	109.18	124.12	100.06	275.47	189.49	115.97	10.23	9.83	7.12	70.49	51.47	64.71		97.6733	182.747	111.12	193.643	9.06	62.2233	0.534474	0.573839	0.145605
ENSMUSG00000030103	Bhlhb2	60.53	59.6	69.41	28.31	20.14	17.28	75.1	73.91	73.56	65.89	43.41	35.56	78.08	45.66	53.68	34.63	58.43	60.4		63.18	21.91	74.19	48.2867	59.14	51.1533	2.88361	1.53645	1.15613
ENSMUSG00000041845	Rhod	46.24	33.53	34.57	16.11	15.38	16.88	34.19	41.7	38.22	18.97	23.68	24.04	32.64	36.34	28.17	9.09	11.66	10.19		38.1133	16.1233	38.0367	22.23	32.3833	10.3133	2.36386	1.71105	3.13995
ENSMUSG00000030107	Usp18	8.06	12.36	8.19	3.88	1.7	2.81	7.36	8.36	7.32	3.66	3.75	4.19	0.59	0.33	0.29	1.12	1.75	1.72		9.53667	2.79667	7.68	3.86667	0.403333	1.53	3.41001	1.98621	0.263617
ENSMUSG00000031451	Gas6	73.09	64.39	79.01	31.26	15.85	37.9	130.64	73.67	97.01	7.59	19.08	22.88	54.84	55.5	44.89	21.61	25.74	21.47		72.1633	28.3367	100.44	16.5167	51.7433	22.94	2.54664	6.08113	2.25559
ENSMUSG00000030109	Slc6a12	14.32	11	15.12	35.6	35.99	18.86	12.95	17.2	12.13	38.34	31.42	21.68	39.36	33.6	28.28	56.99	46.32	49.96		13.48	30.15	14.0933	30.48	33.7467	51.09	0.447098	0.46238	0.660534
ENSMUSG00000022270	1810015C04Rik	19.15	25.44	20.28	24.29	20.94	13.68	18.97	20.01	22.96	13.77	8.26	7.27	40.38	122.54	58.96	6.17	7.02	6.06		21.6233	19.6367	20.6467	9.76667	73.96	6.41667	1.10117	2.11399	11.5262
ENSMUSG00000050541	Adra1b	28.16	16.53	17.49	45.89	36.03	45.3	18.69	19.71	18.06	41.22	62.05	81.75	34.78	16.22	17.78	64.5	80.29	65.52		20.7267	42.4067	18.82	61.6733	22.9267	70.1033	0.48876	0.305156	0.327041
ENSMUSG00000026278	Bok	14.51	14.28	12.12	5.37	4.35	13.13	16.54	15.88	22.59	6.17	5.86	12.39	4.56	3.69	3.06	3.55	3.2	2.97		13.6367	7.61667	18.3367	8.14	3.77	3.24	1.79037	2.25266	1.16358
ENSMUSG00000020803	Txndc17	58.98	69.37	75.24	29.02	31.45	30.3	53.62	56.47	55.74	41.81	32.05	26.65	44.06	44.15	47.72	35.13	33.51	38.02		67.8633	30.2567	55.2767	33.5033	45.31	35.5533	2.24292	1.64989	1.27442
ENSMUSG00000027852	Nras	13.61	18.03	15.55	3.72	4.26	4.3	16.1	14.93	14.6	5.94	4.11	2.64	5.37	6.09	5.06	4.38	3.66	4.48		15.73	4.09333	15.21	4.23	5.50667	4.17333	3.84283	3.59574	1.31949
ENSMUSG00000020805	Slc13a5	3.65	2.09	2.14	1.74	1.05	1.04	2.21	2.2	1.86	0.29	0.26	0.2	12.7	13.39	8.81	4.7	3.13	4.42		2.62667	1.27667	2.09	0.25	11.6333	4.08333	2.05744	8.36	2.84898
ENSMUSG00000020806	Rhbdf2	18.65	13.62	18.7	6.3	3.15	2.95	19.93	15.64	17.68	4.37	7.37	9.65	32.4	31.96	30.35	7.19	6.74	6.09		16.99	4.13333	17.75	7.13	31.57	6.67333	4.11048	2.48948	4.73077
ENSMUSG00000005103	Wdr1	49.38	60.42	48.85	13.14	12.11	10.35	54.22	43.66	47.6	15.09	12.7	14.24	28.3	32.28	24.06	15.84	14.38	15.34		52.8833	11.8667	48.4933	14.01	28.2133	15.1867	4.45646	3.46134	1.85777
ENSMUSG00000026271	Gpr35	2.94	4.56	3.14	0.28	0.24	0.29	3.35	3.22	4.72	0.43	0.38	1.47	13.78	9.57	6.25	0.56	0.11	0		3.54667	0.27	3.76333	0.76	9.86667	0.223333	13.1358	4.95175	44.1791
ENSMUSG00000040663	Clcf1	13.96	11.67	16.72	1.15	0.43	0.25	30.71	21.57	25.59	0.46	0.77	1.07	17.12	23.03	21.32	1.21	0.99	0.66		14.1167	0.61	25.9567	0.766667	20.49	0.953333	23.1421	33.8565	21.493
ENSMUSG00000040660	Cyp2b9	23.23	36.91	22.81	73.38	56.18	62.79	12.33	7.61	6.88	0	0.05	0	0	0.13	0.09	0	0	0		27.65	64.1167	8.94	0.0166667	0.0733333	0	0.431245	536.4	#DIV/0!
ENSMUSG00000026272	Agxt	44.02	41	37.26	133.96	137.84	247.59	42.44	86.71	76	103.41	117.76	143.7	60.14	62.21	54.66	83.34	82.21	95.62		40.76	173.13	68.3833	121.623	59.0033	87.0567	0.23543	0.562255	0.677758
ENSMUSG00000026276	09/02/11	12.21	16.54	14.11	5.55	8.13	4.65	14.24	11.47	13.38	7.85	5.36	1.82	3.64	5.77	4.32	2.72	2.63	4.11		14.2867	6.11	13.03	5.01	4.57667	3.15333	2.33824	2.6008	1.45137
ENSMUSG00000027074	Slc43a3	10.08	11.88	15.13	9.15	10.37	6.84	22.78	14.24	25.61	15.33	13.85	13.24	8.43	14.6	9.05	3.54	3.68	2.85		12.3633	8.78667	20.8767	14.14	10.6933	3.35667	1.40706	1.47643	3.1857
ENSMUSG00000027078	Ube2l6	54.9	62.42	53.53	51.63	35.96	39.45	45.48	46.9	47.11	37.59	45.91	36.87	17.1	12.67	10.46	35.46	31.33	35.32		56.95	42.3467	46.4967	40.1233	13.41	34.0367	1.34485	1.15884	0.393987
ENSMUSG00000026074	Map4k4	5.34	6.63	5.6	1.07	1.02	1.94	9.32	6.09	10.68	1.35	1.86	1.39	4.67	7.79	6.19	1.12	0.91	1.01		5.85667	1.34333	8.69667	1.53333	6.21667	1.01333	4.3598	5.67174	6.13487
ENSMUSG00000040466	Blvrb	317.05	259.46	234.22	53.26	36.37	81.2	261.81	241.44	197.13	87.09	205.08	298.26	132.57	99.22	120.57	98.55	89.9	76.21		270.243	56.9433	233.46	196.81	117.453	88.22	4.74583	1.18622	1.33137
ENSMUSG00000018217	Pmp22	4.73	5.29	5.61	1.7	2.84	2.03	8.15	7.24	10.83	2.5	3.26	2.52	17.78	20.09	10.4	1.19	1.55	1.57		5.21	2.19	8.74	2.76	16.09	1.43667	2.379	3.16667	11.1995
ENSMUSG00000030214	1100001H23Rik	20.05	21.85	15.68	14.96	13.43	9.77	12.33	9.76	13.56	15.49	16.06	14.99	1.47	1.38	1.31	10.76	7.84	11.49		19.1933	12.72	11.8833	15.5133	1.38667	10.03	1.50891	0.766008	0.138252
ENSMUSG00000030217	Art4	2.12	2.33	3.08	0.63	0.56	0.31	9.63	7.66	9.65	1.27	0.84	0.76	1.63	2.95	1.87	0.36	0.67	0.82		2.51	0.5	8.98	0.956667	2.15	0.616667	5.02	9.38676	3.48649
ENSMUSG00000039519	Cyp7b1	4.26	3.59	4.81	29.7	43.26	23.05	4.16	5.94	5.01	239.91	91.97	137.34	14.88	14.7	23.97	1713.88	1684.46	1627.26		4.22	32.0033	5.03667	156.407	17.85	1675.2	0.131861	0.0322024	0.0106554
ENSMUSG00000069633	Pex11c	10.57	8.85	10.28	14.66	13.5	20.16	11.39	12.43	11.81	15.65	18.14	21.33	8.8	4.69	4.63	22.03	22.25	21.6		9.9	16.1067	11.8767	18.3733	6.04	21.96	0.614652	0.646408	0.275046
ENSMUSG00000030218	Mgp	38.32	31.01	43.51	4.68	4.64	10.84	61.42	28.37	54.62	2.12	2.59	4.64	16.74	53.79	15.62	3.95	4.05	4.81		37.6133	6.72	48.1367	3.11667	28.7167	4.27	5.59722	15.4449	6.72521
ENSMUSG00000015355	Cd48	6.49	7.05	9.23	1.92	1.84	0.49	9.51	8.37	9.1	1.71	0.89	1.05	2.07	2.43	1.56	0.24	0.13	0.17		7.59	1.41667	8.99333	1.21667	2.02	0.18	5.35765	7.39178	11.2222
ENSMUSG00000031924	Cyb5b	76.4	77.73	65.02	70.92	118.25	75.99	76.56	65.01	62.01	160.98	132.53	88.14	40.73	32.53	28.9	78.49	81.77	106.45		73.05	88.3867	67.86	127.217	34.0533	88.9033	0.826482	0.533421	0.383038
ENSMUSG00000021263	Degs2	1.5	2.43	3.69	0.67	0.12	0	5.26	2.89	1.78	0.1	0.16	0.19	0.2	3.28	0.67	0.44	0.06	0.06		2.54	0.263333	3.31	0.15	1.38333	0.186667	9.64557	22.0667	7.41071
ENSMUSG00000021262	Evl	5.5	6.02	6.39	1.07	0.65	0.65	9.9	9.22	9.56	1.02	1.26	2.1	2.54	3.03	2.22	0.41	0.21	0.42		5.97	0.79	9.56	1.46	2.59667	0.346667	7.55696	6.54795	7.49038
ENSMUSG00000047822	EG624219	51.31	32.35	98	41.99	30.56	66.26	94.85	36.95	42.16	144.27	229.01	336.62	51.59	15.34	15.08	12.86	153.06	65.7		60.5533	46.27	57.9867	236.633	27.3367	77.2067	1.3087	0.245049	0.354071
ENSMUSG00000040699	Limd2	29.21	24.3	30.05	14.93	10.84	8.9	38.07	33.74	29.6	8.96	8.35	11.04	4.44	3.62	2.69	2.22	2.81	2.19		27.8533	11.5567	33.8033	9.45	3.58333	2.40667	2.41015	3.57707	1.48892
ENSMUSG00000036887	C1qa	167.1	154.35	161.5	47.24	18.15	37.87	208.6	194.57	183.91	36.3	69.81	82.7	231.2	199.72	141.03	22.9	28.52	16.46		160.983	34.42	195.693	62.9367	190.65	22.6267	4.67703	3.10937	8.4259
ENSMUSG00000029050	Ski	19.2	19.57	21.18	10.53	9.26	8.77	22.13	15.75	18.48	9.59	13.1	20.63	20	19.44	19.11	7.94	11.83	9.11		19.9833	9.52	18.7867	14.44	19.5167	9.62667	2.09909	1.30102	2.02735
ENSMUSG00000036880	Acaa2	237.3	196.74	210.1	370.82	376.9	547.84	230.7	277.5	265.68	388.36	478.9	433.63	214.74	185.01	198.32	374.46	324.92	370.36		214.713	431.853	257.96	433.63	199.357	356.58	0.49719	0.594885	0.55908
ENSMUSG00000022178	Jub	7.14	6.72	7.66	0.54	0.89	0.98	15.71	12.87	14.55	3.17	5.25	6.53	10.69	14.75	8.9	3.26	3.72	3.33		7.17333	0.803333	14.3767	4.98333	11.4467	3.43667	8.92946	2.88495	3.33075
ENSMUSG00000023175	Bsg	348.11	339.94	369.84	271.87	174.32	263.23	426.16	370.96	394.6	202.14	316.26	376.06	501.49	359.95	425.18	350.97	291.93	289.57		352.63	236.473	397.24	298.153	428.873	310.823	1.4912	1.33233	1.3798
ENSMUSG00000026414	Tnnt2	5.4	5.5	9.65	7.09	2.39	86.97	6.98	3.65	6.63	6.03	17.84	0.67	0.88	0.8	1.64	0.3	0.2	0.21		6.85	32.15	5.75333	8.18	1.10667	0.236667	0.213064	0.703341	4.67606
ENSMUSG00000026417	Pigr	152.83	152.8	114.86	452.68	349.54	454.92	59.01	94.83	83.74	250.54	208.24	213.49	160.37	178.62	174.13	370.76	298.53	320.52		140.163	419.047	79.1933	224.09	171.04	329.937	0.334481	0.3534	0.518403
ENSMUSG00000002058	Unc119	7.15	8.42	9.95	2.8	3.29	7.02	15.83	15.21	15.83	3.06	7.22	6.56	4.93	4.7	4.2	2.52	3.32	2.39		8.50667	4.37	15.6233	5.61333	4.61	2.74333	1.94661	2.78325	1.68044
ENSMUSG00000022174	Dad1	300.09	340.35	351.69	215.89	195.34	158.66	286.54	292.69	244.53	242.19	263.28	255.76	337.93	234.14	265.47	433.34	305.65	370.48		330.71	189.963	274.587	253.743	279.18	369.823	1.74091	1.08214	0.754901
ENSMUSG00000022175	Lrp10	47.24	44.36	46.1	26.88	17.78	32.1	60.01	56.15	57.4	26.14	39.54	55.74	64.73	67.83	36.52	60.77	49.04	47.02		45.9	25.5867	57.8533	40.4733	56.36	52.2767	1.7939	1.42942	1.07811
ENSMUSG00000046598	Bdh1	132.09	135.34	110.28	155.42	121.69	148.58	140.31	134.86	157.96	86.3	123.07	133.27	42.73	24.61	30.85	132.71	118.88	122.69		125.903	141.897	144.377	114.213	32.73	124.76	0.887289	1.2641	0.262344
ENSMUSG00000067279	Ppp1r3c	14.77	18.2	11.45	11.63	35.73	32.84	6.15	7.14	5.87	53.12	33.44	10.21	1.04	0.74	2.38	3.61	8.48	9.59		14.8067	26.7333	6.38667	32.2567	1.38667	7.22667	0.553865	0.197995	0.191882
ENSMUSG00000067276	Capn6	0.88	1.1	2.15	0.2	0.31	0.12	2.4	2.47	4.95	0.16	0.22	0.13	0.04	0.06	0.06	0.08	0.02	0.05		1.37667	0.21	3.27333	0.17	0.0533333	0.05	6.55556	19.2549	1.06667
ENSMUSG00000031271	Serpina7	22.59	36.54	18.03	6.13	14.16	5.45	43.92	32.01	38.32	4.29	4.07	1.56	1.32	2.67	1.96	0.15	1.32	2.27		25.72	8.58	38.0833	3.30667	1.98333	1.24667	2.99767	11.5171	1.59091
ENSMUSG00000031278	Acsl4	17.48	21.24	18.89	6.06	8.6	3.35	19	17.69	18.41	8.47	5.77	3.94	11.05	16.22	10.43	3.71	4.15	6.95		19.2033	6.00333	18.3667	6.06	12.5667	4.93667	3.19878	3.0308	2.54558
ENSMUSG00000074794	Arrdc3	10	7.17	9.89	17.17	43.91	18.05	11.7	15.73	17.3	17.55	6.41	5.3	3.12	8.51	4.18	8	6.17	10.22		9.02	26.3767	14.91	9.75333	5.27	8.13	0.341969	1.52871	0.648216
ENSMUSG00000022790	Igsf11	11.53	15.31	11.78	10.98	9.32	4.05	17.07	10.86	12.81	4.97	5.61	4.53	8.81	9.08	9.03	8.96	9.11	10.18		12.8733	8.11667	13.58	5.03667	8.97333	9.41667	1.58604	2.69623	0.95292
ENSMUSG00000021190	Lgmn	86.89	98.7	91.18	20.79	17.2	20.59	93.99	86.7	114.3	20.92	24.12	26.01	74.08	91.29	59.84	12.72	10.83	12.06		92.2567	19.5267	98.33	23.6833	75.07	11.87	4.72465	4.15186	6.32435
ENSMUSG00000029552	Tes	7.26	9.61	7.92	0.27	0.23	0.09	10.53	8.19	10.43	0.76	0.25	0.24	1.82	2.83	1.4	0.04	0.07	0.07		8.26333	0.196667	9.71667	0.416667	2.01667	0.06	42.0169	23.32	33.6111
ENSMUSG00000003348	Mobkl2a	12.57	10.11	9.93	4.42	2.73	6.8	13.99	10.65	14.32	2.61	4.96	8.04	11.85	10.27	4.52	4.72	4.84	4.15		10.87	4.65	12.9867	5.20333	8.88	4.57	2.33763	2.49584	1.94311
ENSMUSG00000031078	Cttn	13.26	12.58	10.79	4.24	4.04	6.08	17.12	13.43	15.91	4.38	5.68	3.65	5.77	6.09	4.82	4.32	3.76	3.97		12.21	4.78667	15.4867	4.57	5.56	4.01667	2.55084	3.38877	1.38423
ENSMUSG00000064871	SNORD58	5.52	4.01	5.82	0	1.15	0.79	3.33	0.65	0.65	1.99	0	0	1.09	1.35	0.65	0	0	1.21		5.11667	0.646667	1.54333	0.663333	1.03	0.403333	7.91237	2.32663	2.55372
ENSMUSG00000040713	Creg1	356.23	346.23	329.63	154.04	172.66	277.88	342.24	370.17	374.81	154.66	243.2	531.52	408.7	275.9	284.51	471.34	575.61	516.68		344.03	201.527	362.407	309.793	323.037	521.21	1.70712	1.16983	0.619782
ENSMUSG00000040711	Sh3pxd2b	5.72	7.64	7.06	0.32	0.2	0.18	7.88	5.82	7.39	0.21	0.32	0.22	5.41	6.26	4.83	0.39	0.22	0.23		6.80667	0.233333	7.03	0.25	5.5	0.28	29.1714	28.12	19.6429
ENSMUSG00000025014	Dntt	0	0	0	0.28	0.12	0.02	0.64	0.26	0.72	0.82	0.89	0.04	9.06	5.42	5.58	30.97	39.91	46.22		0	0.14	0.54	0.583333	6.68667	39.0333	0	0.925714	0.171307
ENSMUSG00000057400	Es1	176.6	161.72	211.67	401.77	505.78	381.15	219.51	265.11	284.36	318.29	237.43	164.68	118.31	189.76	111.73	157.64	141.95	190.76		183.33	429.567	256.327	240.133	139.933	163.45	0.426779	1.06743	0.856123
ENSMUSG00000040715	Rsc1a1	28.86	22.81	28.75	40.43	39.76	31.16	28.52	28.67	29.28	42.56	46.73	51.42	42.38	52.79	52.05	94.98	82.62	81.58		26.8067	37.1167	28.8233	46.9033	49.0733	86.3933	0.722227	0.614526	0.568022
ENSMUSG00000014599	Csf1	18.46	17.27	20.25	2.83	2.54	2.19	16.5	12.51	15.02	3.56	3.93	4.22	7.05	5.52	4.36	3.64	2.35	2.45		18.66	2.52	14.6767	3.90333	5.64333	2.81333	7.40476	3.76003	2.00592
ENSMUSG00000009905	Kdsr	12.09	9.01	9.22	3.93	3.16	3.09	12.55	10.55	10.96	4	4.1	2.37	7.28	6.72	5.26	5.68	5.57	5.98		10.1067	3.39333	11.3533	3.49	6.42	5.74333	2.97839	3.2531	1.11782
ENSMUSG00000028837	Psmb2	137.65	147.05	126.62	104.54	83.41	66.46	156.41	135.09	134.45	104.63	125.28	111.95	111.79	87.98	89	100.41	79.31	92.49		137.107	84.8033	141.983	113.953	96.2567	90.7367	1.61676	1.24598	1.06084
ENSMUSG00000025511	Tspan4	71.88	42.5	65.88	25.38	24.89	27.82	60.14	70.29	63.73	20.26	35.61	51.68	198.91	149.5	121.13	62.53	72.7	58.71		60.0867	26.03	64.72	35.85	156.513	64.6467	2.30836	1.8053	2.42106
ENSMUSG00000025510	Cd151	71.86	74.53	76.23	34.29	28.68	37.46	92.37	77.17	85.29	27.79	42.09	42.43	49.93	55.46	44.95	55.45	37.22	42.53		74.2067	33.4767	84.9433	37.4367	50.1133	45.0667	2.21667	2.26899	1.11198
ENSMUSG00000034135	BC033915	15.51	13.29	16.49	14.63	11.41	8.5	17.91	19.82	17.12	11.12	12.87	15.91	25.94	36.93	28.17	17.92	14.81	15.29		15.0967	11.5133	18.2833	13.3	30.3467	16.0067	1.31123	1.37469	1.89588
ENSMUSG00000028838	Extl1	2.8	2.11	2.83	4.86	4.45	5.04	0.39	0.52	0.32	1.57	2.39	3.36	7.16	2.46	3.49	18.34	14.39	12.47		2.58	4.78333	0.41	2.44	4.37	15.0667	0.539373	0.168033	0.290044
ENSMUSG00000035199	Arl6ip5	155.1	176.92	121.15	19.1	16.64	22.34	76.95	56.08	69.35	17.45	18.49	14.74	26.07	29.37	25.51	18.86	18.54	22.58		151.057	19.36	67.46	16.8933	26.9833	19.9933	7.80251	3.99329	1.34962
ENSMUSG00000056313	1810011O10Rik	95.22	87.07	73.28	54.46	14.09	25.25	72.49	54.06	66.33	18.15	43.99	13.25	186.25	164.83	191.54	46.51	118.89	73.17		85.19	31.2667	64.2933	25.13	180.873	79.5233	2.72463	2.55843	2.27447
ENSMUSG00000057228	Aadat	25.03	23.48	26.52	46.02	66.23	27.29	17.14	21.67	19.61	138.87	65.34	55.75	32.6	46.18	29.5	145.35	102.26	140.54		25.01	46.5133	19.4733	86.6533	36.0933	129.383	0.537695	0.224727	0.278964
ENSMUSG00000029994	Anxa4	42.57	57.75	52.11	16.93	18.47	10.99	48.87	44.56	43.65	19.57	13.63	7.37	14.41	22.53	15.72	8.73	10.39	13.14		50.81	15.4633	45.6933	13.5233	17.5533	10.7533	3.28584	3.37885	1.63236
ENSMUSG00000045680	Tcf21	9.44	5.54	15.96	3.7	3.5	9.44	21.18	11.38	18.63	2.28	4.56	5.05	6.7	4.87	4.83	2.3	2.31	2.68		10.3133	5.54667	17.0633	3.96333	5.46667	2.43	1.85937	4.3053	2.24966
ENSMUSG00000029304	Spp1	273.97	437.62	545.55	14.65	13.26	4.87	724.73	418.37	628.7	19.85	11.95	8.79	56.28	117.11	90.32	34.68	26.81	32.33		419.047	10.9267	590.6	13.53	87.9033	31.2733	38.3508	43.6511	2.81081
ENSMUSG00000069096	AC123747.26	11.22	10.46	13.48	4.5	15.3	13.58	4.57	3.15	4.63	21.61	21.39	1.03	6.21	5.38	4.64	4.66	4.06	3.98		11.72	11.1267	4.11667	14.6767	5.41	4.23333	1.05333	0.280491	1.27795
ENSMUSG00000022421	Cbx6	2.29	1.94	2.37	1	0.94	1.69	7.8	3.84	6.37	0.59	0.99	1.88	3.15	3.66	3.08	1.68	2.01	1.65		2.2	1.21	6.00333	1.15333	3.29667	1.78	1.81818	5.2052	1.85206
ENSMUSG00000023829	Slc22a1	70.7	72.89	69.38	117.05	110.04	182.77	109.05	76.77	83.81	138.89	187.68	166.36	24.8	19.93	18.89	145.37	129.01	144.76		70.99	136.62	89.8767	164.31	21.2067	139.713	0.519616	0.546995	0.151787
ENSMUSG00000005610	Eif4g2	114.13	119.9	118.04	75.66	88.59	48.71	118.6	101.06	102.27	95.93	95.44	70.19	97.39	108.55	91.3	68.49	79.82	77.44		117.357	70.9867	107.31	87.1867	99.08	75.25	1.65322	1.23081	1.31668
ENSMUSG00000029309	Sparcl1	17.62	19.97	22.82	2.65	3.15	4.49	28.19	19.58	38.62	1.7	1.86	1.14	2.69	6.01	2.98	0.81	0.99	0.74		20.1367	3.43	28.7967	1.56667	3.89333	0.846667	5.87075	18.3809	4.59843
ENSMUSG00000048644	Ctxn1	4.34	4.02	7.67	1.02	1.09	0.64	15.07	7.71	10.77	0.84	1.7	3.08	2.5	4.23	2.91	1.18	1.02	1.25		5.34333	0.916667	11.1833	1.87333	3.21333	1.15	5.82909	5.96975	2.7942
ENSMUSG00000022223	2310014G06Rik	34.34	30.95	35.47	14.81	9.52	8.66	31.68	32.62	32.91	11.13	17.97	18.87	23.87	14.07	15.99	22.9	19.6	23.08		33.5867	10.9967	32.4033	15.99	17.9767	21.86	3.05426	2.02647	0.822354
ENSMUSG00000029233	Srd5a2l	15.47	16.43	14.64	4.94	5.59	3.1	17.42	17.42	15.25	5.46	4.66	4.43	6.21	8.22	6.85	2.58	2.4	3.31		15.5133	4.54333	16.6967	4.85	7.09333	2.76333	3.41453	3.44261	2.56695
[truncated: 814 more rows]
