# Supplementary material for: Comparative Analysis and Modeling of the Severity of Steatohepatitis in DDC-Treated Mouse Strains
Source: PLoS One. 2014 Oct 27;9(10):e111006. doi: 10.1371/journal.pone.0111006 (PMC4210132; doi:10.1371/journal.pone.0111006)
Supplement: Table S3 — Differentially expressed genes irrespective of strain. (XLS) [file pone.0111006.s003.xls]

## Sheet: Table S3
ENSEMBL ID	MGI symbol	LogFC (log2 fold change)	LogCPM (log2 counts-per-million)	PValue(DDC vs Control)	FDR (False discovery rate, adjusted pvalues with Benjamini and Hochberg's algorithm)
ENSMUSG00000026547	Tagln2	-3.6745	7.39886	1.3e-158	1.47e-154
ENSMUSG00000050335	Lgals3	-5.0779	7.52738	1.2e-156	6.77e-153
ENSMUSG00000030605	Mfge8	-3.90633	7.35305	2.14e-145	8.07e-142
ENSMUSG00000018796	Acsl1	2.22727	8.67756	3.03e-135	8.56e-132
ENSMUSG00000038092	Hsd3b5	11.8489	6.91351	7.78e-128	1.76e-124
ENSMUSG00000018774	Cd68	-3.38911	7.16937	4.36e-124	8.21e-121
ENSMUSG00000029816	Gpnmb	-9.61406	7.2709	4.8e-122	7.74e-119
ENSMUSG00000015083	C8g	2.00102	8.67536	1.45e-111	2.05e-108
ENSMUSG00000038754	Elovl3	8.39232	7.58821	4.08e-104	5.13e-101
ENSMUSG00000035385	Ccl2	-5.34691	5.89031	2.27e-97	2.56e-94
ENSMUSG00000018927	Ccl6	-3.70144	5.95731	8.15e-96	8.37e-93
ENSMUSG00000030378	2810007J24Rik	7.45286	7.76004	3.47e-94	3.27e-91
ENSMUSG00000049723	Mmp12	-8.09725	5.08494	1.21e-93	1.05e-90
ENSMUSG00000050359	Sprr1a	-9.0192	8.57582	3.44e-93	2.78e-90
ENSMUSG00000062181	EG13909	4.83698	6.97109	7.07e-91	5.33e-88
ENSMUSG00000024424	Ttc39c	2.23825	7.36375	9.65e-91	6.82e-88
ENSMUSG00000021190	Lgmn	-2.17513	6.9755	5.24e-88	3.48e-85
ENSMUSG00000041698	Slco1a1	9.64498	5.25763	3.16e-85	1.98e-82
ENSMUSG00000001131	Timp1	-6.31281	4.96301	1.29e-84	7.69e-82
ENSMUSG00000000673	Haao	1.79557	9.34766	2.51e-82	1.42e-79
ENSMUSG00000039131	Gipc2	-5.88385	5.03964	8.11e-82	4.37e-79
ENSMUSG00000038576	Susd4	6.20837	5.11741	1.77e-81	9.1e-79
ENSMUSG00000023992	Trem2	-6.30124	5.23502	1.05e-75	5.17e-73
ENSMUSG00000001506	Col1a1	-4.4001	6.00015	4.07e-74	1.91e-71
ENSMUSG00000038217	2010305C02Rik	2.31578	6.80749	4.54e-74	2.05e-71
ENSMUSG00000051439	Cd14	-5.54309	6.47044	2.28e-72	9.91e-70
ENSMUSG00000032231	Anxa2	-4.08766	7.11951	1.5e-71	6.3e-69
ENSMUSG00000030579	Tyrobp	-2.94639	7.06812	5.22e-71	2.11e-68
ENSMUSG00000006519	Cyba	-2.68687	6.36193	8.3e-71	3.24e-68
ENSMUSG00000052151	Ppap2c	-2.13413	6.4113	3.13e-69	1.18e-66
ENSMUSG00000028581	Laptm5	-3.03841	6.6392	1.22e-68	4.43e-66
ENSMUSG00000030483	Cyp2b10	-6.70617	6.1301	4.39e-68	1.55e-65
ENSMUSG00000026669	Mcm10	3.43044	4.96567	6.45e-68	2.21e-65
ENSMUSG00000031725	AU018778	2.12934	7.78854	2.9e-67	9.5e-65
ENSMUSG00000031767	Nudt7	3.55847	8.28841	2.94e-67	9.5e-65
ENSMUSG00000007891	Ctsd	-1.32426	9.63883	6e-67	1.88e-64
ENSMUSG00000027875	Hmgcs2	1.42624	10.1078	7.71e-67	2.36e-64
ENSMUSG00000031375	Bgn	-2.26003	8.51885	1.42e-66	4.23e-64
ENSMUSG00000028843	Sh3bgrl3	-2.46023	7.09135	1.17e-65	3.38e-63
ENSMUSG00000029304	Spp1	-4.24623	9.04133	1.91e-62	5.38e-60
ENSMUSG00000037902	Sirpa	-2.57756	5.89059	5.22e-61	1.44e-58
ENSMUSG00000003585	Sec14l2	1.19553	8.52301	1.12e-60	3e-58
ENSMUSG00000005373	Mlxipl	1.61205	8.14411	2.7e-59	7.09e-57
ENSMUSG00000049382	Krt8	-2.5302	7.12806	6.78e-59	1.74e-56
ENSMUSG00000054263	Lifr	2.74262	5.56167	1.97e-58	4.94e-56
ENSMUSG00000018339	Gpx3	-3.33955	6.89005	2.26e-58	5.54e-56
ENSMUSG00000030340	Scnn1a	3.42663	5.05149	5.82e-58	1.4e-55
ENSMUSG00000038704	0610012D14Rik	2.05215	8.16231	6.12e-58	1.44e-55
ENSMUSG00000060147	Serpinb6a	-2.96873	6.48552	2.55e-57	5.88e-55
ENSMUSG00000066153	OTTMUSG00000000231	6.26964	6.81586	8.78e-57	1.98e-54
ENSMUSG00000027801	Tm4sf4	-1.96554	7.67671	8.39e-56	1.86e-53
ENSMUSG00000026981	Il1rn	-4.52328	4.8029	9.22e-56	2e-53
ENSMUSG00000059326	Csf2ra	-2.91204	5.26564	1.69e-55	3.57e-53
ENSMUSG00000038642	Ctss	-3.54994	7.28948	1.71e-55	3.57e-53
ENSMUSG00000050445	Cyp8b1	4.56362	9.22084	3.25e-55	6.68e-53
ENSMUSG00000047501	Cldn4	-6.45297	4.3932	4.62e-55	9.33e-53
ENSMUSG00000031502	Col4a1	-2.58206	5.67639	1.93e-54	3.82e-52
ENSMUSG00000023043	Krt18	-1.85203	9.13716	2.13e-53	4.15e-51
ENSMUSG00000025479	Cyp2e1	2.53718	11.9541	7.71e-53	1.48e-50
ENSMUSG00000030681	Mvp	-2.17422	5.91383	2.24e-52	4.22e-50
ENSMUSG00000023905	Tnfrsf12a	-3.25829	5.88312	5.19e-52	9.62e-50
ENSMUSG00000064225	Paqr9	3.86082	8.10896	9.37e-52	1.71e-49
ENSMUSG00000059498	Fcgr3	-3.38493	5.15874	1.36e-51	2.44e-49
ENSMUSG00000036216	Leap2	2.88685	6.63568	2.31e-51	4.07e-49
ENSMUSG00000023886	Smoc2	-3.14744	4.984	3.47e-51	6.04e-49
ENSMUSG00000057103	Cml1	2.25001	7.90273	3.5e-50	5.99e-48
ENSMUSG00000029661	Col1a2	-3.87048	5.3152	8.41e-50	1.42e-47
ENSMUSG00000036880	Acaa2	1.33587	9.70006	1.99e-49	3.3e-47
ENSMUSG00000030168	Adipor2	1.30032	8.40303	4.91e-49	8.04e-47
ENSMUSG00000034634	Ly6d	-6.7909	9.66511	6e-49	9.69e-47
ENSMUSG00000018623	Mmp7	-8.34625	5.50222	6.45e-49	1.03e-46
ENSMUSG00000030409	Dmpk	-2.57611	7.29201	7.71e-49	1.21e-46
ENSMUSG00000024158	Hagh	1.55177	8.24133	1.19e-48	1.85e-46
ENSMUSG00000035186	Ubd	-6.95527	6.75444	1.26e-48	1.92e-46
ENSMUSG00000002233	Rhoc	-2.39483	6.35292	2.04e-48	3.08e-46
ENSMUSG00000004558	Ndrg2	1.44143	9.79085	2.95e-48	4.39e-46
ENSMUSG00000040663	Clcf1	-4.15443	4.42468	7.37e-48	1.08e-45
ENSMUSG00000005397	Nid1	-3.7615	5.49019	2.23e-47	3.22e-45
ENSMUSG00000036892	Prodh2	1.99181	7.19587	5.17e-47	7.39e-45
ENSMUSG00000022244	Amacr	1.10558	7.40069	1.18e-46	1.67e-44
ENSMUSG00000030342	Cd9	-3.37422	6.12673	3.06e-46	4.27e-44
ENSMUSG00000037405	Icam1	-2.34139	5.33928	4.43e-46	6.1e-44
ENSMUSG00000009687	Fxyd5	-2.53136	5.15425	5e-46	6.8e-44
ENSMUSG00000018920	Cxcl16	-2.92851	5.12756	1.11e-45	1.49e-43
ENSMUSG00000006360	Crip1	-2.29934	6.06605	1.75e-45	2.3e-43
ENSMUSG00000021508	Cxcl14	-3.96516	4.7597	1.75e-45	2.3e-43
ENSMUSG00000040212	Emp3	-2.34655	5.4854	2.74e-45	3.56e-43
ENSMUSG00000026043	Col3a1	-3.93804	5.87444	4.97e-45	6.38e-43
ENSMUSG00000025405	Inhbc	1.66886	6.55236	1.03e-44	1.31e-42
ENSMUSG00000031844	Hsd17b2	1.42188	7.73724	1.72e-44	2.16e-42
ENSMUSG00000003534	Ddr1	-4.36041	4.22314	3.98e-44	4.95e-42
ENSMUSG00000015340	Cybb	-4.51336	5.11896	5.42e-44	6.65e-42
ENSMUSG00000028278	Rragd	-5.259	4.2699	6.3e-44	7.66e-42
ENSMUSG00000020810	Cygb	-2.64175	5.28111	1.19e-43	1.43e-41
ENSMUSG00000001025	S100a6	-3.54313	5.39955	1.26e-43	1.5e-41
ENSMUSG00000024694	Keg1	2.83251	7.53254	2.18e-43	2.56e-41
ENSMUSG00000031168	Ebp	1.20846	8.83736	2.46e-43	2.85e-41
ENSMUSG00000021135	Slc10a1	2.32535	9.57072	2.47e-43	2.85e-41
ENSMUSG00000076434	Wfdc3	-4.97435	4.08978	3.84e-43	4.38e-41
ENSMUSG00000032068	1600029D21Rik	-4.14046	5.23224	4.33e-43	4.89e-41
ENSMUSG00000032802	Srxn1	-3.25964	7.46233	7.22e-43	8.08e-41
ENSMUSG00000032440	Tgfbr2	-2.35493	5.13079	8.03e-43	8.9e-41
ENSMUSG00000000753	Serpinf1	1.02499	10.1596	8.4e-43	9.21e-41
ENSMUSG00000026728	Vim	-2.55919	6.03232	9.1e-43	9.89e-41
ENSMUSG00000027712	Anxa5	-2.43042	8.24117	1.05e-42	1.13e-40
ENSMUSG00000036887	C1qa	-2.19005	7.83373	1.13e-42	1.2e-40
ENSMUSG00000022665	Ccdc80	-3.32304	5.65644	1.63e-42	1.72e-40
ENSMUSG00000028979	Masp2	1.00897	7.53315	1.68e-42	1.76e-40
ENSMUSG00000046727	0610010O12Rik	-2.4912	6.30231	1.98e-42	2.05e-40
ENSMUSG00000022473	4930570C03Rik	-1.79908	7.13295	2.41e-42	2.47e-40
ENSMUSG00000081534	AC104225.1	-1.79898	7.12513	3.32e-42	3.38e-40
ENSMUSG00000027962	Vcam1	-4.03342	4.92924	4.51e-42	4.55e-40
ENSMUSG00000021208	1810023F06Rik	-3.95111	4.46426	4.77e-42	4.77e-40
ENSMUSG00000075705	Sepx1	1.60155	10.1071	8.84e-42	8.76e-40
ENSMUSG00000034308	4632417N05Rik	1.64253	6.76336	9.95e-42	9.78e-40
ENSMUSG00000033685	Ucp2	-2.17106	6.74088	1.22e-41	1.19e-39
ENSMUSG00000069516	Lyz2	-4.28728	8.32574	1.35e-41	1.3e-39
ENSMUSG00000044986	Tst	1.46992	8.75169	1.91e-41	1.83e-39
ENSMUSG00000006378	Gcat	1.44964	6.86698	2.06e-41	1.96e-39
ENSMUSG00000056666	Retsat	2.21525	7.11102	2.11e-41	1.99e-39
ENSMUSG00000061808	Ttr	1.50049	14.544	3.01e-41	2.81e-39
ENSMUSG00000001473	Tubb6	-2.7171	5.44402	3.21e-41	2.97e-39
ENSMUSG00000040706	Agmat	1.53951	7.82191	3.29e-41	3.02e-39
ENSMUSG00000025481	1190003J15Rik	1.26934	9.24362	4.31e-41	3.93e-39
ENSMUSG00000030218	Mgp	-3.00264	5.66709	5.19e-41	4.7e-39
ENSMUSG00000000739	Sult5a1	7.73848	6.25012	1.17e-40	1.05e-38
ENSMUSG00000066026	Dhrs3	0.98877	8.31007	1.25e-40	1.11e-38
ENSMUSG00000027848	Olfml3	-3.5354	5.2253	1.51e-40	1.33e-38
ENSMUSG00000023913	Pla2g7	-3.64164	4.28381	1.58e-40	1.38e-38
ENSMUSG00000004610	Etfb	1.16942	8.72722	2.33e-40	2.03e-38
ENSMUSG00000026170	Cyp27a1	1.3917	8.96909	9.91e-40	8.55e-38
ENSMUSG00000056888	Glipr1	-4.03724	4.11996	1.26e-39	1.08e-37
ENSMUSG00000066071	Cyp4a12a	3.78761	5.39544	1.5e-39	1.27e-37
ENSMUSG00000058022	9530008L14Rik	1.86489	6.06299	2.17e-39	1.83e-37
ENSMUSG00000011884	Gltp	-2.48183	4.94407	3.39e-39	2.83e-37
ENSMUSG00000049858	Suox	1.4441	7.15552	4.38e-39	3.64e-37
ENSMUSG00000067144	Slc22a7	4.93903	5.58973	4.93e-39	4.06e-37
ENSMUSG00000048779	P2ry6	-3.13387	4.49131	5.53e-39	4.53e-37
ENSMUSG00000000290	Itgb2	-3.3884	4.27496	8.69e-39	7.07e-37
ENSMUSG00000022947	Cbr3	-6.13655	5.63636	3.32e-38	2.68e-36
ENSMUSG00000028961	Pgd	-1.97495	7.18129	3.59e-38	2.87e-36
ENSMUSG00000021594	Srd5a1	2.29514	6.79306	3.61e-38	2.87e-36
ENSMUSG00000074976	Bicc1	-4.35333	4.71961	4.62e-38	3.65e-36
ENSMUSG00000033174	Mgll	1.92355	5.96516	1.02e-37	8e-36
ENSMUSG00000068083	Cyp2d40	4.26494	5.33562	1.16e-37	9.07e-36
ENSMUSG00000026177	Slc11a1	-2.89942	4.64295	1.61e-37	1.25e-35
ENSMUSG00000049091	Sephs2	1.3723	9.18896	1.68e-37	1.29e-35
ENSMUSG00000039457	Ppl	-3.07472	4.47845	1.97e-37	1.51e-35
ENSMUSG00000075517	AC118710.7	2.4661	6.25803	2.73e-37	2.07e-35
ENSMUSG00000034993	Vat1	-1.64428	6.71458	2.8e-37	2.11e-35
ENSMUSG00000046070	Igfals	2.40453	7.62502	3.55e-37	2.66e-35
ENSMUSG00000042289	Hsd3b7	1.55939	8.93824	5e-37	3.72e-35
ENSMUSG00000030208	Emp1	-4.35112	4.18485	5.16e-37	3.81e-35
ENSMUSG00000056071	S100a7a	-4.92312	5.2073	5.23e-37	3.83e-35
ENSMUSG00000056737	Capg	-3.71567	4.12469	5.56e-37	4.05e-35
ENSMUSG00000039745	Htatip2	-1.61206	6.21863	7.38e-37	5.35e-35
ENSMUSG00000082100	AL646043.7	2.28864	5.3156	7.79e-37	5.61e-35
ENSMUSG00000056054	S100a8	-5.46386	5.58295	8.01e-37	5.73e-35
ENSMUSG00000025351	Cd63	-4.59988	3.78872	8.24e-37	5.85e-35
ENSMUSG00000031740	Mmp2	-3.67693	4.50927	8.29e-37	5.85e-35
ENSMUSG00000072849	Serpina1e	5.5775	11.8184	9.57e-37	6.71e-35
ENSMUSG00000031503	Col4a2	-2.3439	5.21486	1.18e-36	8.26e-35
ENSMUSG00000078680	2610016E04Rik	6.5436	4.21949	1.6e-36	1.11e-34
ENSMUSG00000004207	Psap	-1.23369	9.62504	1.83e-36	1.26e-34
ENSMUSG00000032849	Abcc4	-5.25928	4.74823	1.94e-36	1.33e-34
ENSMUSG00000080125	AL627104.16	-2.87538	4.96036	2.08e-36	1.42e-34
ENSMUSG00000005087	Cd44	-3.78912	4.19505	3.85e-36	2.61e-34
ENSMUSG00000024048	2900073G15Rik	-1.40874	6.75545	3.94e-36	2.65e-34
ENSMUSG00000031838	Ifi30	-1.59512	6.41993	4.05e-36	2.71e-34
ENSMUSG00000061959	Es22	2.41571	6.51615	7.81e-36	5.19e-34
ENSMUSG00000005054	Cstb	-2.86669	8.88275	1.41e-35	9.33e-34
ENSMUSG00000014329	AC087891.12	-3.87508	3.96779	1.47e-35	9.66e-34
ENSMUSG00000030789	Itgax	-5.78661	3.61052	3.68e-35	2.4e-33
ENSMUSG00000068566	Myadm	-1.57254	6.73255	4.31e-35	2.8e-33
ENSMUSG00000064294	Aox3	2.23955	7.07267	6.07e-35	3.92e-33
ENSMUSG00000006219	Fblim1	-3.62319	4.06117	6.2e-35	3.98e-33
ENSMUSG00000044748	Defb1	-4.46297	4.60045	1.17e-34	7.46e-33
ENSMUSG00000002602	Axl	-2.57677	5.31515	1.4e-34	8.9e-33
ENSMUSG00000042041	2010003K11Rik	-2.81507	6.57123	1.78e-34	1.13e-32
ENSMUSG00000027359	Slc27a2	1.67893	9.37999	1.86e-34	1.16e-32
ENSMUSG00000026223	Itm2c	-1.34966	6.33817	2.18e-34	1.36e-32
ENSMUSG00000027859	Ngf	-3.31601	5.60397	2.84e-34	1.77e-32
ENSMUSG00000038387	Rras	-1.28054	7.16691	3.34e-34	2.06e-32
ENSMUSG00000025203	Scd2	-3.26509	4.38175	5.16e-34	3.17e-32
ENSMUSG00000030220	Arhgdib	-1.95376	6.00735	5.78e-34	3.53e-32
ENSMUSG00000029822	Osbpl3	-4.04641	4.04953	6.08e-34	3.69e-32
ENSMUSG00000045934	Mtmr11	-3.1985	4.10141	7.39e-34	4.46e-32
ENSMUSG00000030382	Slc27a5	1.50934	9.32409	8.51e-34	5.11e-32
ENSMUSG00000010307	Tmem86a	-2.45556	5.03218	9.7e-34	5.8e-32
ENSMUSG00000033688	1300017J02Rik	1.03449	7.88593	9.87e-34	5.87e-32
ENSMUSG00000079293	Clec7a	-5.13898	5.25964	1.13e-33	6.67e-32
ENSMUSG00000027983	Cyp2u1	3.72513	4.57623	1.36e-33	7.99e-32
ENSMUSG00000024799	Tm7sf2	1.62607	7.70658	1.74e-33	1.02e-31
ENSMUSG00000036813	Entpd8	1.28509	6.21447	1.83e-33	1.06e-31
ENSMUSG00000024679	Ms4a6d	-3.83964	3.88674	1.98e-33	1.15e-31
ENSMUSG00000022895	Ets2	-1.84617	5.43988	2.53e-33	1.46e-31
ENSMUSG00000048163	Selplg	-2.89506	4.51784	3.34e-33	1.92e-31
ENSMUSG00000055003	Lrtm2	-6.18729	3.44689	3.74e-33	2.13e-31
ENSMUSG00000036905	C1qb	-2.43792	8.60337	3.76e-33	2.13e-31
ENSMUSG00000026189	Pecr	1.58743	7.37562	4.79e-33	2.71e-31
ENSMUSG00000050541	Adra1b	1.70109	6.30549	7.99e-33	4.49e-31
ENSMUSG00000020009	Ifngr1	-1.93236	5.32121	1.4e-32	7.81e-31
ENSMUSG00000025731	0610011F06Rik	1.26037	8.01075	1.72e-32	9.59e-31
ENSMUSG00000000078	Klf6	-2.79243	4.40777	2.08e-32	1.15e-30
ENSMUSG00000034463	Scara3	-3.80222	4.37795	2.5e-32	1.38e-30
ENSMUSG00000022742	Cpox	1.65764	5.71957	2.57e-32	1.41e-30
ENSMUSG00000029162	Khk	1.09337	9.21974	3e-32	1.64e-30
ENSMUSG00000073859	Itpripl2	-2.51728	4.65518	3.02e-32	1.64e-30
ENSMUSG00000020829	Slc46a1	1.24288	6.28615	3.72e-32	2.01e-30
ENSMUSG00000001622	Csn3	-8.95219	3.54151	4.99e-32	2.68e-30
ENSMUSG00000031778	Cx3cl1	-4.31365	3.76184	6.77e-32	3.63e-30
ENSMUSG00000036446	Lum	-3.79247	5.58515	9.28e-32	4.95e-30
ENSMUSG00000035493	Tgfbi	-1.93698	5.97553	9.92e-32	5.26e-30
ENSMUSG00000040552	C3ar1	-4.11874	3.7747	1.06e-31	5.59e-30
ENSMUSG00000015085	Entpd2	-2.58844	4.58323	1.08e-31	5.65e-30
ENSMUSG00000045382	Cxcr4	-4.39074	3.58584	1.12e-31	5.85e-30
ENSMUSG00000047139	Cd24a	-4.01964	3.8052	1.59e-31	8.26e-30
ENSMUSG00000060063	Alox5ap	-2.75389	4.44402	1.69e-31	8.77e-30
ENSMUSG00000029369	Afm	1.82559	6.90208	2.19e-31	1.13e-29
ENSMUSG00000053644	Aldh7a1	0.973203	8.30837	2.62e-31	1.34e-29
ENSMUSG00000071177	Serpina1d	2.01362	10.9649	2.69e-31	1.38e-29
ENSMUSG00000038178	Slc43a2	-2.81801	4.28804	2.87e-31	1.46e-29
ENSMUSG00000000682	Cd52	-2.73265	6.35004	3.06e-31	1.55e-29
ENSMUSG00000003541	Ier3	-4.19647	4.22095	3.5e-31	1.77e-29
ENSMUSG00000045394	Tacstd1	-4.45533	3.90635	3.66e-31	1.84e-29
ENSMUSG00000003809	Gcdh	1.47593	7.85511	4.17e-31	2.08e-29
ENSMUSG00000002944	Cd36	-2.35075	5.47094	8.23e-31	4.1e-29
ENSMUSG00000027332	Ivd	1.2136	7.05936	1.23e-30	6.09e-29
ENSMUSG00000031328	Flna	-2.23169	4.88336	1.43e-30	7.05e-29
ENSMUSG00000025317	Car5a	2.39781	6.60623	2.47e-30	1.21e-28
ENSMUSG00000031549	Indol1	1.43373	6.46055	2.72e-30	1.33e-28
ENSMUSG00000032245	Cln6	-2.78585	4.48707	2.82e-30	1.37e-28
ENSMUSG00000029309	Sparcl1	-3.50471	4.87883	2.99e-30	1.45e-28
ENSMUSG00000026272	Agxt	1.66592	7.81784	3.1e-30	1.5e-28
ENSMUSG00000029373	Pf4	-3.65824	3.84202	3.92e-30	1.89e-28
ENSMUSG00000020773	Trim47	-2.17597	4.79132	3.95e-30	1.89e-28
ENSMUSG00000023829	Slc22a1	1.43527	7.96999	4.82e-30	2.3e-28
ENSMUSG00000018593	Sparc	-2.10929	7.61773	5.33e-30	2.53e-28
ENSMUSG00000026822	Lcn2	-6.29933	11.1237	6.74e-30	3.19e-28
ENSMUSG00000035637	Grhpr	1.25643	8.44839	1.1e-29	5.17e-28
ENSMUSG00000025473	Adam8	-6.01839	3.71172	1.4e-29	6.57e-28
ENSMUSG00000030804	Vkorc1	1.21136	9.507	1.51e-29	7.07e-28
ENSMUSG00000028607	Cpt2	1.06298	7.17881	1.59e-29	7.41e-28
ENSMUSG00000017466	Timp2	-2.18998	4.99079	1.74e-29	8.04e-28
ENSMUSG00000023349	Clec4n	-4.0272	4.03586	1.86e-29	8.59e-28
ENSMUSG00000030630	Fah	1.19138	9.65234	2.22e-29	1.02e-27
ENSMUSG00000046329	Slc25a23	1.15742	8.63463	3.15e-29	1.44e-27
ENSMUSG00000040048	Ndufb10	1.0121	8.19431	3.32e-29	1.51e-27
ENSMUSG00000037852	Cpe	-4.52812	4.71377	3.93e-29	1.79e-27
ENSMUSG00000058207	Serpina3k	2.48707	11.9183	4.01e-29	1.81e-27
ENSMUSG00000032014	Oaf	1.23231	8.51877	4.04e-29	1.82e-27
ENSMUSG00000020458	Rtn4	-2.53031	5.94847	4.56e-29	2.04e-27
ENSMUSG00000028469	Npr2	2.105	4.8258	4.67e-29	2.09e-27
ENSMUSG00000014372	Cyp2d10	1.20362	8.65449	4.99e-29	2.22e-27
ENSMUSG00000026473	Glul	2.09472	7.98797	5.42e-29	2.4e-27
ENSMUSG00000005413	Hmox1	-3.1103	7.52046	6.3e-29	2.78e-27
ENSMUSG00000002032	Tmem25	1.73319	5.33533	6.72e-29	2.96e-27
ENSMUSG00000040883	Tmem205	1.01297	10.2015	7.73e-29	3.39e-27
ENSMUSG00000045763	Basp1	-3.86358	3.64072	1.24e-28	5.43e-27
ENSMUSG00000001020	S100a4	-3.9159	3.86553	1.7e-28	7.38e-27
ENSMUSG00000037820	Tgm2	-1.4233	7.63168	2.03e-28	8.77e-27
ENSMUSG00000025270	Alas2	2.53828	6.75028	2.11e-28	9.08e-27
ENSMUSG00000051716	Apon	1.0842	9.00249	2.33e-28	1e-26
ENSMUSG00000026421	Csrp1	-1.76587	5.42434	2.4e-28	1.03e-26
ENSMUSG00000005089	Slc1a2	2.32509	4.74455	2.68e-28	1.14e-26
ENSMUSG00000013698	Pea15a	-1.8769	5.54127	2.8e-28	1.19e-26
ENSMUSG00000015806	Qdpr	1.40662	8.46283	3.57e-28	1.51e-26
ENSMUSG00000040747	Cd53	-3.01861	4.56209	3.9e-28	1.64e-26
ENSMUSG00000046722	Cdc42se1	-1.82445	5.30141	4.74e-28	1.99e-26
ENSMUSG00000030707	Coro1a	-2.62678	4.24926	5.28e-28	2.21e-26
ENSMUSG00000039648	Ccbl1	2.12656	7.30209	9e-28	3.75e-26
ENSMUSG00000048332	Lhfp	-2.30438	5.47038	1.08e-27	4.47e-26
ENSMUSG00000032562	Gnai2	-0.95979	7.72894	1.08e-27	4.47e-26
ENSMUSG00000039004	Bmp6	-2.55767	4.32565	1.23e-27	5.08e-26
ENSMUSG00000024737	Slc15a3	-2.239	4.64129	1.28e-27	5.24e-26
ENSMUSG00000042842	Serpinb6b	-3.84675	4.10968	1.31e-27	5.37e-26
ENSMUSG00000022219	Cideb	0.811869	9.6915	1.34e-27	5.44e-26
ENSMUSG00000005103	Wdr1	-1.33331	6.11201	1.34e-27	5.44e-26
ENSMUSG00000036896	C1qc	-2.20036	8.17208	1.61e-27	6.54e-26
ENSMUSG00000005547	Cyp2a5	-2.38616	5.9825	1.84e-27	7.42e-26
ENSMUSG00000031207	Msn	-1.9202	5.61102	1.93e-27	7.77e-26
ENSMUSG00000021795	Sftpd	-4.90468	3.35346	2.14e-27	8.57e-26
ENSMUSG00000021556	Golm1	-3.99944	3.57602	2.93e-27	1.17e-25
ENSMUSG00000031451	Gas6	-1.54503	6.62249	2.98e-27	1.19e-25
ENSMUSG00000027249	F2	0.791988	10.5962	4.43e-27	1.76e-25
ENSMUSG00000064120	Mocs1	1.15345	6.5324	4.53e-27	1.79e-25
ENSMUSG00000052336	Cx3cr1	-4.52858	3.40296	4.83e-27	1.9e-25
ENSMUSG00000026956	Uap1l1	-3.57341	4.16043	5.56e-27	2.18e-25
ENSMUSG00000070436	Serpinh1	-1.98835	5.59294	7.81e-27	3.05e-25
ENSMUSG00000045282	Tmem86b	1.24218	7.35962	8.73e-27	3.4e-25
ENSMUSG00000070427	Il18bp	-1.7818	5.56163	9.46e-27	3.67e-25
ENSMUSG00000078445	AC168276.3	-2.29897	4.52956	1.03e-26	3.98e-25
ENSMUSG00000001119	Col6a1	-2.29893	4.52952	1.03e-26	3.98e-25
ENSMUSG00000026628	Atf3	-3.51246	3.5709	1.09e-26	4.17e-25
ENSMUSG00000042073	Abhd14b	0.867796	8.35019	1.41e-26	5.4e-25
ENSMUSG00000027261	Hao1	1.79318	6.42788	1.45e-26	5.54e-25
ENSMUSG00000000957	Mmp14	-1.65693	6.11378	1.62e-26	6.17e-25
ENSMUSG00000022214	Wdr23	0.95183	7.52398	1.72e-26	6.54e-25
ENSMUSG00000029622	Arpc1b	-2.05828	4.8679	1.81e-26	6.82e-25
ENSMUSG00000029552	Tes	-4.34026	3.37811	1.91e-26	7.21e-25
ENSMUSG00000019558	Slc6a8	-2.47733	4.24521	2.38e-26	8.95e-25
ENSMUSG00000052974	Cyp2f2	2.15147	11.2663	2.48e-26	9.28e-25
ENSMUSG00000030934	Oat	2.24555	8.31379	2.5e-26	9.34e-25
ENSMUSG00000024620	Pdgfrb	-2.43687	4.35173	2.58e-26	9.6e-25
ENSMUSG00000028737	Aldh4a1	1.0247	8.01874	2.65e-26	9.78e-25
ENSMUSG00000030095	Tmem43	-1.87651	4.886	2.65e-26	9.78e-25
ENSMUSG00000027610	Gss	-1.28228	6.62689	3.54e-26	1.3e-24
ENSMUSG00000024386	Proc	0.989228	9.00192	3.82e-26	1.4e-24
ENSMUSG00000018574	Acadvl	0.901574	7.27534	4.21e-26	1.54e-24
ENSMUSG00000029102	Hgfac	1.2238	8.2895	4.44e-26	1.62e-24
ENSMUSG00000046223	Plaur	-4.03363	3.37957	4.93e-26	1.79e-24
ENSMUSG00000038286	Bphl	1.07065	7.60421	5.38e-26	1.95e-24
ENSMUSG00000042988	Notum	1.81684	5.30966	6.13e-26	2.21e-24
ENSMUSG00000072812	Ahnak2	-5.78099	3.70751	6.79e-26	2.44e-24
ENSMUSG00000022505	Emp2	-2.44335	4.43512	7.23e-26	2.59e-24
ENSMUSG00000073481	Mosc2	0.697071	8.30086	7.71e-26	2.76e-24
ENSMUSG00000034108	Ccs	1.04345	7.43133	8.76e-26	3.12e-24
ENSMUSG00000018008	Cyth4	-2.7811	3.97396	9.5e-26	3.38e-24
ENSMUSG00000056515	Rab31	-2.94251	3.84928	1.01e-25	3.58e-24
ENSMUSG00000020911	Krt19	-3.26888	4.75498	1.02e-25	3.59e-24
ENSMUSG00000047631	Apof	0.802803	9.28747	1.08e-25	3.81e-24
ENSMUSG00000079985	AL662804.18	-2.83016	4.158	1.43e-25	5.03e-24
ENSMUSG00000045316	Fahd1	1.31641	6.67037	1.49e-25	5.22e-24
ENSMUSG00000024621	Csf1r	-1.94222	6.20298	1.59e-25	5.55e-24
ENSMUSG00000083046	AC055766.31	-3.52672	3.53136	2.05e-25	7.14e-24
ENSMUSG00000026360	Rgs2	-2.78267	4.31151	2.08e-25	7.21e-24
ENSMUSG00000030004	Cml4	3.46427	5.19839	2.21e-25	7.65e-24
ENSMUSG00000022892	App	-1.81612	6.41109	2.24e-25	7.73e-24
ENSMUSG00000027995	Tlr2	-3.55497	3.79592	2.45e-25	8.4e-24
ENSMUSG00000022488	Nckap1l	-3.15505	3.74757	2.67e-25	9.13e-24
ENSMUSG00000031960	Aars	0.949836	6.93121	3.62e-25	1.23e-23
ENSMUSG00000054428	Atpif1	-1.32032	6.8552	3.63e-25	1.23e-23
ENSMUSG00000017002	Slpi	-4.03548	6.96685	4.58e-25	1.55e-23
ENSMUSG00000022180	Slc7a8	-2.74787	3.92318	4.65e-25	1.57e-23
ENSMUSG00000040711	Sh3pxd2b	-4.5087	3.13493	4.71e-25	1.59e-23
ENSMUSG00000003849	Nqo1	-2.65607	5.57363	5.15e-25	1.73e-23
ENSMUSG00000022816	Fstl1	-3.19691	3.97606	5.93e-25	1.99e-23
ENSMUSG00000021365	Nedd9	-3.13263	3.7082	7.72e-25	2.58e-23
ENSMUSG00000058715	Fcer1g	-2.59768	6.83862	8.43e-25	2.81e-23
ENSMUSG00000020150	Gamt	1.20009	8.94084	9.91e-25	3.29e-23
ENSMUSG00000026621	Mosc1	1.08334	8.14825	1.59e-24	5.27e-23
ENSMUSG00000023224	Serping1	1.02746	10.3083	1.64e-24	5.41e-23
ENSMUSG00000066154	Mup3	6.43785	12.0762	1.78e-24	5.87e-23
ENSMUSG00000020044	Timp3	-2.27308	4.95676	1.79e-24	5.87e-23
ENSMUSG00000030536	Iqgap1	-3.16826	3.67709	1.89e-24	6.17e-23
ENSMUSG00000022354	Ndufb9	0.941688	8.98758	1.96e-24	6.39e-23
ENSMUSG00000037797	Adh4	1.9995	6.82352	2.31e-24	7.54e-23
ENSMUSG00000037686	A530050D06Rik	1.41135	6.67415	2.34e-24	7.59e-23
ENSMUSG00000019997	Ctgf	-2.68772	4.91091	2.43e-24	7.86e-23
ENSMUSG00000039519	Cyp7b1	5.14717	8.8297	2.74e-24	8.84e-23
ENSMUSG00000058135	Gstm1	-2.07435	10.4212	2.79e-24	8.97e-23
ENSMUSG00000022969	Il10rb	-2.14043	4.63296	3.06e-24	9.84e-23
ENSMUSG00000076068	mmu-mir-678	-3.30544	3.72959	3.34e-24	1.07e-22
ENSMUSG00000020122	Egfr	2.24895	6.42152	4.73e-24	1.51e-22
ENSMUSG00000031150	Ccdc120	-3.72818	3.40778	4.74e-24	1.51e-22
ENSMUSG00000010064	Slc38a3	1.46387	10.9642	5.1e-24	1.62e-22
ENSMUSG00000007041	Clic1	-1.57548	5.34205	5.29e-24	1.67e-22
ENSMUSG00000062410	Hsd3b3	1.70364	6.93165	5.34e-24	1.68e-22
ENSMUSG00000048126	Col6a3	-3.49482	3.72247	5.43e-24	1.71e-22
ENSMUSG00000074063	Osgin1	1.25603	9.18314	6.45e-24	2.02e-22
ENSMUSG00000038147	Cd84	-3.30588	3.71268	9.64e-24	3.02e-22
ENSMUSG00000003051	Elf3	-4.05076	3.36026	1.02e-23	3.19e-22
ENSMUSG00000021423	Ly86	-2.7096	5.0559	1.03e-23	3.2e-22
ENSMUSG00000000303	Cdh1	-1.51915	5.78172	1.13e-23	3.49e-22
ENSMUSG00000035439	2410004L22Rik	-2.84257	3.88589	1.15e-23	3.57e-22
ENSMUSG00000034807	Glt25d1	-0.933066	6.93371	1.26e-23	3.88e-22
ENSMUSG00000049775	Tmsb4x	-2.22674	8.38722	1.31e-23	4.02e-22
ENSMUSG00000020101	4632428N05Rik	-2.62133	4.0156	1.36e-23	4.17e-22
ENSMUSG00000031444	F10	1.00889	8.58231	1.74e-23	5.32e-22
ENSMUSG00000024399	Ltb	-3.76181	3.68549	1.82e-23	5.57e-22
ENSMUSG00000030747	Dgat2	0.959492	8.76304	1.93e-23	5.89e-22
ENSMUSG00000019139	Isyna1	-1.855	4.99698	1.95e-23	5.92e-22
ENSMUSG00000022445	Cyp2d26	1.11771	10.2966	2.44e-23	7.39e-22
ENSMUSG00000041625	a2ld1	1.25164	7.00316	2.61e-23	7.9e-22
ENSMUSG00000002588	Pon1	1.76952	9.32731	3.05e-23	9.2e-22
ENSMUSG00000025260	Hsd17b10	1.30832	7.98799	3.3e-23	9.91e-22
ENSMUSG00000046993	AL671984.12	-1.72581	4.88919	3.96e-23	1.19e-21
ENSMUSG00000033059	Pygb	-3.04394	3.8121	4.26e-23	1.27e-21
ENSMUSG00000029445	Hpd	1.63596	11.1298	4.41e-23	1.31e-21
ENSMUSG00000023010	Tegt	0.737622	10.3027	4.45e-23	1.32e-21
ENSMUSG00000040017	Saa4	1.59426	8.0577	4.62e-23	1.37e-21
ENSMUSG00000042102	Dmgdh	1.05475	7.60548	4.68e-23	1.38e-21
ENSMUSG00000015890	Amdhd1	1.41092	7.48364	4.98e-23	1.47e-21
ENSMUSG00000047040	Atad4	-4.2081	3.10953	5.34e-23	1.57e-21
ENSMUSG00000029484	Anxa3	-3.15514	3.89871	5.41e-23	1.59e-21
ENSMUSG00000028538	St3gal3	1.31871	6.06905	5.45e-23	1.6e-21
ENSMUSG00000027605	Acss2	1.56409	7.1569	6.61e-23	1.93e-21
ENSMUSG00000032207	Lipc	1.33802	7.21499	6.76e-23	1.97e-21
ENSMUSG00000036585	Fgf1	1.82125	5.02735	8.14e-23	2.36e-21
ENSMUSG00000074738	B930041F14Rik	-4.91223	4.65395	8.31e-23	2.41e-21
ENSMUSG00000032184	Lysmd2	-3.76991	3.18804	9.48e-23	2.74e-21
ENSMUSG00000026614	Slc30a10	2.36997	3.9163	9.92e-23	2.86e-21
ENSMUSG00000021939	Ctsb	-0.812152	10.5027	1.09e-22	3.14e-21
ENSMUSG00000025132	Arhgdia	-1.14966	8.31093	1.18e-22	3.37e-21
ENSMUSG00000009633	G0s2	2.43398	7.15316	1.34e-22	3.84e-21
ENSMUSG00000044811	Cd300d	-3.10914	3.61698	1.52e-22	4.33e-21
ENSMUSG00000017718	Afmid	1.39963	7.14487	1.55e-22	4.4e-21
ENSMUSG00000026417	Pigr	1.51367	9.07406	1.55e-22	4.4e-21
ENSMUSG00000023031	Ela1	1.83623	4.85959	1.66e-22	4.69e-21
ENSMUSG00000002020	Ltbp2	-4.60227	3.03904	1.81e-22	5.13e-21
ENSMUSG00000049130	C5ar1	-3.68321	3.37712	1.85e-22	5.22e-21
ENSMUSG00000018569	Cldn7	-4.14437	3.11918	2e-22	5.62e-21
ENSMUSG00000020099	Unc5b	-3.21743	3.47074	2.32e-22	6.51e-21
ENSMUSG00000057880	Abat	1.14579	7.25072	2.36e-22	6.61e-21
ENSMUSG00000035031	C8a	1.46979	7.73665	2.67e-22	7.44e-21
ENSMUSG00000019689	1110001J03Rik	1.37059	6.80431	2.85e-22	7.92e-21
ENSMUSG00000025232	Hexa	-1.15468	6.50923	2.91e-22	8.09e-21
ENSMUSG00000006529	Itih1	0.859121	8.44172	3.08e-22	8.53e-21
ENSMUSG00000043157	Arl11	-4.65271	2.95206	3.24e-22	8.95e-21
ENSMUSG00000067071	Hes6	1.53456	6.60664	3.39e-22	9.33e-21
ENSMUSG00000004038	Gstm3	-5.20352	11.0978	3.49e-22	9.6e-21
ENSMUSG00000024063	Lbh	-1.9291	4.86302	3.61e-22	9.9e-21
ENSMUSG00000026489	Cabc1	1.40221	8.22978	3.72e-22	1.02e-20
ENSMUSG00000030470	Csrp3	2.24838	4.77225	4.08e-22	1.11e-20
ENSMUSG00000002111	Sfpi1	-2.0825	5.22454	4.48e-22	1.22e-20
ENSMUSG00000041577	Prelp	-1.20541	6.66672	5e-22	1.36e-20
ENSMUSG00000037649	H2-DMa	-2.06472	4.94259	5.34e-22	1.45e-20
ENSMUSG00000023070	Rgn	2.12224	8.58991	6.2e-22	1.68e-20
ENSMUSG00000001666	Ddt	1.25401	9.72492	6.48e-22	1.75e-20
ENSMUSG00000024866	Acy3	1.76855	7.18506	6.68e-22	1.8e-20
ENSMUSG00000017723	Wfdc2	-1.96406	4.67702	1.1e-21	2.96e-20
ENSMUSG00000036040	Adamtsl2	-2.65724	3.97652	1.11e-21	2.97e-20
ENSMUSG00000033533	Acsm1	1.3221	7.6889	1.15e-21	3.07e-20
ENSMUSG00000018819	Lsp1	-2.60946	3.96539	1.23e-21	3.27e-20
ENSMUSG00000030357	Fkbp4	0.948443	7.27928	1.49e-21	3.95e-20
ENSMUSG00000070348	Ccnd1	-2.01154	5.60257	1.49e-21	3.95e-20
ENSMUSG00000031445	Proz	0.888341	8.28309	1.53e-21	4.04e-20
ENSMUSG00000063232	Serpina11	1.28931	6.614	1.65e-21	4.35e-20
ENSMUSG00000024538	Ppic	-3.11584	3.69178	2.24e-21	5.89e-20
ENSMUSG00000003484	Cyp4f18	-3.90996	3.05706	2.24e-21	5.89e-20
ENSMUSG00000029656	C8b	2.20499	7.46309	2.41e-21	6.31e-20
ENSMUSG00000030122	Ptms	1.24484	10.2131	2.48e-21	6.47e-20
ENSMUSG00000020534	Shmt1	1.31878	6.92566	2.98e-21	7.77e-20
ENSMUSG00000020737	Hn1	-1.60258	5.08007	3.52e-21	9.16e-20
ENSMUSG00000054422	Fabp1	3.3421	12.544	3.59e-21	9.32e-20
ENSMUSG00000036833	Pnpla7	1.19893	5.68334	3.71e-21	9.62e-20
ENSMUSG00000033220	Rac2	-1.88908	5.21401	3.95e-21	1.02e-19
ENSMUSG00000074240	Cib3	-2.85603	6.71402	4.12e-21	1.06e-19
ENSMUSG00000042190	Cmklr1	-2.42718	3.9296	4.14e-21	1.06e-19
ENSMUSG00000032369	Plscr1	-2.18825	4.14662	4.38e-21	1.12e-19
ENSMUSG00000049339	BC038286	0.690808	7.60723	4.99e-21	1.28e-19
ENSMUSG00000034006	Pqlc1	1.17968	6.7313	4.99e-21	1.28e-19
ENSMUSG00000039783	Kmo	1.28519	7.06535	5.38e-21	1.37e-19
ENSMUSG00000041773	Enc1	-2.68744	3.79013	6.26e-21	1.59e-19
ENSMUSG00000076610	Igh	-3.19619	5.43263	6.33e-21	1.61e-19
ENSMUSG00000020400	Tnip1	-1.5745	5.11386	6.99e-21	1.77e-19
ENSMUSG00000033610	Pank1	1.33656	6.23244	7.45e-21	1.88e-19
ENSMUSG00000023039	Krt7	-3.77341	3.20572	8.68e-21	2.19e-19
ENSMUSG00000032047	Acat1	1.43577	7.31264	9.69e-21	2.44e-19
ENSMUSG00000027809	Etfdh	0.965999	7.00141	9.74e-21	2.45e-19
ENSMUSG00000030591	Psmd8	-0.783928	8.12642	1.06e-20	2.65e-19
ENSMUSG00000042808	Gpx2	-4.12603	3.28427	1.09e-20	2.72e-19
ENSMUSG00000028127	Abcd3	1.3043	7.40087	1.31e-20	3.27e-19
ENSMUSG00000005681	Apoa2	1.42794	14.9152	1.44e-20	3.58e-19
ENSMUSG00000022304	Dpys	1.05616	6.68062	1.86e-20	4.62e-19
ENSMUSG00000021048	Mthfd1	0.981769	6.23822	1.97e-20	4.89e-19
ENSMUSG00000024300	Myo1f	-3.55415	3.18189	2.04e-20	5.04e-19
ENSMUSG00000031785	Gpr56	-2.21672	4.22798	2.05e-20	5.06e-19
ENSMUSG00000069805	Fbp1	0.93658	10.1812	2.08e-20	5.13e-19
ENSMUSG00000032348	Gsta4	-1.08286	8.14519	2.1e-20	5.17e-19
ENSMUSG00000059734	Ndufs8	0.806205	7.83497	2.18e-20	5.34e-19
ENSMUSG00000063193	Cd300lb	-4.04717	2.96273	2.49e-20	6.1e-19
ENSMUSG00000015355	Cd48	-3.03978	3.6477	2.63e-20	6.41e-19
ENSMUSG00000038034	Igsf8	-1.70771	4.96947	2.63e-20	6.41e-19
ENSMUSG00000001525	Tubb5	-0.914989	7.40144	2.81e-20	6.83e-19
ENSMUSG00000032334	Loxl1	-2.69183	3.82766	3.5e-20	8.48e-19
ENSMUSG00000015568	Lpl	-2.79486	5.94083	3.63e-20	8.78e-19
ENSMUSG00000057228	Aadat	1.81737	6.7998	3.64e-20	8.78e-19
ENSMUSG00000031799	Tpm4	-2.00512	4.38908	3.75e-20	9.04e-19
ENSMUSG00000016194	Hsd11b1	1.56956	9.55537	3.78e-20	9.1e-19
ENSMUSG00000051483	Cbr1	-1.92892	7.57221	3.85e-20	9.24e-19
ENSMUSG00000025647	Scotin	-1.00379	6.22037	4.08e-20	9.77e-19
ENSMUSG00000002885	Cd97	-1.64714	5.5117	4.2e-20	1e-18
ENSMUSG00000047798	Cd300lf	-3.46737	3.12761	4.59e-20	1.09e-18
ENSMUSG00000016763	Scube1	-5.15616	2.61664	5.22e-20	1.24e-18
ENSMUSG00000082702	AC122296.4	1.09073	9.68402	5.28e-20	1.25e-18
ENSMUSG00000034227	Foxj1	-4.65432	2.84964	5.29e-20	1.25e-18
ENSMUSG00000069922	Es31	2.58153	9.27402	5.69e-20	1.35e-18
ENSMUSG00000063506	Arhgap22	-5.25396	2.61366	6.04e-20	1.43e-18
ENSMUSG00000020077	Srgn	-1.83175	5.48238	6.17e-20	1.45e-18
ENSMUSG00000022636	Alcam	-2.12682	4.47472	6.35e-20	1.49e-18
ENSMUSG00000000489	Pdgfb	-3.18879	3.28951	6.47e-20	1.52e-18
ENSMUSG00000025002	Cyp2c55	-3.26723	5.44564	7e-20	1.64e-18
ENSMUSG00000028167	Bdh2	2.15549	3.87772	7.28e-20	1.7e-18
ENSMUSG00000052160	Pld4	-1.9187	4.71066	7.36e-20	1.71e-18
ENSMUSG00000032436	Cmtm7	-1.89851	4.40175	7.43e-20	1.73e-18
ENSMUSG00000029810	Tmem176b	-1.66206	10.1581	7.48e-20	1.74e-18
ENSMUSG00000029675	Eln	-2.76038	3.77635	8.53e-20	1.97e-18
ENSMUSG00000058492	AC164123.4	1.10169	9.34121	8.68e-20	2.01e-18
ENSMUSG00000056124	B4galt6	-4.2738	2.87942	8.86e-20	2.04e-18
ENSMUSG00000021884	Hacl1	1.80867	7.20336	9.6e-20	2.21e-18
ENSMUSG00000032607	Amt	1.52568	5.34103	1.03e-19	2.37e-18
ENSMUSG00000080836	AC158114.8	0.969125	6.24904	1.03e-19	2.37e-18
ENSMUSG00000030844	Rgs10	-3.03048	3.39663	1.09e-19	2.48e-18
ENSMUSG00000074639	BC089597	3.45548	6.0404	1.11e-19	2.54e-18
ENSMUSG00000053862	Ostb	-3.09635	3.71456	1.14e-19	2.6e-18
ENSMUSG00000047905	AC122296.4	1.09028	9.18576	1.19e-19	2.71e-18
ENSMUSG00000026179	Pnkd	1.08153	7.21486	1.2e-19	2.73e-18
ENSMUSG00000028603	Scp2	1.62428	8.53767	1.23e-19	2.79e-18
ENSMUSG00000063065	Mapk3	-1.13554	6.07382	1.32e-19	2.99e-18
ENSMUSG00000042784	Muc1	-3.30806	3.43438	1.34e-19	3.01e-18
ENSMUSG00000027646	Src	-2.89537	3.44738	1.61e-19	3.62e-18
ENSMUSG00000033538	Casp4	-3.66326	3.21413	1.62e-19	3.64e-18
ENSMUSG00000029602	Rasal1	-5.96644	2.48043	1.72e-19	3.85e-18
ENSMUSG00000028238	Atp6v0d2	-2.73561	3.74919	1.75e-19	3.91e-18
ENSMUSG00000002983	Relb	-2.73855	3.51952	1.75e-19	3.91e-18
ENSMUSG00000021948	Prkcd	-1.88084	4.36854	1.89e-19	4.2e-18
ENSMUSG00000036027	1810046K07Rik	3.70271	2.66409	2.47e-19	5.5e-18
ENSMUSG00000025137	Pcyt2	1.06559	8.0854	2.48e-19	5.5e-18
ENSMUSG00000016942	Tmprss6	0.936036	8.4264	2.76e-19	6.11e-18
ENSMUSG00000032485	Scap	1.3336	6.83176	3.35e-19	7.4e-18
ENSMUSG00000044350	9030625A04Rik	-1.92579	4.30819	3.38e-19	7.46e-18
ENSMUSG00000020572	Nampt	-1.68448	5.43777	3.91e-19	8.62e-18
ENSMUSG00000021036	Sptlc2	-1.62274	4.84945	3.96e-19	8.7e-18
ENSMUSG00000062991	Nrg1	-5.02566	2.60612	4.09e-19	8.98e-18
ENSMUSG00000030137	Tuba8	-2.00027	4.44691	4.19e-19	9.18e-18
ENSMUSG00000040918	Slc19a2	1.17246	6.2105	4.68e-19	1.02e-17
ENSMUSG00000006476	Nelf	0.993275	6.66493	4.74e-19	1.03e-17
ENSMUSG00000038462	Uqcrfs1	0.835036	8.02952	4.77e-19	1.04e-17
ENSMUSG00000026972	Arrdc1	-1.73822	4.62599	5.04e-19	1.1e-17
ENSMUSG00000025204	Ndufb8	0.862003	8.52044	5.44e-19	1.18e-17
ENSMUSG00000039682	Lap3	0.908028	7.35104	5.74e-19	1.24e-17
ENSMUSG00000024507	Hsd17b4	0.791571	7.04452	6.25e-19	1.35e-17
ENSMUSG00000078597	Cyp4a12b	3.06076	3.62015	6.55e-19	1.41e-17
ENSMUSG00000035199	Arl6ip5	-1.67483	6.6716	6.84e-19	1.47e-17
ENSMUSG00000026839	Upp2	2.52103	6.26592	7.7e-19	1.65e-17
ENSMUSG00000037622	Wdtc1	1.36373	6.83677	8.08e-19	1.73e-17
ENSMUSG00000024132	Dci	0.991647	6.83941	9.06e-19	1.94e-17
ENSMUSG00000021665	Hexb	-1.66241	4.86643	9.6e-19	2.05e-17
ENSMUSG00000052397	Ezr	-2.58066	3.61877	9.92e-19	2.12e-17
ENSMUSG00000009863	Sdhb	0.870692	8.37302	1.04e-18	2.21e-17
ENSMUSG00000020072	Pbld	1.18546	6.90044	1.09e-18	2.32e-17
ENSMUSG00000025486	Sirt3	1.06946	6.66356	1.19e-18	2.52e-17
ENSMUSG00000010663	Fads1	0.874696	8.49386	1.29e-18	2.74e-17
ENSMUSG00000030834	Abcc6	1.298	6.48555	1.3e-18	2.74e-17
ENSMUSG00000020312	Shc2	-6.26442	2.4256	1.37e-18	2.89e-17
ENSMUSG00000069662	Marcks	-2.07269	4.51008	1.41e-18	2.97e-17
ENSMUSG00000022146	Osmr	-3.12323	3.28148	1.41e-18	2.97e-17
ENSMUSG00000059089	Fcgr4	-2.15193	4.13894	1.44e-18	3.03e-17
ENSMUSG00000056529	Ptafr	-3.93183	2.86298	1.47e-18	3.07e-17
ENSMUSG00000015027	Galns	-1.75833	4.60925	1.58e-18	3.29e-17
ENSMUSG00000020272	Stk10	-2.62189	3.47418	1.58e-18	3.29e-17
ENSMUSG00000002603	Tgfb1	-1.52787	5.28991	1.61e-18	3.35e-17
ENSMUSG00000031765	Mt1	-3.8764	11.2136	1.64e-18	3.41e-17
ENSMUSG00000025017	Pik3ap1	-1.18396	5.89277	1.86e-18	3.85e-17
ENSMUSG00000027435	Cd93	-2.561	3.69014	1.86e-18	3.85e-17
ENSMUSG00000019850	Tnfaip3	-3.09664	3.21143	1.99e-18	4.11e-17
ENSMUSG00000028536	2610528J11Rik	1.42057	5.01237	2.11e-18	4.36e-17
ENSMUSG00000032081	Apoc3	0.83178	12.7043	2.58e-18	5.32e-17
ENSMUSG00000019312	Grb7	1.0029	7.07004	2.63e-18	5.41e-17
ENSMUSG00000015094	Npdc1	-1.97056	5.74177	2.83e-18	5.8e-17
ENSMUSG00000035757	1300018J18Rik	1.08245	6.236	3.11e-18	6.36e-17
ENSMUSG00000030096	Slc6a6	-0.883495	6.55833	3.49e-18	7.13e-17
ENSMUSG00000031591	Asah1	-1.61456	5.51653	3.64e-18	7.42e-17
ENSMUSG00000034868	Mylc2b	-1.15221	6.43933	3.75e-18	7.62e-17
ENSMUSG00000036594	H2-Ea	-2.4561	7.99874	3.75e-18	7.62e-17
ENSMUSG00000029718	Pcolce	-1.49917	5.19097	3.97e-18	8.05e-17
ENSMUSG00000005142	Man2b1	-0.878488	6.79195	3.99e-18	8.08e-17
ENSMUSG00000031640	Klkb1	1.24937	6.86059	4.14e-18	8.36e-17
ENSMUSG00000047728	BC025446	1.31074	6.41797	4.24e-18	8.57e-17
ENSMUSG00000043336	4631422O05Rik	-2.38788	3.79434	4.5e-18	9.07e-17
ENSMUSG00000029070	Mxra8	-1.80515	4.81315	4.7e-18	9.44e-17
ENSMUSG00000049988	Lrrc25	-1.8881	4.36961	4.71e-18	9.46e-17
ENSMUSG00000031788	Kifc3	-1.41388	5.10847	4.75e-18	9.51e-17
ENSMUSG00000022440	C1qtnf6	-3.0513	3.20077	4.98e-18	9.96e-17
ENSMUSG00000020053	Igf1	1.05484	7.78872	5.17e-18	1.03e-16
ENSMUSG00000030861	Acadsb	1.27259	5.42348	5.23e-18	1.04e-16
ENSMUSG00000014599	Csf1	-1.98849	4.19448	5.24e-18	1.04e-16
ENSMUSG00000021928	Ebpl	1.20437	7.05215	5.42e-18	1.08e-16
ENSMUSG00000047306	AC121119.12	-2.45274	3.65864	5.95e-18	1.18e-16
ENSMUSG00000002332	Dhrs1	0.886309	7.47706	6.26e-18	1.24e-16
ENSMUSG00000047797	Gjb1	1.18041	10.7485	6.45e-18	1.27e-16
ENSMUSG00000015653	Steap2	-2.97484	3.50771	6.91e-18	1.36e-16
ENSMUSG00000046432	Ngfrap1	-2.39934	3.83972	6.98e-18	1.37e-16
ENSMUSG00000034595	2310014H01Rik	-2.35754	3.65212	7.08e-18	1.39e-16
ENSMUSG00000022843	Clcn2	1.48514	4.80268	8.78e-18	1.72e-16
ENSMUSG00000049493	Pls1	-5.14777	2.52595	9.43e-18	1.85e-16
ENSMUSG00000068877	Selenbp2	4.24578	4.93403	1.03e-17	2.02e-16
ENSMUSG00000031875	Cmtm3	-1.75114	4.56668	1.09e-17	2.13e-16
ENSMUSG00000046840	0610008F07Rik	2.41996	3.37657	1.13e-17	2.19e-16
ENSMUSG00000044206	Vsig4	-2.04474	5.93276	1.13e-17	2.19e-16
ENSMUSG00000057092	Fxyd3	-3.40444	3.45011	1.22e-17	2.38e-16
ENSMUSG00000022443	Myh9	-1.0518	6.72676	1.25e-17	2.43e-16
ENSMUSG00000029086	Prom1	-4.69986	2.52834	1.34e-17	2.59e-16
ENSMUSG00000022551	Cyc1	0.836093	8.59446	1.34e-17	2.59e-16
ENSMUSG00000055737	Ghr	1.57955	7.11243	1.34e-17	2.59e-16
ENSMUSG00000032527	Pccb	0.935046	6.81655	1.4e-17	2.7e-16
ENSMUSG00000010095	Slc3a2	-1.09482	6.6908	1.41e-17	2.72e-16
ENSMUSG00000024039	Cbs	1.34696	9.08146	1.58e-17	3.04e-16
ENSMUSG00000026478	Lamc1	-1.96663	4.09009	1.59e-17	3.04e-16
ENSMUSG00000015745	Plekho1	-1.71217	4.54945	1.6e-17	3.06e-16
ENSMUSG00000022383	Ppara	1.46871	5.15273	1.7e-17	3.25e-16
ENSMUSG00000084317	AC121119.12	-2.45714	3.6314	1.97e-17	3.75e-16
ENSMUSG00000036908	Unc93b1	-0.984147	6.44552	1.97e-17	3.75e-16
ENSMUSG00000025225	Nfkb2	-1.75909	4.33716	2.01e-17	3.81e-16
ENSMUSG00000040152	Thbs1	-4.09222	2.65347	2.02e-17	3.82e-16
ENSMUSG00000009585	Apobec3	-2.63542	3.60986	2.04e-17	3.86e-16
ENSMUSG00000021242	Npc2	-0.893002	7.63978	2.1e-17	3.97e-16
ENSMUSG00000030717	Nupr1	-2.75855	3.38138	2.14e-17	4.03e-16
ENSMUSG00000033308	Dpyd	1.16512	6.72571	2.16e-17	4.07e-16
ENSMUSG00000017631	Abr	-3.1346	3.13178	2.31e-17	4.35e-16
ENSMUSG00000030413	Pglyrp1	-3.4429	2.98157	2.43e-17	4.56e-16
ENSMUSG00000062624	Cyp2c67	2.47294	4.25472	2.61e-17	4.9e-16
ENSMUSG00000030737	Slco2b1	1.18723	6.46102	2.63e-17	4.93e-16
ENSMUSG00000022587	Ly6e	-1.64702	10.8922	2.94e-17	5.5e-16
ENSMUSG00000070354	Evi2b	-2.81161	3.35529	3.04e-17	5.66e-16
ENSMUSG00000021262	Evl	-2.78594	3.36396	3.04e-17	5.66e-16
ENSMUSG00000000876	Pxmp4	1.09438	6.90791	3.18e-17	5.91e-16
ENSMUSG00000063704	Mapk15	2.41131	4.22653	3.56e-17	6.61e-16
ENSMUSG00000026678	Rgs5	-2.19555	5.44892	3.96e-17	7.34e-16
ENSMUSG00000027408	Cpxm1	-3.42872	3.00454	4.1e-17	7.59e-16
ENSMUSG00000015575	Atp6v0e	-0.987785	7.58278	4.4e-17	8.12e-16
ENSMUSG00000031147	Magix	1.79194	4.0435	4.99e-17	9.2e-16
ENSMUSG00000024785	Rcl1	1.08054	6.63414	5.08e-17	9.35e-16
ENSMUSG00000035891	Cerk	-2.6267	3.37449	5.21e-17	9.58e-16
ENSMUSG00000024349	Tmem173	-2.46228	3.5866	5.58e-17	1.02e-15
ENSMUSG00000026117	Zap70	3.06585	2.73845	5.88e-17	1.08e-15
ENSMUSG00000002458	Rgs19	-2.5099	3.52808	6.02e-17	1.1e-15
ENSMUSG00000022514	Il1rap	1.99573	3.72214	6.11e-17	1.11e-15
ENSMUSG00000042737	Dpm3	1.07759	7.00579	7.36e-17	1.34e-15
ENSMUSG00000022235	Cmbl	1.22043	7.58132	7.81e-17	1.42e-15
ENSMUSG00000038811	Gngt2	-2.00603	4.12383	9.02e-17	1.64e-15
ENSMUSG00000042770	Hebp1	0.902074	7.96531	9.04e-17	1.64e-15
ENSMUSG00000057191	AB124611	-2.55641	3.41039	9.75e-17	1.77e-15
ENSMUSG00000024610	Cd74	-2.21105	9.2037	1.13e-16	2.04e-15
ENSMUSG00000028792	Ak2	1.10074	7.43951	1.18e-16	2.14e-15
ENSMUSG00000032349	Elovl5	1.47226	8.23023	1.21e-16	2.18e-15
ENSMUSG00000050721	AC135108.3	-1.92985	4.05287	1.33e-16	2.39e-15
ENSMUSG00000033777	Tlr13	-3.99303	2.64976	1.42e-16	2.55e-15
ENSMUSG00000046959	Slc26a1	0.824718	7.71401	1.45e-16	2.6e-15
ENSMUSG00000025403	Shmt2	0.88123	8.10126	1.46e-16	2.62e-15
ENSMUSG00000069633	Pex11c	1.24622	4.99372	1.48e-16	2.65e-15
ENSMUSG00000078771	Evi2a	-3.20481	3.05254	1.57e-16	2.8e-15
ENSMUSG00000004677	Myo9b	-1.42011	4.82678	1.57e-16	2.81e-15
ENSMUSG00000057738	Spna2	-1.08702	5.71137	1.6e-16	2.85e-15
ENSMUSG00000022037	Clu	-1.30657	12.7475	1.7e-16	3.02e-15
ENSMUSG00000029716	Trfr2	0.975609	8.2004	1.73e-16	3.07e-15
ENSMUSG00000015950	Ncf1	-2.51215	3.42344	1.84e-16	3.27e-15
ENSMUSG00000059481	Plg	0.95287	10.3942	1.91e-16	3.38e-15
ENSMUSG00000037411	Serpine1	-5.55407	4.39523	1.92e-16	3.39e-15
ENSMUSG00000002346	Slc25a42	1.4485	6.66237	1.95e-16	3.43e-15
ENSMUSG00000071711	Mpst	2.31076	7.17697	1.95e-16	3.44e-15
ENSMUSG00000003363	Pld3	-1.31837	6.60466	2.1e-16	3.69e-15
ENSMUSG00000027762	Sucnr1	2.77831	5.2557	2.13e-16	3.73e-15
ENSMUSG00000035041	Creb3l3	0.754977	8.21354	2.21e-16	3.88e-15
ENSMUSG00000071715	Ncf4	-2.66402	3.35951	2.26e-16	3.94e-15
ENSMUSG00000034957	Cebpa	1.27356	8.16952	2.31e-16	4.04e-15
ENSMUSG00000048120	Entpd1	-2.69605	3.31968	2.74e-16	4.78e-15
ENSMUSG00000034450	Gulo	1.30889	8.75373	3.1e-16	5.39e-15
ENSMUSG00000025651	Uqcrc1	0.738706	8.39503	3.1e-16	5.39e-15
ENSMUSG00000029201	Ugdh	-1.85227	7.38664	3.26e-16	5.66e-15
ENSMUSG00000040127	Sdro	2.91896	4.975	3.3e-16	5.71e-15
ENSMUSG00000031762	Mt2	-3.9966	9.51335	3.42e-16	5.92e-15
ENSMUSG00000023947	Nfkbie	-2.23481	3.66311	3.64e-16	6.29e-15
ENSMUSG00000000049	Apoh	0.996673	11.4556	3.84e-16	6.62e-15
ENSMUSG00000029322	Plac8	-2.00805	4.00411	3.91e-16	6.74e-15
ENSMUSG00000004032	Gstm5	-1.28773	5.20279	4.08e-16	7.02e-15
ENSMUSG00000024863	Mbl2	1.54543	8.10158	4.11e-16	7.05e-15
ENSMUSG00000047866	Lonp2	1.03957	7.40312	4.26e-16	7.3e-15
ENSMUSG00000079419	Ms4a6c	-3.6399	2.69442	4.52e-16	7.74e-15
ENSMUSG00000020250	Txnrd1	-0.902384	6.73699	4.68e-16	8e-15
ENSMUSG00000023176	Cpn2	0.824332	7.67351	4.69e-16	8e-15
ENSMUSG00000057068	Gm1381	2.06272	3.62384	4.84e-16	8.26e-15
ENSMUSG00000030157	Clec2d	1.8179	6.32975	5.22e-16	8.88e-15
ENSMUSG00000039323	Igfbp2	2.07066	9.24562	5.33e-16	9.06e-15
ENSMUSG00000061540	Orm2	-3.14254	8.14839	5.36e-16	9.09e-15
ENSMUSG00000069792	OTTMUSG00000000971	-2.14601	7.08666	5.44e-16	9.22e-15
ENSMUSG00000027495	2010011I20Rik	0.93653	6.08199	5.61e-16	9.49e-15
ENSMUSG00000000982	Ccl3	-4.44066	2.41499	5.99e-16	1.01e-14
ENSMUSG00000032366	Tpm1	-1.78277	6.12708	6.07e-16	1.02e-14
ENSMUSG00000047180	Lincr	-2.83753	3.97342	6.34e-16	1.07e-14
ENSMUSG00000064267	Hvcn1	-2.89671	3.18829	6.5e-16	1.09e-14
ENSMUSG00000053898	Ech1	0.942227	8.28154	6.93e-16	1.16e-14
ENSMUSG00000034855	Cxcl10	-3.54123	5.23447	7.23e-16	1.21e-14
ENSMUSG00000040415	Dtx3	-1.5218	4.6182	7.52e-16	1.26e-14
ENSMUSG00000006315	Tmem147	0.705505	7.74209	7.71e-16	1.29e-14
ENSMUSG00000024940	Ltbp3	-2.63189	3.268	7.82e-16	1.31e-14
ENSMUSG00000058099	Nfam1	-2.3007	3.5459	8.04e-16	1.34e-14
ENSMUSG00000053063	Clec12a	-2.78334	3.35248	9.36e-16	1.56e-14
ENSMUSG00000017453	Pipox	1.17032	8.27599	1.05e-15	1.74e-14
ENSMUSG00000036073	Galt	1.28243	5.39476	1.05e-15	1.75e-14
ENSMUSG00000035004	Igsf6	-3.206	2.93342	1.1e-15	1.82e-14
ENSMUSG00000078983	AC165293.2	-3.77584	7.2022	1.1e-15	1.82e-14
ENSMUSG00000024055	Cyp4f13	1.04862	5.8141	1.14e-15	1.88e-14
ENSMUSG00000019738	Polr2i	0.894604	6.3108	1.14e-15	1.89e-14
ENSMUSG00000031387	Renbp	-2.33189	3.57247	1.17e-15	1.93e-14
ENSMUSG00000025745	Hadha	0.591229	7.46459	1.31e-15	2.16e-14
ENSMUSG00000020241	Col6a2	-2.3958	3.43102	1.36e-15	2.23e-14
ENSMUSG00000073424	Cyp4f15	1.12496	6.91464	1.38e-15	2.26e-14
ENSMUSG00000016756	Cmah	2.20172	3.2976	1.4e-15	2.29e-14
ENSMUSG00000001507	Itga3	-1.67432	4.32755	1.41e-15	2.31e-14
ENSMUSG00000002992	Apoc2	-0.745409	10.4771	1.53e-15	2.5e-14
ENSMUSG00000028885	Smpdl3b	-3.97282	2.75756	1.59e-15	2.6e-14
ENSMUSG00000049625	Tifab	-2.73335	3.42658	1.76e-15	2.87e-14
ENSMUSG00000024965	Fermt3	-2.04507	3.78456	1.79e-15	2.91e-14
ENSMUSG00000044005	Gls2	1.32733	8.17291	1.84e-15	2.98e-14
ENSMUSG00000021033	Gstz1	1.23596	9.51515	1.88e-15	3.05e-14
ENSMUSG00000025127	Gcgr	0.796352	8.17331	1.89e-15	3.05e-14
ENSMUSG00000021451	Sema4d	-3.64805	2.71922	1.9e-15	3.07e-14
ENSMUSG00000025936	EG241041	3.56001	3.37303	1.94e-15	3.14e-14
ENSMUSG00000036775	Decr2	0.974519	6.99969	2.06e-15	3.32e-14
ENSMUSG00000073422	H2-Ke6	1.00394	6.69019	2.1e-15	3.38e-14
ENSMUSG00000026271	Gpr35	-3.84922	2.59886	2.22e-15	3.56e-14
ENSMUSG00000041567	Serpina12	1.94702	5.33188	2.23e-15	3.57e-14
ENSMUSG00000040997	Abhd4	-1.02934	6.65097	2.26e-15	3.62e-14
ENSMUSG00000029163	Emilin1	-1.42313	4.82213	2.27e-15	3.64e-14
ENSMUSG00000033161	Atp1a1	-0.672621	7.85829	2.33e-15	3.72e-14
ENSMUSG00000045092	S1pr1	1.04404	5.85862	2.43e-15	3.89e-14
ENSMUSG00000021069	Pygl	0.918583	7.40914	2.51e-15	4e-14
ENSMUSG00000039693	5730528L13Rik	-3.88021	2.60815	2.61e-15	4.16e-14
ENSMUSG00000027624	Epb4.1l1	-3.14343	2.91257	2.68e-15	4.26e-14
ENSMUSG00000019437	Tlcd1	0.893535	6.16992	2.69e-15	4.26e-14
ENSMUSG00000027397	Slc20a1	-1.75956	5.2596	2.69e-15	4.26e-14
ENSMUSG00000042485	Mustn1	-1.77033	4.82148	2.74e-15	4.33e-14
ENSMUSG00000043079	Synpo	-2.10005	3.68195	2.78e-15	4.4e-14
ENSMUSG00000027613	Eif6	-1.13642	6.6332	2.83e-15	4.47e-14
ENSMUSG00000026664	Phyh	1.32344	10.8171	2.88e-15	4.54e-14
ENSMUSG00000063838	Cdc42ep5	-1.74664	4.86924	2.92e-15	4.59e-14
ENSMUSG00000042436	Mfap4	-2.35203	4.00176	3.09e-15	4.86e-14
ENSMUSG00000084289	AL645545.8	-0.864956	9.08978	3.24e-15	5.08e-14
ENSMUSG00000021457	Syk	-2.54498	3.267	3.44e-15	5.39e-14
ENSMUSG00000063683	Glyat	1.17178	7.18283	3.44e-15	5.39e-14
ENSMUSG00000020681	Ace	-3.45051	2.68583	3.65e-15	5.71e-14
ENSMUSG00000059714	Flot1	-1.16655	5.44315	3.92e-15	6.12e-14
ENSMUSG00000026737	Pip4k2a	-2.45084	3.38109	4.04e-15	6.3e-14
ENSMUSG00000024664	Fads3	-2.05679	3.69789	4.35e-15	6.78e-14
ENSMUSG00000034786	Gpsm3	-1.72128	4.32613	4.45e-15	6.91e-14
ENSMUSG00000004730	Emr1	-2.31302	3.72296	4.96e-15	7.7e-14
ENSMUSG00000076431	Sox4	-2.92406	2.96747	5.83e-15	9.04e-14
ENSMUSG00000026922	Agpat2	1.00859	9.01591	5.91e-15	9.15e-14
ENSMUSG00000066491	AC154714.3	1.08363	6.49696	6e-15	9.28e-14
ENSMUSG00000002204	Napsa	-3.57811	2.60883	6.01e-15	9.28e-14
ENSMUSG00000032966	Fkbp1a	-1.08984	5.56859	6.67e-15	1.03e-13
ENSMUSG00000026426	Arl8a	-1.14124	5.39018	7.22e-15	1.11e-13
ENSMUSG00000046805	Mpeg1	-1.87992	6.57665	7.42e-15	1.14e-13
ENSMUSG00000020142	Slc1a4	-2.75138	4.47477	7.97e-15	1.22e-13
ENSMUSG00000051682	Treml4	-2.22543	3.53539	8.25e-15	1.26e-13
ENSMUSG00000072664	Ugt3a1	2.89212	2.66762	8.52e-15	1.3e-13
ENSMUSG00000020017	Hal	2.04674	7.91165	8.82e-15	1.35e-13
ENSMUSG00000027004	Frzb	-2.90561	2.9756	8.86e-15	1.35e-13
ENSMUSG00000052738	Suclg1	0.65874	7.73486	1.01e-14	1.53e-13
ENSMUSG00000034785	Dio1	2.32297	6.01251	1.04e-14	1.58e-13
ENSMUSG00000009566	Fpgs	1.35752	7.63475	1.06e-14	1.61e-13
ENSMUSG00000000385	Tmprss2	-2.18543	3.66823	1.06e-14	1.61e-13
ENSMUSG00000063354	Slc39a4	-1.23678	7.26378	1.07e-14	1.62e-13
ENSMUSG00000023367	AC115045.13	-1.44145	9.66011	1.11e-14	1.68e-13
ENSMUSG00000079592	C1qtnf5	-2.13174	3.62689	1.15e-14	1.74e-13
ENSMUSG00000021259	Cyp46a1	3.70772	2.68719	1.16e-14	1.75e-13
ENSMUSG00000028359	Orm3	-2.48625	5.76944	1.24e-14	1.87e-13
ENSMUSG00000030109	Slc6a12	1.3696	5.95186	1.24e-14	1.87e-13
ENSMUSG00000060572	Mfap2	-4.39743	2.39767	1.25e-14	1.89e-13
ENSMUSG00000048612	Fer1l3	-4.12822	2.38156	1.26e-14	1.89e-13
ENSMUSG00000074336	Apoc4	1.01932	11.8019	1.26e-14	1.89e-13
ENSMUSG00000078449	AC153368.5	-0.716769	8.57494	1.27e-14	1.9e-13
ENSMUSG00000020777	Acox1	1.28365	9.68148	1.27e-14	1.9e-13
ENSMUSG00000050148	Ubqln2	-1.18727	5.58046	1.35e-14	2.02e-13
ENSMUSG00000037542	Aldh8a1	1.0944	8.02844	1.37e-14	2.04e-13
ENSMUSG00000003283	Hck	-1.95859	3.86997	1.4e-14	2.08e-13
ENSMUSG00000030047	Arhgap25	-3.50048	2.65424	1.4e-14	2.09e-13
ENSMUSG00000030772	Dkk3	-2.94833	2.95014	1.41e-14	2.09e-13
ENSMUSG00000028716	Pdzk1ip1	-1.52246	4.82636	1.42e-14	2.11e-13
ENSMUSG00000026796	9130404D14Rik	-1.79175	4.04933	1.43e-14	2.12e-13
ENSMUSG00000037960	1110007C09Rik	-1.06294	5.66757	1.47e-14	2.18e-13
ENSMUSG00000033427	Upb1	1.06237	7.22009	1.73e-14	2.56e-13
ENSMUSG00000005354	Txn2	0.68989	7.67692	1.77e-14	2.62e-13
ENSMUSG00000023019	Gpd1	0.887763	8.62213	1.86e-14	2.74e-13
ENSMUSG00000022831	Hcls1	-1.9012	3.8673	1.92e-14	2.83e-13
ENSMUSG00000039395	Mreg	1.40427	4.54508	1.97e-14	2.9e-13
ENSMUSG00000040715	Rsc1a1	1.16789	6.62179	2.01e-14	2.95e-13
ENSMUSG00000027673	Ndufb5	0.832309	7.34549	2.08e-14	3.06e-13
ENSMUSG00000021678	F2rl1	-4.46166	2.28108	2.16e-14	3.17e-13
ENSMUSG00000022415	Syngr1	-3.06855	2.80241	2.18e-14	3.19e-13
ENSMUSG00000013593	Ndufs2	0.523846	8.02156	2.29e-14	3.34e-13
ENSMUSG00000021497	Txndc15	0.915648	6.01115	2.32e-14	3.39e-13
ENSMUSG00000053329	D10Jhu81e	0.866876	6.70109	2.34e-14	3.42e-13
ENSMUSG00000015647	Lama5	-3.22472	2.74084	2.43e-14	3.53e-13
ENSMUSG00000039202	Abhd2	-1.55936	5.92769	2.52e-14	3.67e-13
ENSMUSG00000015839	Nfe2l2	-0.857728	6.67628	2.59e-14	3.76e-13
ENSMUSG00000035836	Ugt2b1	2.09177	7.97425	2.66e-14	3.86e-13
ENSMUSG00000036078	Oprs1	0.875031	8.72941	2.7e-14	3.91e-13
ENSMUSG00000071714	Csf2rb2	-3.68677	2.49232	2.76e-14	3.99e-13
ENSMUSG00000064210	Ano6	-1.83856	3.94024	2.79e-14	4.04e-13
ENSMUSG00000037780	Mbl1	1.20423	7.1174	2.95e-14	4.25e-13
ENSMUSG00000024030	Abcg1	-2.0812	3.55924	3.12e-14	4.5e-13
ENSMUSG00000031906	Smpd3	-2.33136	4.50098	3.13e-14	4.5e-13
ENSMUSG00000024254	Abcg8	1.15891	5.70485	3.13e-14	4.5e-13
ENSMUSG00000036256	Igfbp7	-1.60033	8.51932	3.16e-14	4.54e-13
ENSMUSG00000027398	Il1b	-2.64763	3.15648	3.19e-14	4.57e-13
ENSMUSG00000063730	Hsd3b2	2.13359	3.35042	3.21e-14	4.59e-13
ENSMUSG00000022210	Dhrs4	0.835041	6.48152	3.24e-14	4.63e-13
ENSMUSG00000030144	Clec4d	-5.75727	2.04069	3.24e-14	4.63e-13
ENSMUSG00000033416	1110038D17Rik	0.673968	7.07967	3.29e-14	4.69e-13
ENSMUSG00000024659	Anxa1	-2.55603	3.39558	3.39e-14	4.83e-13
ENSMUSG00000040746	Rnf167	0.842237	6.24912	3.57e-14	5.08e-13
ENSMUSG00000021624	Cd180	-2.81958	3.0301	3.65e-14	5.19e-13
ENSMUSG00000029864	Gstk1	0.989499	7.46524	3.68e-14	5.23e-13
ENSMUSG00000035878	C630028N24Rik	1.47587	5.21982	3.73e-14	5.29e-13
ENSMUSG00000037712	Plekhc1	1.08608	6.14767	3.76e-14	5.33e-13
ENSMUSG00000041515	Irf8	-1.88539	3.83654	3.82e-14	5.4e-13
ENSMUSG00000026202	Tuba4a	0.901171	8.59412	3.93e-14	5.55e-13
ENSMUSG00000032898	Fbxo21	1.17373	6.05572	4.03e-14	5.68e-13
ENSMUSG00000017774	Myo1c	-1.27542	4.86954	4.14e-14	5.83e-13
ENSMUSG00000009614	Sardh	1.55471	8.57815	4.33e-14	6.09e-13
ENSMUSG00000031659	Adcy7	-3.30795	2.6777	4.34e-14	6.1e-13
ENSMUSG00000027559	Car3	3.12869	12.2962	5.21e-14	7.32e-13
ENSMUSG00000037826	Ppm1k	1.97862	3.4873	5.23e-14	7.33e-13
ENSMUSG00000013707	Tnfaip8l2	-2.26412	3.34956	5.36e-14	7.51e-13
ENSMUSG00000066839	Ecsit	0.957897	5.934	5.4e-14	7.55e-13
ENSMUSG00000038976	Ppp1r9b	-1.47453	4.46324	5.4e-14	7.55e-13
ENSMUSG00000038235	F11r	-0.880017	6.42702	5.58e-14	7.78e-13
ENSMUSG00000028656	Cap1	-0.974157	6.76068	6.19e-14	8.62e-13
ENSMUSG00000016494	Cd34	-2.6092	3.20501	6.5e-14	9.05e-13
ENSMUSG00000030403	Vasp	-1.26093	4.87201	6.8e-14	9.45e-13
ENSMUSG00000024038	1500032D16Rik	0.706763	6.80339	6.81e-14	9.46e-13
ENSMUSG00000053687	Dpep2	-5.59248	2.02985	7.17e-14	9.94e-13
ENSMUSG00000051579	Tceal8	-1.45125	4.76434	7.66e-14	1.06e-12
ENSMUSG00000028339	Col15a1	-2.09425	3.86276	7.75e-14	1.07e-12
ENSMUSG00000040722	Scamp5	-1.27717	4.99098	8.02e-14	1.11e-12
ENSMUSG00000022149	C9	1.44068	7.96417	8.37e-14	1.15e-12
ENSMUSG00000027188	E430002G05Rik	-2.56706	3.16544	8.73e-14	1.2e-12
ENSMUSG00000029994	Anxa4	-1.25315	6.12953	9.33e-14	1.28e-12
ENSMUSG00000028766	Alpl	-1.40519	5.73638	9.42e-14	1.3e-12
ENSMUSG00000033965	Slc16a2	0.848065	6.83715	9.51e-14	1.31e-12
ENSMUSG00000036545	Adamts2	-2.2918	3.33272	9.56e-14	1.31e-12
ENSMUSG00000020282	Rhbdf1	-1.55934	4.37424	1.04e-13	1.42e-12
ENSMUSG00000066072	Cyp4a10	3.54562	4.74095	1.06e-13	1.45e-12
ENSMUSG00000043895	S1pr2	-1.59298	4.19868	1.07e-13	1.46e-12
ENSMUSG00000017756	Slc12a7	0.8878	5.65703	1.26e-13	1.72e-12
ENSMUSG00000068220	Lgals1	-2.02738	8.02531	1.3e-13	1.78e-12
ENSMUSG00000076617	Igh-6	2.4655	5.51369	1.32e-13	1.8e-12
ENSMUSG00000079057	Cyp4v3	1.32295	7.97164	1.36e-13	1.85e-12
ENSMUSG00000014303	Glis2	-2.84989	2.87516	1.41e-13	1.91e-12
ENSMUSG00000066319	Rtp3	1.01114	6.13837	1.46e-13	1.98e-12
ENSMUSG00000070047	Fat1	-1.4577	4.5401	1.46e-13	1.98e-12
ENSMUSG00000071633	EG240549	2.1117	6.18583	1.49e-13	2.01e-12
ENSMUSG00000022821	Hgd	0.910876	9.16439	1.5e-13	2.02e-12
ENSMUSG00000029064	Gnb1	-0.808773	6.48691	1.53e-13	2.07e-12
ENSMUSG00000021238	Aldh6a1	0.849801	7.81563	1.57e-13	2.12e-12
ENSMUSG00000073412	Lst1	-1.65358	4.932	1.59e-13	2.15e-12
ENSMUSG00000040659	Efhd2	-1.22331	5.6265	1.61e-13	2.16e-12
ENSMUSG00000057342	Sphk2	1.0607	6.08041	1.62e-13	2.18e-12
ENSMUSG00000034429	Zfp707	1.45215	5.36583	1.65e-13	2.21e-12
ENSMUSG00000027204	Fbn1	-3.29801	2.58533	1.7e-13	2.28e-12
ENSMUSG00000020884	Asgr1	0.567327	8.62326	1.75e-13	2.34e-12
ENSMUSG00000023906	Cldn6	-3.54445	2.48378	1.76e-13	2.35e-12
ENSMUSG00000027750	Postn	-2.42907	3.19985	1.79e-13	2.39e-12
ENSMUSG00000074064	Mlycd	0.933009	6.43658	1.92e-13	2.56e-12
ENSMUSG00000049037	Clec4a1	-2.28419	3.32736	1.97e-13	2.62e-12
ENSMUSG00000057933	Gsta2	-2.0235	4.11791	2.04e-13	2.72e-12
ENSMUSG00000020695	Mrc2	-3.36053	2.5606	2.12e-13	2.82e-12
ENSMUSG00000055538	AC154759.2-202	0.876411	5.96676	2.15e-13	2.86e-12
ENSMUSG00000024909	Efemp2	-2.04973	3.56713	2.27e-13	3.01e-12
ENSMUSG00000026260	Ndufa10	0.587126	7.15102	2.36e-13	3.12e-12
ENSMUSG00000029776	Hibadh	1.15916	7.49292	2.39e-13	3.16e-12
ENSMUSG00000036110	Slc17a2	1.4527	5.63852	2.54e-13	3.36e-12
ENSMUSG00000038055	Dexi	1.43758	5.72559	2.59e-13	3.42e-12
ENSMUSG00000001750	Tcirg1	-0.819359	6.30769	2.62e-13	3.46e-12
ENSMUSG00000037731	BC013712	-1.98912	3.65757	2.63e-13	3.46e-12
ENSMUSG00000002763	Pex6	1.09526	5.57123	2.64e-13	3.48e-12
ENSMUSG00000034255	Arhgap27	-2.818	2.8227	2.72e-13	3.58e-12
ENSMUSG00000026159	Hrb	-1.63986	4.14761	2.8e-13	3.67e-12
ENSMUSG00000062593	Gp49a	-3.62057	2.41945	2.93e-13	3.84e-12
ENSMUSG00000028249	Sdcbp	-1.55755	4.55077	3.09e-13	4.05e-12
ENSMUSG00000068086	Cyp2d9	1.42301	9.57117	3.18e-13	4.16e-12
ENSMUSG00000025534	Gusb	-1.26957	4.77368	3.5e-13	4.57e-12
ENSMUSG00000034424	Gcsh	0.949207	6.00181	3.62e-13	4.73e-12
ENSMUSG00000040963	Asgr2	0.823229	8.4375	3.65e-13	4.76e-12
ENSMUSG00000035780	Ugt2a3	1.111	6.43208	3.68e-13	4.79e-12
ENSMUSG00000020321	Mdh1	0.894526	8.90946	3.9e-13	5.07e-12
ENSMUSG00000017344	Vtn	0.688447	11.7913	4.39e-13	5.71e-12
ENSMUSG00000064254	Ethe1	1.15791	7.18728	4.41e-13	5.72e-12
ENSMUSG00000021646	Mccc2	1.16948	4.90768	4.6e-13	5.96e-12
ENSMUSG00000034947	Tmem106a	-1.45729	4.4895	4.85e-13	6.28e-12
ENSMUSG00000025196	Cpn1	0.917992	8.56646	4.86e-13	6.28e-12
ENSMUSG00000026548	Slamf9	-3.59699	2.39742	4.92e-13	6.36e-12
ENSMUSG00000027556	Car1	2.44564	2.72551	4.97e-13	6.41e-12
ENSMUSG00000015396	Cd83	-3.14956	2.66071	5.11e-13	6.58e-12
ENSMUSG00000040907	Atp1a3	-4.35005	2.14359	5.26e-13	6.77e-12
ENSMUSG00000071657	Bscl2	0.766336	6.25687	5.36e-13	6.89e-12
ENSMUSG00000021493	Pdlim7	-1.45512	4.36785	5.45e-13	7e-12
ENSMUSG00000078515	Ddi2	1.1544	6.49152	5.57e-13	7.14e-12
ENSMUSG00000038526	Car14	0.933146	6.23193	5.64e-13	7.22e-12
ENSMUSG00000060216	Arrb2	-1.10203	5.13286	5.71e-13	7.3e-12
ENSMUSG00000022751	Nit2	1.06491	6.71139	5.86e-13	7.49e-12
ENSMUSG00000042118	Bhmt2	0.753385	7.87977	5.88e-13	7.51e-12
ENSMUSG00000034059	Ypel4	-5.33592	1.93563	5.94e-13	7.58e-12
ENSMUSG00000016252	Atp5e	0.83014	9.07608	5.98e-13	7.62e-12
ENSMUSG00000031958	Ldhd	1.09011	6.98709	6.05e-13	7.7e-12
ENSMUSG00000071655	Ubxn1	0.635581	7.10804	6.19e-13	7.86e-12
ENSMUSG00000024851	Pitpnm1	-1.92697	3.59648	6.19e-13	7.86e-12
ENSMUSG00000043832	Clec4a3	-2.71618	2.90446	6.32e-13	8.01e-12
ENSMUSG00000028434	Epb4.1l4b	1.17745	4.8197	6.47e-13	8.19e-12
ENSMUSG00000018217	Pmp22	-1.92122	3.74572	6.52e-13	8.25e-12
ENSMUSG00000025175	Fn3k	1.90704	3.35871	6.93e-13	8.75e-12
ENSMUSG00000026288	Inpp5d	-2.53135	2.97113	7.22e-13	9.12e-12
ENSMUSG00000004609	Cd33	-4.03872	2.23669	7.31e-13	9.22e-12
ENSMUSG00000028470	Hint2	0.844224	7.58928	7.55e-13	9.51e-12
ENSMUSG00000018909	Arrb1	-1.70994	3.87483	7.83e-13	9.86e-12
ENSMUSG00000037815	Ctnna1	-0.949364	6.04676	8.13e-13	1.02e-11
ENSMUSG00000025212	Sfxn3	-2.49203	3.0035	8.51e-13	1.07e-11
ENSMUSG00000036570	Fxyd1	0.770006	8.77238	9.04e-13	1.13e-11
ENSMUSG00000027864	Ptgfrn	-2.85242	2.79115	9.52e-13	1.19e-11
ENSMUSG00000027239	Mdk	-2.9801	2.77982	1.02e-12	1.27e-11
ENSMUSG00000022550	Adck5	1.31744	4.52489	1.02e-12	1.27e-11
ENSMUSG00000026355	Mcm6	-2.68229	2.95617	1.03e-12	1.29e-11
ENSMUSG00000029650	Slc46a3	1.11511	5.75337	1.1e-12	1.37e-11
ENSMUSG00000020230	Prmt2	-2.77098	2.7765	1.1e-12	1.37e-11
ENSMUSG00000015363	Trabd	0.928209	6.21185	1.1e-12	1.37e-11
ENSMUSG00000057088	Cyp2d13	2.51785	7.01788	1.11e-12	1.37e-11
ENSMUSG00000026687	Aldh9a1	0.954226	7.08176	1.12e-12	1.39e-11
ENSMUSG00000025743	Sdc3	-1.21312	5.90346	1.14e-12	1.41e-11
ENSMUSG00000032294	Pkm2	-1.83888	3.73024	1.15e-12	1.42e-11
ENSMUSG00000030068	Eif4e3	-1.93468	3.67877	1.21e-12	1.49e-11
ENSMUSG00000022982	Sod1	1.2609	8.29893	1.21e-12	1.5e-11
ENSMUSG00000031278	Acsl4	-1.2406	5.00559	1.26e-12	1.56e-11
ENSMUSG00000029925	Tbxas1	-2.8565	2.76792	1.28e-12	1.58e-11
ENSMUSG00000030659	Nucb2	-2.25545	3.24689	1.29e-12	1.59e-11
ENSMUSG00000073421	H2-Ab1	-2.12012	8.08684	1.32e-12	1.62e-11
ENSMUSG00000078309	AL606511.8	-2.82787	2.72374	1.36e-12	1.67e-11
ENSMUSG00000027333	Smox	-1.78102	3.80738	1.37e-12	1.69e-11
ENSMUSG00000037204	9430023L20Rik	0.986145	5.83878	1.42e-12	1.74e-11
ENSMUSG00000025465	Echs1	0.628784	7.72983	1.46e-12	1.79e-11
ENSMUSG00000070690	AC135240.2	1.78831	4.40761	1.47e-12	1.79e-11
ENSMUSG00000047420	BC064033	-2.703	2.86667	1.53e-12	1.88e-11
ENSMUSG00000043162	Pigy	0.954222	6.35872	1.58e-12	1.93e-11
ENSMUSG00000082433	AC113060.11	-3.26063	2.48243	1.6e-12	1.96e-11
ENSMUSG00000015837	Sqstm1	-0.770722	8.88862	1.63e-12	1.98e-11
ENSMUSG00000071178	Serpina1b	1.31718	11.2179	1.65e-12	2e-11
ENSMUSG00000073982	Rhog	-0.847392	6.27822	1.7e-12	2.07e-11
ENSMUSG00000035875	AI182371	1.18772	7.15614	1.9e-12	2.31e-11
ENSMUSG00000001755	Coasy	0.792111	6.96958	1.97e-12	2.39e-11
ENSMUSG00000041936	Agrn	-1.28477	4.71398	2.06e-12	2.49e-11
ENSMUSG00000039601	Rcan2	-1.6812	3.93429	2.06e-12	2.5e-11
ENSMUSG00000005982	1200013P24Rik	0.824229	7.07037	2.06e-12	2.5e-11
ENSMUSG00000022217	1500005A01Rik	1.25738	5.0577	2.08e-12	2.51e-11
ENSMUSG00000049555	Tmie	1.48438	4.00182	2.15e-12	2.59e-11
ENSMUSG00000080738	AL772357.9	3.72141	14.695	2.18e-12	2.63e-11
ENSMUSG00000015451	C4a	3.38764	3.54118	2.22e-12	2.67e-11
ENSMUSG00000012519	Mlkl	-2.20699	3.28656	2.27e-12	2.73e-11
ENSMUSG00000004748	1700020C11Rik	1.04968	5.29228	2.29e-12	2.75e-11
ENSMUSG00000023915	Tnfrsf21	-2.05107	3.36202	2.36e-12	2.83e-11
ENSMUSG00000037415	Ranbp10	1.04931	5.31264	2.5e-12	3e-11
ENSMUSG00000038623	Tm6sf1	-2.90629	2.66018	2.67e-12	3.19e-11
ENSMUSG00000034708	Grn	-0.959015	8.66488	2.73e-12	3.27e-11
ENSMUSG00000046160	Olig1	3.1342	3.18231	2.75e-12	3.29e-11
ENSMUSG00000044469	Tnfaip8l1	1.38589	5.6351	2.8e-12	3.34e-11
ENSMUSG00000032300	1700017B05Rik	-1.23771	5.07538	2.82e-12	3.36e-11
ENSMUSG00000010760	Phlda2	-1.97961	3.72283	2.94e-12	3.51e-11
ENSMUSG00000056973	Ces3	1.05662	8.01801	2.97e-12	3.54e-11
ENSMUSG00000023232	Serinc2	-1.35825	4.67804	3.09e-12	3.67e-11
ENSMUSG00000018727	Cpsf4l	2.33074	2.8901	3.16e-12	3.75e-11
ENSMUSG00000024143	Rhoq	-1.90885	3.61756	3.18e-12	3.77e-11
ENSMUSG00000020123	Avpr1a	1.67973	4.26471	3.21e-12	3.81e-11
ENSMUSG00000040134	Rdh7	1.16836	9.14294	3.26e-12	3.86e-11
ENSMUSG00000042349	Ikbke	-1.05398	5.19791	3.28e-12	3.88e-11
ENSMUSG00000031489	Adrb3	2.43192	3.12226	3.37e-12	3.98e-11
ENSMUSG00000036278	Macrod1	1.62572	5.90656	3.39e-12	4.01e-11
ENSMUSG00000020153	Ndufs7	0.966141	7.80806	3.4e-12	4.01e-11
ENSMUSG00000017929	B4galt5	-1.11737	5.45571	3.54e-12	4.17e-11
ENSMUSG00000038522	AI317395	1.37208	4.15837	3.61e-12	4.25e-11
ENSMUSG00000035184	AC154516.2	-1.63993	4.19899	3.68e-12	4.32e-11
ENSMUSG00000020381	3010026O09Rik	1.5146	4.11942	3.68e-12	4.32e-11
ENSMUSG00000028445	2310040A07Rik	2.61257	5.03535	4.01e-12	4.7e-11
ENSMUSG00000015312	Gadd45b	-2.17151	3.3319	4.23e-12	4.96e-11
ENSMUSG00000080958	AL671090.9	1.58636	4.18383	4.28e-12	5.02e-11
ENSMUSG00000025911	Adhfe1	0.697075	7.02052	4.32e-12	5.05e-11
ENSMUSG00000015854	Cd5l	-1.44516	6.43546	4.38e-12	5.12e-11
ENSMUSG00000038224	Serpinf2	0.661586	10.364	4.47e-12	5.22e-11
ENSMUSG00000003477	Inmt	2.47623	9.54905	4.57e-12	5.32e-11
ENSMUSG00000017868	Sgk2	1.18163	5.13267	4.62e-12	5.39e-11
ENSMUSG00000038400	Tmepai	-2.15941	3.27013	4.67e-12	5.44e-11
ENSMUSG00000079484	Phyhd1	0.768002	6.20659	4.71e-12	5.48e-11
ENSMUSG00000035042	Ccl5	-2.71173	4.61841	4.74e-12	5.5e-11
ENSMUSG00000026335	Pam	-1.47306	4.28681	4.98e-12	5.77e-11
ENSMUSG00000024222	Fkbp5	-2.00953	4.74235	5.08e-12	5.88e-11
ENSMUSG00000015337	Endog	1.19659	6.37612	5.08e-12	5.88e-11
ENSMUSG00000022372	Sla	-3.0277	2.55542	5.23e-12	6.05e-11
ENSMUSG00000058427	Cxcl2	-4.27374	1.95033	5.23e-12	6.05e-11
ENSMUSG00000031708	1600014K23Rik	0.72085	8.34627	5.34e-12	6.17e-11
ENSMUSG00000021773	Comtd1	-1.42644	4.47669	6.12e-12	7.06e-11
ENSMUSG00000018770	Atp5g3	0.674012	9.8058	6.16e-12	7.1e-11
ENSMUSG00000032387	Rbpms2	0.949253	6.23205	6.31e-12	7.26e-11
ENSMUSG00000020877	Scrn2	1.21268	5.26009	6.35e-12	7.3e-11
ENSMUSG00000041189	Chrnb1	-3.44111	2.30921	6.59e-12	7.57e-11
ENSMUSG00000070394	1810027O10Rik	0.90359	8.07393	6.64e-12	7.61e-11
ENSMUSG00000022178	Jub	-1.60838	3.93348	6.67e-12	7.65e-11
ENSMUSG00000071204	EG381806	2.06907	3.51802	6.73e-12	7.7e-11
ENSMUSG00000031934	Panx1	-3.42022	2.33244	6.98e-12	7.99e-11
ENSMUSG00000059908	Mug1	1.40257	7.87811	7.22e-12	8.25e-11
ENSMUSG00000026866	Kynu	1.07703	6.51487	7.4e-12	8.45e-11
ENSMUSG00000023942	Slc29a1	1.03169	8.0665	7.49e-12	8.54e-11
ENSMUSG00000033863	Klf9	1.20858	6.18072	7.54e-12	8.58e-11
ENSMUSG00000041112	Elmo1	-2.36885	2.9429	7.64e-12	8.7e-11
ENSMUSG00000020733	Slc9a3r1	0.838325	7.13819	7.87e-12	8.95e-11
ENSMUSG00000041119	Pde9a	1.51608	3.91943	7.93e-12	9.01e-11
ENSMUSG00000003420	Fcgrt	0.782855	7.5046	7.99e-12	9.07e-11
ENSMUSG00000026227	2810459M11Rik	0.935358	5.3989	8.13e-12	9.22e-11
ENSMUSG00000031924	Cyb5b	0.971329	7.9006	8.23e-12	9.31e-11
ENSMUSG00000079547	H2-DMb1	-2.51154	2.9128	8.23e-12	9.31e-11
ENSMUSG00000036199	Ndufa13	0.806081	9.12126	8.53e-12	9.64e-11
ENSMUSG00000032526	Deb1	0.918613	5.78148	8.56e-12	9.67e-11
ENSMUSG00000037710	Cisd1	1.04122	8.16888	8.99e-12	1.01e-10
ENSMUSG00000028111	Ctsk	-3.42472	2.2781	9.02e-12	1.02e-10
ENSMUSG00000027222	Pex16	1.26242	6.71785	9.22e-12	1.04e-10
ENSMUSG00000039239	Tgfb2	-3.90311	2.11318	9.24e-12	1.04e-10
ENSMUSG00000026688	Mgst3	-1.176	7.6107	9.34e-12	1.05e-10
ENSMUSG00000075536	AC113595.11-201	-2.5434	2.87978	9.5e-12	1.07e-10
ENSMUSG00000023067	Cdkn1a	-2.09653	5.15074	9.61e-12	1.08e-10
ENSMUSG00000036565	Ttyh3	-1.46366	4.12738	9.77e-12	1.09e-10
ENSMUSG00000034171	Faah	0.857104	6.67965	9.87e-12	1.1e-10
ENSMUSG00000016427	Ndufa1	0.6482	8.61951	9.88e-12	1.1e-10
ENSMUSG00000042010	Acacb	1.16454	4.76236	9.99e-12	1.12e-10
ENSMUSG00000078612	1700024P16Rik	-1.77598	3.6769	1.01e-11	1.13e-10
ENSMUSG00000015143	Actn1	-1.09234	5.01339	1.02e-11	1.13e-10
ENSMUSG00000074272	Ceacam1	1.36934	4.20578	1.07e-11	1.19e-10
ENSMUSG00000062210	Tnfaip8	-2.625	2.7713	1.15e-11	1.28e-10
ENSMUSG00000027562	Car2	-1.89901	3.80687	1.23e-11	1.37e-10
ENSMUSG00000023505	Cdca3	-2.42504	3.48368	1.23e-11	1.37e-10
ENSMUSG00000025037	Maoa	-2.50947	3.20161	1.27e-11	1.4e-10
ENSMUSG00000003948	Mmd	0.809381	6.1084	1.27e-11	1.41e-10
ENSMUSG00000001155	Ftcd	1.24207	7.94922	1.28e-11	1.41e-10
ENSMUSG00000041827	Oasl1	-2.3307	6.50707	1.36e-11	1.5e-10
ENSMUSG00000047565	Acot10	-2.99877	2.53926	1.38e-11	1.53e-10
ENSMUSG00000048371	4833426J09Rik	1.49426	3.89883	1.41e-11	1.56e-10
ENSMUSG00000081704	AL670220.8	-1.82564	3.80791	1.42e-11	1.57e-10
ENSMUSG00000072620	Slfn2	-2.51465	2.88176	1.42e-11	1.57e-10
ENSMUSG00000015947	Fcgr1	-2.83616	2.60658	1.44e-11	1.59e-10
ENSMUSG00000003053	Cyp2c29	-1.578	10.6202	1.55e-11	1.7e-10
ENSMUSG00000032066	Bcdo2	1.36193	4.24945	1.58e-11	1.73e-10
ENSMUSG00000037206	Islr	-1.67061	4.11572	1.6e-11	1.76e-10
ENSMUSG00000035873	Pawr	-1.8388	3.54539	1.6e-11	1.76e-10
ENSMUSG00000028195	Cyr61	-1.30646	4.82047	1.65e-11	1.81e-10
ENSMUSG00000026074	Map4k4	-2.02712	3.29552	1.66e-11	1.82e-10
ENSMUSG00000007613	Tgfbr1	-1.90068	3.6459	1.77e-11	1.93e-10
ENSMUSG00000025780	Itih5	-2.10655	3.4232	1.8e-11	1.97e-10
ENSMUSG00000020806	Rhbdf2	-1.39931	4.66585	1.89e-11	2.06e-10
ENSMUSG00000019929	Dcn	-1.5211	8.30159	1.97e-11	2.14e-10
ENSMUSG00000031400	G6pdx	-1.66596	3.83886	1.98e-11	2.15e-10
ENSMUSG00000021253	Tgfb3	-3.09784	2.40581	1.99e-11	2.17e-10
ENSMUSG00000024990	Rbp4	0.832789	11.9232	2e-11	2.18e-10
ENSMUSG00000038459	2210412D01Rik	0.772609	6.40804	2.08e-11	2.26e-10
ENSMUSG00000031827	Cotl1	-1.49443	6.64067	2.11e-11	2.29e-10
ENSMUSG00000025856	Pdgfa	-1.29114	4.45776	2.2e-11	2.39e-10
ENSMUSG00000084384	AL663107.13	0.854035	6.04036	2.26e-11	2.44e-10
ENSMUSG00000046153	AL663107.13	0.854035	6.04036	2.26e-11	2.44e-10
ENSMUSG00000038695	Josd2	0.93293	6.62726	2.28e-11	2.46e-10
ENSMUSG00000022439	Parvg	-3.28535	2.31748	2.31e-11	2.49e-10
ENSMUSG00000052688	5430435G22Rik	-3.2652	2.32976	2.31e-11	2.49e-10
ENSMUSG00000020068	3110049J23Rik	1.46874	6.29008	2.38e-11	2.56e-10
ENSMUSG00000022040	Ephx2	1.14468	8.17482	2.45e-11	2.64e-10
ENSMUSG00000032324	Tspan3	-1.75574	3.62504	2.48e-11	2.67e-10
ENSMUSG00000038552	Fndc4	0.932531	5.39523	2.64e-11	2.83e-10
ENSMUSG00000053158	Fes	-1.60064	3.83461	2.72e-11	2.92e-10
ENSMUSG00000021728	Emb	-3.6955	2.14385	2.75e-11	2.95e-10
ENSMUSG00000031443	F7	0.966686	6.94615	2.85e-11	3.05e-10
ENSMUSG00000002660	Clpp	0.671058	6.9093	2.95e-11	3.15e-10
ENSMUSG00000026676	Ccdc3	-2.55932	2.81748	2.96e-11	3.16e-10
ENSMUSG00000026786	Apbb1ip	-2.51175	2.77102	3.01e-11	3.21e-10
ENSMUSG00000037949	Ano10	-1.30133	4.49945	3.13e-11	3.34e-10
ENSMUSG00000035686	Thrsp	1.4752	8.96605	3.21e-11	3.42e-10
ENSMUSG00000045730	Adrb2	-2.93645	2.47451	3.24e-11	3.45e-10
ENSMUSG00000022965	Ifngr2	-1.2579	4.67037	3.31e-11	3.52e-10
ENSMUSG00000030217	Art4	-2.46706	2.83009	3.41e-11	3.62e-10
ENSMUSG00000025428	Atp5a1	0.666057	9.29593	3.44e-11	3.65e-10
ENSMUSG00000026201	Stk16	0.876569	5.61501	3.62e-11	3.84e-10
ENSMUSG00000032172	Olfm2	-2.71358	2.65365	3.63e-11	3.85e-10
ENSMUSG00000028874	Fgr	-2.9353	2.49771	3.64e-11	3.85e-10
ENSMUSG00000060317	Acnat2	-2.09422	4.66064	3.76e-11	3.98e-10
ENSMUSG00000035914	Cd276	-1.58749	3.97825	3.8e-11	4.01e-10
ENSMUSG00000047407	Tgif1	-1.01571	5.5651	3.85e-11	4.07e-10
ENSMUSG00000015112	Slc25a13	0.72478	6.20007	3.99e-11	4.21e-10
ENSMUSG00000001911	Nfix	1.29321	5.76012	4.21e-11	4.44e-10
ENSMUSG00000020205	Phlda1	2.29951	7.48758	4.27e-11	4.5e-10
ENSMUSG00000025277	Abhd6	1.22026	4.53009	4.33e-11	4.56e-10
ENSMUSG00000079494	Cml5	2.83844	4.70132	4.34e-11	4.57e-10
ENSMUSG00000039450	Dcxr	1.61185	8.11018	4.45e-11	4.67e-10
ENSMUSG00000022241	Tars	0.958712	6.12368	4.46e-11	4.68e-10
ENSMUSG00000038742	Angptl6	1.66891	3.98073	4.51e-11	4.73e-10
ENSMUSG00000017781	Pitpna	-0.912229	5.65361	4.62e-11	4.83e-10
ENSMUSG00000029545	Acads	1.07038	7.241	4.68e-11	4.9e-10
ENSMUSG00000026395	Ptprc	-2.72531	2.6771	4.69e-11	4.9e-10
ENSMUSG00000040613	Apobec1	-1.44022	5.02262	4.74e-11	4.95e-10
ENSMUSG00000024854	Pold4	-0.836131	6.64537	4.93e-11	5.14e-10
ENSMUSG00000029499	Pxmp2	1.15816	7.82463	4.98e-11	5.19e-10
ENSMUSG00000036751	Cox6b1	0.597711	9.6732	5.05e-11	5.26e-10
ENSMUSG00000072596	Ear12	-3.43735	2.22682	5.23e-11	5.44e-10
ENSMUSG00000020467	Efemp1	-1.7284	4.08232	5.31e-11	5.52e-10
ENSMUSG00000037788	AW146242	-2.43751	2.78724	5.4e-11	5.61e-10
ENSMUSG00000004530	Coro1c	-1.1065	4.77122	5.58e-11	5.79e-10
ENSMUSG00000044197	Gpr146	0.881518	6.08188	5.71e-11	5.92e-10
ENSMUSG00000028173	Gpr177	-2.59495	2.78221	5.8e-11	6.01e-10
ENSMUSG00000049152	Ugt3a2	2.25578	6.8033	5.91e-11	6.11e-10
ENSMUSG00000044674	Fzd1	-1.66737	3.7201	5.92e-11	6.12e-10
ENSMUSG00000066705	Fxyd6	-2.7934	2.59952	6.03e-11	6.23e-10
ENSMUSG00000021606	Ndufs6	0.785105	7.39265	6.03e-11	6.23e-10
ENSMUSG00000040413	Timd2	1.11993	5.09574	6.07e-11	6.26e-10
ENSMUSG00000022261	Sdc2	0.835016	6.49457	7.01e-11	7.22e-10
ENSMUSG00000005125	Ndrg1	-1.47008	4.78416	7.41e-11	7.62e-10
ENSMUSG00000025937	Lactb2	0.907549	6.56653	7.42e-11	7.63e-10
ENSMUSG00000020051	Pah	0.846691	9.4103	7.43e-11	7.63e-10
ENSMUSG00000022150	Dab2	-1.42487	4.2137	7.7e-11	7.9e-10
ENSMUSG00000052562	C730048C13Rik	2.15894	2.82063	8.21e-11	8.42e-10
ENSMUSG00000062753	AI413582	-1.50472	3.95369	8.25e-11	8.45e-10
ENSMUSG00000006736	Tspan31	0.675908	8.36286	8.47e-11	8.67e-10
ENSMUSG00000082223	AL713983.9	-3.27918	2.1928	8.77e-11	8.97e-10
ENSMUSG00000056938	Acbd4	0.964543	5.3014	8.86e-11	9.06e-10
ENSMUSG00000033860	Fgg	0.965522	11.8051	9.02e-11	9.21e-10
ENSMUSG00000017446	C1qtnf1	-1.45934	4.08903	9.33e-11	9.52e-10
ENSMUSG00000036943	Rab8b	-2.73328	2.54003	9.39e-11	9.57e-10
ENSMUSG00000021886	Gpr65	-2.50432	2.7428	9.65e-11	9.82e-10
ENSMUSG00000030800	Prss8	-1.2857	5.30295	9.77e-11	9.93e-10
ENSMUSG00000025044	Msr1	-2.12505	3.16055	9.79e-11	9.95e-10
ENSMUSG00000019970	Sgk1	-1.46409	4.09598	9.93e-11	1.01e-09
ENSMUSG00000026715	Serpinc1	0.618613	11.4982	1e-10	1.02e-09
ENSMUSG00000032089	Il10ra	-2.5006	2.67536	1.02e-10	1.03e-09
ENSMUSG00000025510	Cd151	-0.602088	6.90306	1.02e-10	1.03e-09
ENSMUSG00000030793	Pycard	-2.07054	3.20385	1.02e-10	1.04e-09
ENSMUSG00000022817	Itgb5	-0.73343	6.5101	1.03e-10	1.04e-09
ENSMUSG00000042251	Pm20d1	1.52751	6.22692	1.05e-10	1.06e-09
ENSMUSG00000019232	Agxt2l1	1.25954	6.04342	1.06e-10	1.07e-09
ENSMUSG00000045294	Insig1	1.34821	6.9366	1.06e-10	1.07e-09
ENSMUSG00000032122	Slc37a2	-3.29963	2.25844	1.07e-10	1.08e-09
ENSMUSG00000026307	Scly	0.665991	6.92605	1.07e-10	1.08e-09
ENSMUSG00000029561	Oasl2	-1.84078	3.63145	1.1e-10	1.1e-09
ENSMUSG00000029061	Mmp23	-2.4083	2.76117	1.1e-10	1.11e-09
ENSMUSG00000022679	Mpv17l	1.78915	3.16992	1.13e-10	1.13e-09
ENSMUSG00000024978	Gpam	0.971136	6.37291	1.13e-10	1.14e-09
ENSMUSG00000050989	Sepn1	-1.70695	3.5239	1.14e-10	1.14e-09
ENSMUSG00000043004	Gng2	-2.71385	2.52294	1.2e-10	1.2e-09
ENSMUSG00000004098	Col5a3	1.319	4.17238	1.23e-10	1.23e-09
ENSMUSG00000026701	Prdx6	0.456674	8.8353	1.24e-10	1.24e-09
ENSMUSG00000033831	Fgb	0.881371	12.3687	1.26e-10	1.26e-09
ENSMUSG00000047150	1700001C19Rik	1.36948	4.11712	1.31e-10	1.3e-09
ENSMUSG00000071379	Hpcal1	-1.16382	4.74875	1.37e-10	1.36e-09
ENSMUSG00000029233	Srd5a2l	-1.25002	4.59816	1.41e-10	1.4e-09
ENSMUSG00000029231	Pdgfra	-2.59357	2.62989	1.41e-10	1.4e-09
ENSMUSG00000021998	Lcp1	-1.43019	4.9596	1.41e-10	1.4e-09
ENSMUSG00000048489	8430408G22Rik	1.84335	7.66531	1.5e-10	1.49e-09
ENSMUSG00000024818	Slc25a45	1.11487	4.93749	1.51e-10	1.5e-09
ENSMUSG00000036854	Hspb6	1.28909	5.46976	1.52e-10	1.51e-09
ENSMUSG00000003528	Slc25a1	0.720787	8.79949	1.55e-10	1.54e-09
ENSMUSG00000027293	Ehd4	-1.84993	3.36983	1.56e-10	1.54e-09
ENSMUSG00000041801	Phlda3	-2.28631	2.96535	1.58e-10	1.56e-09
ENSMUSG00000053581	Zfand2a	-1.21092	4.43512	1.58e-10	1.56e-09
ENSMUSG00000057054	AI842396	1.18002	5.18697	1.64e-10	1.62e-09
ENSMUSG00000002661	Alkbh7	1.14483	4.93826	1.72e-10	1.7e-09
ENSMUSG00000020477	Mrps24	0.729856	7.3877	1.85e-10	1.82e-09
ENSMUSG00000038884	A230050P20Rik	0.872633	6.94035	1.85e-10	1.82e-09
ENSMUSG00000079879	AC134437.3	-2.18733	2.9981	1.85e-10	1.82e-09
ENSMUSG00000031556	Tm2d2	0.729296	6.54022	1.85e-10	1.82e-09
ENSMUSG00000031584	Gsr	-0.920825	6.17845	1.87e-10	1.84e-09
ENSMUSG00000051133	AC122861.4	0.81416	6.69133	1.99e-10	1.95e-09
ENSMUSG00000045775	Slc16a5	-1.93692	4.10116	2.03e-10	1.99e-09
ENSMUSG00000035674	Ndufa3	0.777658	7.973	2.05e-10	2.01e-09
ENSMUSG00000028001	Fga	0.889182	12.1292	2.08e-10	2.03e-09
ENSMUSG00000030159	Clec1b	-1.79729	3.63003	2.15e-10	2.1e-09
ENSMUSG00000028684	Urod	0.65126	6.4289	2.22e-10	2.17e-09
ENSMUSG00000022139	Mbnl2	-1.01937	5.1607	2.26e-10	2.21e-09
ENSMUSG00000054619	Mettl7a1	0.683319	6.7099	2.27e-10	2.21e-09
ENSMUSG00000032431	Crtap	-1.46825	3.89515	2.31e-10	2.25e-09
ENSMUSG00000047126	Cltc	-0.990437	6.16309	2.35e-10	2.29e-09
ENSMUSG00000032246	Calml4	-2.6877	2.77931	2.44e-10	2.37e-09
ENSMUSG00000052942	Glis3	-4.38409	1.76533	2.47e-10	2.4e-09
ENSMUSG00000020901	Pik3r5	-3.56213	1.97734	2.49e-10	2.41e-09
ENSMUSG00000034858	BC031353	1.12499	4.60974	2.53e-10	2.46e-09
ENSMUSG00000003518	Dusp3	-0.966872	5.49802	2.57e-10	2.49e-09
ENSMUSG00000021754	Map3k1	-1.65066	3.6612	2.59e-10	2.5e-09
ENSMUSG00000028059	Arhgef2	-2.25571	2.86041	2.64e-10	2.55e-09
ENSMUSG00000032558	Acad11	0.662555	6.2229	2.66e-10	2.57e-09
ENSMUSG00000055593	2610024B07Rik	-1.75952	3.46934	2.72e-10	2.62e-09
ENSMUSG00000023057	Fabp2	1.71944	6.07375	2.75e-10	2.65e-09
ENSMUSG00000003348	Mobkl2a	-1.39262	4.06529	2.75e-10	2.65e-09
ENSMUSG00000023908	Pkmyt1	-2.54188	2.62344	2.77e-10	2.67e-09
ENSMUSG00000035104	Tmem166	0.843629	5.82622	2.78e-10	2.68e-09
ENSMUSG00000037868	Egr2	-4.27756	1.77615	2.8e-10	2.69e-09
ENSMUSG00000001403	Ube2c	-2.60294	2.81067	2.83e-10	2.72e-09
ENSMUSG00000003531	Dgcr6	0.745998	6.07154	2.9e-10	2.78e-09
ENSMUSG00000042804	Gpr153	-2.7727	2.43279	3.06e-10	2.94e-09
ENSMUSG00000000326	Comt	1.07806	10.5982	3.06e-10	2.94e-09
ENSMUSG00000034403	Pja1	0.716807	5.89543	3.07e-10	2.94e-09
ENSMUSG00000021577	Sdha	0.663269	8.07649	3.19e-10	3.05e-09
ENSMUSG00000070960	AC134327.2	1.54751	3.48468	3.19e-10	3.05e-09
ENSMUSG00000037583	Nr0b2	2.03893	7.28855	3.21e-10	3.07e-09
ENSMUSG00000033377	Palmd	-0.973734	5.48685	3.34e-10	3.19e-09
ENSMUSG00000026589	Sec16b	0.754583	5.82056	3.36e-10	3.2e-09
ENSMUSG00000018474	Chd3	1.28966	5.13279	3.57e-10	3.4e-09
ENSMUSG00000025993	Slc40a1	-0.934977	6.23609	3.58e-10	3.41e-09
ENSMUSG00000027423	Snx5	-1.196	5.24746	3.63e-10	3.45e-09
ENSMUSG00000034245	Hdac11	0.863099	5.40384	3.64e-10	3.46e-09
ENSMUSG00000008540	Mgst1	0.870449	12.2006	3.68e-10	3.5e-09
ENSMUSG00000026600	Soat1	-2.66905	2.52414	3.71e-10	3.52e-09
ENSMUSG00000025875	Tspan17	-2.08006	3.11844	3.76e-10	3.56e-09
ENSMUSG00000028917	Plekhm2	-1.26418	4.25648	3.87e-10	3.67e-09
ENSMUSG00000034456	Uroc1	0.911585	8.26024	3.88e-10	3.67e-09
ENSMUSG00000067279	Ppp1r3c	1.64062	5.34782	3.96e-10	3.74e-09
ENSMUSG00000046814	Gchfr	1.21197	8.79615	4.01e-10	3.79e-09
ENSMUSG00000022615	Tymp	1.77984	6.98779	4.04e-10	3.81e-09
ENSMUSG00000010051	Hyal1	1.2518	5.70131	4.16e-10	3.92e-09
ENSMUSG00000034837	Gnat1	1.54552	3.8231	4.22e-10	3.98e-09
ENSMUSG00000029455	Aldh2	1.12644	10.5317	4.37e-10	4.11e-09
ENSMUSG00000041012	Cmtm8	0.895076	6.92093	4.42e-10	4.16e-09
ENSMUSG00000026821	Ralgds	-2.11288	2.93264	4.46e-10	4.19e-09
ENSMUSG00000054452	Aes	0.896655	10.4306	4.51e-10	4.24e-09
ENSMUSG00000016344	2700038C09Rik	1.52844	4.11669	4.55e-10	4.27e-09
ENSMUSG00000031626	Sorbs2	-0.901797	5.29649	4.65e-10	4.36e-09
ENSMUSG00000002279	Tmem112	0.823337	5.94653	4.72e-10	4.43e-09
ENSMUSG00000022865	Cxadr	-1.13	5.69951	4.75e-10	4.45e-09
ENSMUSG00000037348	Paqr7	1.15604	5.97468	4.96e-10	4.64e-09
ENSMUSG00000032602	Slc25a20	0.738067	5.85745	5.05e-10	4.72e-09
ENSMUSG00000015357	Clpx	1.16992	5.86847	5.08e-10	4.74e-09
ENSMUSG00000036402	Gng12	-0.963825	5.35109	5.14e-10	4.79e-09
ENSMUSG00000070003	Ssbp4	-1.58109	3.77837	5.22e-10	4.87e-09
ENSMUSG00000026574	Dpt	-2.10625	4.18284	5.25e-10	4.89e-09
ENSMUSG00000038745	Nlrp6	1.83199	6.29154	5.37e-10	5e-09
ENSMUSG00000027852	Nras	-1.26343	4.4245	5.38e-10	5e-09
ENSMUSG00000011382	Dhdh	0.888108	6.48314	5.4e-10	5.02e-09
ENSMUSG00000022574	Naprt1	0.969024	6.63572	5.52e-10	5.12e-09
ENSMUSG00000037499	Nenf	-0.881127	5.59501	5.53e-10	5.13e-09
ENSMUSG00000059807	AC138394.7-201	1.19181	7.36456	5.55e-10	5.15e-09
ENSMUSG00000034205	Loxl2	-2.29019	2.76174	5.74e-10	5.32e-09
ENSMUSG00000046794	Ppp1r3b	1.14957	5.96533	5.83e-10	5.4e-09
ENSMUSG00000024885	Aldh3b1	-2.59274	2.52073	5.89e-10	5.45e-09
ENSMUSG00000025207	Sema4g	0.754807	8.9819	6.24e-10	5.77e-09
ENSMUSG00000027068	Dhrs9	-2.47987	3.16555	6.25e-10	5.77e-09
ENSMUSG00000024529	Lox	-3.72078	1.8368	6.31e-10	5.82e-09
ENSMUSG00000043801	AC154200.1	0.771602	7.64049	6.55e-10	6.04e-09
ENSMUSG00000032388	Spg21	-0.82999	5.59248	6.56e-10	6.04e-09
ENSMUSG00000024397	Aif1	-1.89884	3.3141	6.85e-10	6.3e-09
ENSMUSG00000005299	Letm1	0.827954	5.69755	6.88e-10	6.32e-09
ENSMUSG00000002108	Nr1h3	0.618625	6.88848	6.88e-10	6.32e-09
ENSMUSG00000031818	Cox4i1	0.612317	10.1372	6.89e-10	6.33e-09
ENSMUSG00000070576	Mn1	1.72055	3.18431	7.03e-10	6.45e-09
ENSMUSG00000019539	Rcn3	-1.29412	4.54748	7.07e-10	6.48e-09
ENSMUSG00000030664	1110006G14Rik	2.76388	2.16324	7.17e-10	6.57e-09
ENSMUSG00000030494	Rhpn2	-1.50543	4.23398	7.33e-10	6.71e-09
ENSMUSG00000030545	Pex11a	0.878733	5.73425	7.35e-10	6.72e-09
ENSMUSG00000022419	Depdc6	1.70463	5.29244	7.43e-10	6.79e-09
ENSMUSG00000054226	Tprkb	1.02106	6.0224	7.6e-10	6.93e-09
ENSMUSG00000040170	Fmo2	-2.00837	3.245	7.77e-10	7.09e-09
ENSMUSG00000000301	Pemt	0.90571	9.80629	7.79e-10	7.1e-09
ENSMUSG00000044080	S100a1	0.894203	9.10731	7.92e-10	7.21e-09
ENSMUSG00000042248	Cyp2c37	2.19319	5.94665	8.19e-10	7.45e-09
ENSMUSG00000060376	Bckdha	1.04586	8.29651	8.61e-10	7.83e-09
ENSMUSG00000000340	Dbt	1.01231	4.78258	9.21e-10	8.37e-09
ENSMUSG00000034285	Nipsnap1	0.783382	7.57754	9.39e-10	8.52e-09
ENSMUSG00000028715	Cyp4a14	3.30485	5.4587	9.64e-10	8.74e-09
ENSMUSG00000038539	Atf5	1.3805	8.7482	9.66e-10	8.75e-09
ENSMUSG00000022890	Atp5j	0.710537	7.33957	9.78e-10	8.85e-09
ENSMUSG00000041697	Cox6a1	0.800642	9.81372	1.01e-09	9.17e-09
ENSMUSG00000033124	Atg9a	0.874609	6.25216	1.02e-09	9.22e-09
ENSMUSG00000038527	C1rl	0.898751	5.89948	1.03e-09	9.33e-09
ENSMUSG00000062127	Cttnbp2nl	-2.09448	2.92866	1.04e-09	9.4e-09
ENSMUSG00000029171	Pgm1	-2.05612	2.97603	1.06e-09	9.59e-09
ENSMUSG00000057193	Slc44a2	-1.51154	3.72306	1.11e-09	1e-08
ENSMUSG00000031447	Lamp1	-0.423813	9.70327	1.15e-09	1.03e-08
ENSMUSG00000025491	Ifitm1	-2.6645	4.68934	1.15e-09	1.03e-08
ENSMUSG00000014158	Trpv4	-3.09851	2.08897	1.15e-09	1.04e-08
ENSMUSG00000027536	Chmp4c	-3.38646	2.13564	1.17e-09	1.05e-08
ENSMUSG00000044258	Ctla2a	-2.10642	3.02511	1.17e-09	1.05e-08
ENSMUSG00000019194	Scn1b	-1.39703	4.90554	1.18e-09	1.06e-08
ENSMUSG00000020422	Tns3	-1.39489	4.02761	1.19e-09	1.06e-08
ENSMUSG00000033287	Kctd17	-1.36964	3.91262	1.2e-09	1.07e-08
ENSMUSG00000079145	AC139758.3	0.997848	5.28703	1.24e-09	1.11e-08
ENSMUSG00000030329	C530028O21Rik	-2.68001	3.35976	1.24e-09	1.11e-08
ENSMUSG00000055805	Fmnl1	-2.65307	2.42491	1.27e-09	1.13e-08
ENSMUSG00000024807	Syvn1	1.23427	7.12901	1.27e-09	1.14e-08
ENSMUSG00000028672	Hmgcl	0.758024	7.89994	1.31e-09	1.16e-08
ENSMUSG00000035754	Wdr18	0.725289	5.95674	1.32e-09	1.18e-08
ENSMUSG00000034744	Nagk	-1.07565	4.67374	1.33e-09	1.18e-08
ENSMUSG00000025278	Flnb	-1.08101	5.04999	1.35e-09	1.2e-08
ENSMUSG00000035642	1810020D17Rik	0.972202	4.79795	1.4e-09	1.24e-08
ENSMUSG00000024026	Glo1	1.37432	7.24132	1.41e-09	1.25e-08
ENSMUSG00000028517	Ppap2b	0.648807	6.47267	1.41e-09	1.25e-08
ENSMUSG00000023262	Acy1	1.03415	5.01449	1.42e-09	1.26e-08
ENSMUSG00000028378	Ltb4dh	-2.2264	2.78773	1.44e-09	1.27e-08
ENSMUSG00000080893	AC122339.3	0.634003	7.05334	1.44e-09	1.27e-08
ENSMUSG00000028976	Slc2a5	2.54568	2.44682	1.44e-09	1.28e-08
ENSMUSG00000031059	Ndufb11	1.09812	6.71404	1.47e-09	1.3e-08
ENSMUSG00000045680	Tcf21	-1.46127	4.05425	1.49e-09	1.32e-08
ENSMUSG00000029269	Sult1b1	1.62434	3.38471	1.51e-09	1.33e-08
ENSMUSG00000006273	Atp6v1b2	-0.797127	5.7096	1.51e-09	1.34e-08
ENSMUSG00000046756	Mrps7	0.626079	6.24696	1.54e-09	1.36e-08
ENSMUSG00000040564	Apoc1	0.819406	12.8299	1.56e-09	1.37e-08
ENSMUSG00000028008	Accn5	2.64976	2.33474	1.56e-09	1.37e-08
ENSMUSG00000083464	AL844841.10	-1.87863	3.12921	1.57e-09	1.38e-08
ENSMUSG00000028599	Tnfrsf1b	-0.989139	4.92525	1.59e-09	1.4e-08
ENSMUSG00000023088	Abcc1	-3.05462	2.14717	1.6e-09	1.4e-08
ENSMUSG00000073858	AC122912.2	-1.92121	3.06666	1.61e-09	1.41e-08
ENSMUSG00000022450	Ndufa6	0.650008	9.06759	1.82e-09	1.59e-08
ENSMUSG00000064109	Hcst	-2.38266	2.56216	1.9e-09	1.67e-08
ENSMUSG00000029096	Htra3	-1.92134	3.04218	1.92e-09	1.68e-08
ENSMUSG00000005268	Prlr	1.36216	4.2018	2e-09	1.75e-08
ENSMUSG00000058997	1300010F03Rik	1.04556	4.53977	2.05e-09	1.79e-08
ENSMUSG00000022822	Abcc5	-2.42054	2.62283	2.1e-09	1.83e-08
ENSMUSG00000061132	Blnk	-2.3923	2.62101	2.1e-09	1.83e-08
ENSMUSG00000052656	Rnf103	0.868984	5.43657	2.14e-09	1.86e-08
ENSMUSG00000026390	Marco	-2.35982	2.99567	2.15e-09	1.87e-08
ENSMUSG00000052384	Lrrc33	-1.50518	3.66376	2.17e-09	1.89e-08
ENSMUSG00000045827	Serpinb9	-1.69116	3.71232	2.3e-09	2e-08
ENSMUSG00000024975	Pdcd4	1.41945	5.92482	2.36e-09	2.05e-08
ENSMUSG00000036452	Arhgap26	1.79674	2.91191	2.36e-09	2.05e-08
ENSMUSG00000037523	D430028G21Rik	0.612598	6.58825	2.37e-09	2.05e-08
ENSMUSG00000071649	B3gat3	0.793422	6.17219	2.38e-09	2.06e-08
ENSMUSG00000063458	1700112E06Rik	-2.69118	2.34029	2.41e-09	2.09e-08
ENSMUSG00000030359	Pzp	0.887012	10.9004	2.41e-09	2.09e-08
ENSMUSG00000000958	Slc7a7	-1.70703	3.36727	2.43e-09	2.1e-08
ENSMUSG00000032591	Mst1	0.658854	7.19413	2.44e-09	2.11e-08
ENSMUSG00000028223	Decr1	0.817816	6.41435	2.46e-09	2.13e-08
ENSMUSG00000048644	Ctxn1	-2.03255	3.01363	2.47e-09	2.13e-08
ENSMUSG00000000399	Ndufa9	0.614934	6.89257	2.49e-09	2.14e-08
ENSMUSG00000046245	Pilra	-2.48154	2.53404	2.52e-09	2.17e-08
ENSMUSG00000021364	Elovl2	0.92886	7.92361	2.58e-09	2.22e-08
ENSMUSG00000048916	AC113279.7	1.2398	5.71758	2.59e-09	2.23e-08
ENSMUSG00000020325	Fstl3	-3.03639	2.11723	2.63e-09	2.26e-08
ENSMUSG00000003617	Cp	-1.14161	9.35883	2.71e-09	2.33e-08
ENSMUSG00000019428	Fkbp8	0.664518	8.32394	2.88e-09	2.48e-08
ENSMUSG00000005447	Pafah1b3	-1.49391	3.65025	2.98e-09	2.56e-08
ENSMUSG00000020473	Aebp1	-2.01931	2.91504	3.01e-09	2.58e-08
ENSMUSG00000010122	Slc47a1	0.782373	6.02254	3.02e-09	2.58e-08
ENSMUSG00000046402	Rbp1	-1.595	7.04922	3.13e-09	2.68e-08
ENSMUSG00000072949	Acot1	1.95507	2.80496	3.17e-09	2.71e-08
ENSMUSG00000001763	Tspan33	1.6021	3.40964	3.17e-09	2.71e-08
ENSMUSG00000036894	Rap2b	-2.59294	2.39206	3.22e-09	2.75e-08
ENSMUSG00000019906	Lin7a	2.32396	2.24051	3.22e-09	2.75e-08
ENSMUSG00000028923	Necap2	-1.16118	4.31821	3.24e-09	2.76e-08
ENSMUSG00000021814	Anxa7	-1.00631	6.50756	3.24e-09	2.76e-08
ENSMUSG00000047394	2010001J22Rik	1.73846	5.19244	3.26e-09	2.78e-08
ENSMUSG00000044361	BC024139	2.78186	1.77458	3.35e-09	2.85e-08
ENSMUSG00000020889	Nr1d1	1.5957	7.6039	3.39e-09	2.89e-08
ENSMUSG00000019066	Rab3d	-1.45965	3.7639	3.47e-09	2.95e-08
ENSMUSG00000062473	AC121113.13	-2.27085	2.65135	3.51e-09	2.98e-08
ENSMUSG00000081535	AC121113.13	-2.27085	2.65135	3.51e-09	2.98e-08
ENSMUSG00000030731	Syt3	2.11178	2.445	3.61e-09	3.06e-08
ENSMUSG00000056665	4930572J05Rik	-1.1133	4.7719	3.64e-09	3.08e-08
ENSMUSG00000040891	Foxa3	0.685019	6.71543	3.84e-09	3.25e-08
ENSMUSG00000082368	AL928651.13	1.12822	4.31094	3.94e-09	3.33e-08
ENSMUSG00000025283	02/01/11	-1.65936	3.44008	4.11e-09	3.47e-08
ENSMUSG00000010601	Apol7a	1.03601	4.96373	4.13e-09	3.49e-08
ENSMUSG00000076435	Acsf2	1.20454	4.55893	4.15e-09	3.5e-08
ENSMUSG00000030123	Plxnd1	-1.10632	4.55823	4.21e-09	3.55e-08
ENSMUSG00000047557	Lxn	-2.09059	2.86066	4.38e-09	3.69e-08
ENSMUSG00000040111	Gramd1b	-2.64827	2.31341	4.39e-09	3.7e-08
ENSMUSG00000045211	Nudt18	-1.30102	3.99483	4.47e-09	3.76e-08
ENSMUSG00000083820	AC109220.16	0.693037	7.34751	4.5e-09	3.78e-08
ENSMUSG00000026837	Col5a1	-2.00882	2.93863	4.51e-09	3.79e-08
ENSMUSG00000047735	Samd9l	-2.17629	2.8913	4.58e-09	3.85e-08
ENSMUSG00000034783	Cd207	-1.84742	3.11086	4.59e-09	3.85e-08
ENSMUSG00000079227	Ccr5	-2.28051	2.69615	4.64e-09	3.89e-08
ENSMUSG00000032434	Cmtm6	0.800805	5.44894	4.65e-09	3.89e-08
ENSMUSG00000049422	Chchd10	1.25092	11.4525	4.69e-09	3.93e-08
ENSMUSG00000058076	Sdhc	0.569162	8.45362	4.71e-09	3.94e-08
ENSMUSG00000024782	Ak3	0.736477	7.88172	4.99e-09	4.17e-08
ENSMUSG00000030352	Tspan9	-0.774999	5.54002	5e-09	4.18e-08
ENSMUSG00000021417	Peci	0.944027	6.60143	5.04e-09	4.2e-08
ENSMUSG00000006205	Htra1	-1.8532	3.2027	5.08e-09	4.23e-08
ENSMUSG00000004665	Cnn2	-1.44125	3.73754	5.08e-09	4.24e-08
ENSMUSG00000031586	Rbpms	-0.797779	5.8437	5.17e-09	4.3e-08
ENSMUSG00000003526	Prodh	1.28501	7.22509	5.21e-09	4.34e-08
ENSMUSG00000021823	Vcl	-1.16715	5.35338	5.31e-09	4.41e-08
ENSMUSG00000056204	Pgpep1	0.787898	6.26211	5.77e-09	4.8e-08
ENSMUSG00000029470	P2rx4	-0.727818	6.26312	5.78e-09	4.8e-08
ENSMUSG00000029311	Hsd17b11	0.63836	6.40146	5.79e-09	4.81e-08
ENSMUSG00000019590	Cyb561	-1.4619	3.69522	5.99e-09	4.96e-08
ENSMUSG00000019874	Fabp7	-2.15845	2.73649	6.11e-09	5.06e-08
ENSMUSG00000081352	AL844191.16	0.934245	5.68491	6.3e-09	5.21e-08
ENSMUSG00000010651	Acaa1b	1.49198	8.34098	6.48e-09	5.36e-08
ENSMUSG00000028657	Ppt1	-0.951085	5.50904	6.5e-09	5.37e-08
ENSMUSG00000060586	H2-Eb1	-2.42565	6.76931	6.71e-09	5.54e-08
ENSMUSG00000028998	Tomm7	0.630323	6.31068	6.83e-09	5.63e-08
ENSMUSG00000046687	AC164702.2	0.802266	11.2928	6.93e-09	5.72e-08
ENSMUSG00000028597	Gpx7	-1.47734	3.63432	6.98e-09	5.75e-08
ENSMUSG00000027087	Itgav	-2.23882	2.68731	7.03e-09	5.79e-08
ENSMUSG00000082192	AL731789.9	1.64906	6.25463	7.29e-09	6e-08
ENSMUSG00000033170	Card10	-1.25115	4.03039	7.7e-09	6.34e-08
ENSMUSG00000048376	F2r	-0.97283	5.60431	8.01e-09	6.58e-08
ENSMUSG00000031103	Elf4	-2.57018	2.33955	8.16e-09	6.7e-08
ENSMUSG00000001555	Fkbp10	-2.64733	2.29515	8.25e-09	6.77e-08
ENSMUSG00000037493	Cib2	1.85212	2.84126	8.46e-09	6.94e-08
ENSMUSG00000051375	Pcdh1	0.877783	6.64292	8.64e-09	7.08e-08
ENSMUSG00000015536	Mocs2	0.766173	6.7535	8.85e-09	7.25e-08
ENSMUSG00000020905	Usp43	-5.31987	1.23483	8.88e-09	7.26e-08
ENSMUSG00000024391	Apom	0.600774	8.78259	9.08e-09	7.43e-08
ENSMUSG00000017969	Ptgis	-2.07579	2.89876	9.12e-09	7.45e-08
ENSMUSG00000021922	Itih4	0.74826	10.0512	9.32e-09	7.61e-08
ENSMUSG00000042210	Abhd14a	1.13712	4.37069	9.44e-09	7.7e-08
ENSMUSG00000031165	Was	-2.62878	2.20477	9.6e-09	7.83e-08
ENSMUSG00000001082	Mfsd10	-1.23221	4.12431	9.72e-09	7.92e-08
ENSMUSG00000034641	4732429D16Rik	-2.23433	3.47863	1.01e-08	8.19e-08
ENSMUSG00000021495	BC021381	0.856835	5.15406	1.04e-08	8.42e-08
ENSMUSG00000024197	M6prbp1	-0.76776	5.77675	1.06e-08	8.61e-08
ENSMUSG00000003123	Lipe	1.29507	3.80355	1.1e-08	8.94e-08
ENSMUSG00000082420	AC158994.4	-1.19977	4.16499	1.11e-08	8.98e-08
ENSMUSG00000042821	Snai1	-1.65182	3.25427	1.12e-08	9.05e-08
ENSMUSG00000028062	Mapbpip	0.941442	6.59208	1.13e-08	9.18e-08
ENSMUSG00000018604	Tbx3	1.46868	3.94328	1.15e-08	9.28e-08
ENSMUSG00000021411	1300014I06Rik	0.633972	6.45469	1.16e-08	9.42e-08
ENSMUSG00000040562	Gstm2	-1.94794	6.50805	1.16e-08	9.42e-08
ENSMUSG00000002808	Epdr1	-3.10699	1.89421	1.22e-08	9.83e-08
ENSMUSG00000030272	Camk1	-1.12242	4.38565	1.26e-08	1.01e-07
ENSMUSG00000024042	Snf1lk	-1.58876	5.46743	1.26e-08	1.01e-07
ENSMUSG00000037306	Man1c1	-2.13174	2.61177	1.26e-08	1.02e-07
ENSMUSG00000001829	Clpb	0.806881	5.20596	1.28e-08	1.03e-07
ENSMUSG00000026358	Rgs1	-3.00764	2.03086	1.34e-08	1.08e-07
ENSMUSG00000032314	Etfa	0.784729	5.6456	1.34e-08	1.08e-07
ENSMUSG00000031645	F11	0.872784	5.22514	1.36e-08	1.09e-07
ENSMUSG00000036362	P2ry13	-2.1184	2.70189	1.37e-08	1.1e-07
ENSMUSG00000022215	1110028A07Rik	2.50186	6.85844	1.37e-08	1.1e-07
ENSMUSG00000027006	Dnajc10	-1.33118	4.0157	1.38e-08	1.11e-07
ENSMUSG00000031016	Wee1	-1.84957	3.01674	1.38e-08	1.11e-07
ENSMUSG00000029999	Tgfa	-0.959544	4.77377	1.4e-08	1.12e-07
ENSMUSG00000065420	mmu-mir-142	-2.35309	2.54263	1.4e-08	1.12e-07
ENSMUSG00000017493	Igfbp4	0.81671	10.0509	1.42e-08	1.14e-07
ENSMUSG00000028864	Hgf	-2.22324	2.59102	1.53e-08	1.22e-07
ENSMUSG00000021957	Tkt	-0.555688	7.7107	1.54e-08	1.23e-07
ENSMUSG00000029234	Tmem165	-1.29675	3.98675	1.58e-08	1.26e-07
ENSMUSG00000021268	Meg3	1.6931	3.22967	1.63e-08	1.3e-07
ENSMUSG00000031271	Serpina7	-2.0877	5.78296	1.66e-08	1.32e-07
ENSMUSG00000043013	CT025657.12-201	2.23399	5.61348	1.71e-08	1.36e-07
ENSMUSG00000065990	Aurkaip1	0.596585	6.57847	1.72e-08	1.37e-07
ENSMUSG00000045795	Whdc1	0.856725	5.22563	1.78e-08	1.42e-07
ENSMUSG00000057789	Bak1	-0.792851	5.75571	1.79e-08	1.42e-07
ENSMUSG00000051169	Rpusd3	0.87896	5.16292	1.85e-08	1.47e-07
ENSMUSG00000022464	Slc38a4	0.622232	8.76303	1.88e-08	1.49e-07
ENSMUSG00000031722	Hp	-1.00025	12.6225	1.88e-08	1.49e-07
ENSMUSG00000039361	Picalm	-1.10328	5.84712	1.91e-08	1.52e-07
ENSMUSG00000028669	1110049F12Rik	1.00825	4.44238	1.93e-08	1.53e-07
ENSMUSG00000049721	Gal3st1	-2.0993	2.64645	1.94e-08	1.54e-07
ENSMUSG00000023939	Mrpl14	0.504493	7.51629	1.99e-08	1.58e-07
ENSMUSG00000019978	Epb4.1l2	-1.68681	3.27803	2e-08	1.58e-07
ENSMUSG00000048217	Nags	0.908833	6.3463	2.03e-08	1.61e-07
ENSMUSG00000033938	Ndufb7	0.863677	7.95903	2.05e-08	1.62e-07
ENSMUSG00000065541	mmu-mir-24-2	-2.20792	2.55612	2.06e-08	1.62e-07
ENSMUSG00000034652	Cd300a	-2.80319	2.09469	2.11e-08	1.66e-07
ENSMUSG00000006494	Pdk1	1.16159	4.07389	2.21e-08	1.74e-07
ENSMUSG00000050552	0910001L09Rik	0.524141	7.07973	2.22e-08	1.75e-07
ENSMUSG00000030688	Stard10	0.901992	10.5873	2.27e-08	1.79e-07
ENSMUSG00000071713	Csf2rb	-2.39535	2.37634	2.29e-08	1.8e-07
ENSMUSG00000017615	Tnfaip1	-0.751281	5.59616	2.29e-08	1.8e-07
ENSMUSG00000052520	Cyp2j5	1.30253	7.24197	2.36e-08	1.85e-07
ENSMUSG00000025393	Atp5b	0.425363	10.352	2.45e-08	1.92e-07
ENSMUSG00000039936	Pik3cd	-2.19074	2.56776	2.46e-08	1.93e-07
ENSMUSG00000037916	Ndufv1	0.68514	7.27473	2.49e-08	1.95e-07
ENSMUSG00000053524	AC119214.6	-4.07729	1.37369	2.52e-08	1.97e-07
ENSMUSG00000032336	Nptn	-0.886461	5.64781	2.56e-08	2.01e-07
ENSMUSG00000022436	Sh3bp1	-1.94922	2.75212	2.58e-08	2.02e-07
ENSMUSG00000038650	Rnh1	-0.520973	6.98021	2.61e-08	2.04e-07
ENSMUSG00000038156	Spon1	-3.73085	1.607	2.62e-08	2.05e-07
ENSMUSG00000028975	Pex14	0.823062	6.27204	2.72e-08	2.12e-07
ENSMUSG00000006818	Sod2	0.603711	8.29306	2.75e-08	2.15e-07
ENSMUSG00000048731	Ggnbp1	1.29663	3.63492	2.78e-08	2.17e-07
ENSMUSG00000024053	Emilin2	-2.47582	2.22765	2.79e-08	2.18e-07
ENSMUSG00000074364	Ehd2	-1.83975	3.02591	2.8e-08	2.18e-07
ENSMUSG00000084128	Rbm35b	0.65749	6.35092	2.8e-08	2.18e-07
ENSMUSG00000015711	Prune	-1.22898	4.01148	2.83e-08	2.2e-07
ENSMUSG00000045672	Col27a1	1.46723	3.30711	2.93e-08	2.28e-07
ENSMUSG00000027187	Cat	0.951937	11.3307	2.94e-08	2.28e-07
ENSMUSG00000029106	Add1	-0.736914	5.58082	3.03e-08	2.35e-07
ENSMUSG00000027761	Aadac	1.2459	8.66401	3.03e-08	2.35e-07
ENSMUSG00000024292	Cyp4f14	1.86359	7.34972	3.03e-08	2.35e-07
ENSMUSG00000039809	Gabbr2	1.85381	2.56685	3.1e-08	2.4e-07
ENSMUSG00000017707	Serinc3	-0.881858	7.9357	3.11e-08	2.4e-07
ENSMUSG00000001128	Cfp	-1.18401	5.84752	3.14e-08	2.43e-07
ENSMUSG00000029482	Aacs	1.14845	5.58066	3.2e-08	2.47e-07
ENSMUSG00000004631	Sgce	-1.67444	3.3221	3.22e-08	2.49e-07
ENSMUSG00000024663	Rab3il1	-1.42243	3.61271	3.27e-08	2.52e-07
ENSMUSG00000030830	Itgal	-1.84735	2.9675	3.31e-08	2.55e-07
ENSMUSG00000036206	Sh3bp4	-2.59439	2.23272	3.33e-08	2.57e-07
ENSMUSG00000060807	Serpina6	1.61128	8.65105	3.37e-08	2.59e-07
ENSMUSG00000005677	Nr1i3	0.887225	6.46421	3.41e-08	2.62e-07
ENSMUSG00000031101	Sash3	-2.63246	2.08806	3.44e-08	2.64e-07
ENSMUSG00000028464	Tpm2	3.26603	3.73787	3.5e-08	2.69e-07
ENSMUSG00000055681	Cope	0.510503	7.49246	3.51e-08	2.69e-07
ENSMUSG00000001794	Capns1	-0.688918	9.17837	3.56e-08	2.73e-07
ENSMUSG00000032370	Lactb	0.768217	5.37771	3.57e-08	2.73e-07
ENSMUSG00000025791	Pgm2	0.456598	7.50097	3.67e-08	2.81e-07
ENSMUSG00000074254	Cyp2a4	-3.18925	4.21884	3.7e-08	2.84e-07
ENSMUSG00000017760	Ctsa	-0.519788	7.75698	3.8e-08	2.91e-07
ENSMUSG00000030037	Mrpl53	0.775557	6.35658	3.89e-08	2.97e-07
ENSMUSG00000030787	Lyve1	-1.5632	3.38602	3.91e-08	2.99e-07
ENSMUSG00000060803	Gstp1	1.14381	8.35936	3.93e-08	3e-07
ENSMUSG00000031402	Mpp1	-1.25472	5.23975	4.03e-08	3.08e-07
ENSMUSG00000031662	Snx20	-2.57078	2.15097	4.05e-08	3.09e-07
ENSMUSG00000081278	AL929080.7	1.05735	4.57704	4.09e-08	3.12e-07
ENSMUSG00000022877	Hrg	0.746666	10.9446	4.12e-08	3.14e-07
ENSMUSG00000040511	Pvr	-1.4635	3.53173	4.29e-08	3.26e-07
ENSMUSG00000043740	B430306N03Rik	-2.26666	2.5038	4.33e-08	3.29e-07
ENSMUSG00000063146	Clip2	-2.14814	2.51161	4.33e-08	3.29e-07
ENSMUSG00000043671	Dpy19l3	1.96863	2.61155	4.36e-08	3.31e-07
ENSMUSG00000028121	Bcar3	0.922325	4.66952	4.47e-08	3.4e-07
ENSMUSG00000027075	Slc43a1	1.80795	2.92636	4.52e-08	3.43e-07
ENSMUSG00000036083	Slc17a3	1.12775	4.44067	4.58e-08	3.47e-07
ENSMUSG00000027506	Tpd52	-1.95323	2.81533	4.6e-08	3.49e-07
ENSMUSG00000032997	Chpf	-1.61275	3.19375	4.7e-08	3.56e-07
ENSMUSG00000008153	Clstn3	1.82593	3.01142	4.77e-08	3.6e-07
ENSMUSG00000083544	AL808115.10	2.01122	2.32224	4.84e-08	3.66e-07
ENSMUSG00000030946	2310007H09Rik	1.24264	6.11808	5.04e-08	3.8e-07
ENSMUSG00000036782	Klhl13	-1.77561	3.09142	5.06e-08	3.82e-07
ENSMUSG00000020108	Ddit4	-2.61886	5.86275	5.07e-08	3.82e-07
ENSMUSG00000031304	Il2rg	-1.80144	3.01563	5.07e-08	3.82e-07
ENSMUSG00000059791	Nrm	-2.18046	2.51214	5.1e-08	3.85e-07
ENSMUSG00000015478	Rnf5	0.644178	5.89078	5.17e-08	3.89e-07
ENSMUSG00000015966	Il17rb	-1.40831	3.96446	5.17e-08	3.89e-07
ENSMUSG00000021822	Plau	-2.71648	1.995	5.2e-08	3.91e-07
ENSMUSG00000026544	Dusp23	0.913041	5.19982	5.32e-08	4e-07
ENSMUSG00000032204	Aqp9	0.802886	7.89461	5.35e-08	4.01e-07
ENSMUSG00000078135	Eid1	-1.59945	3.26687	5.4e-08	4.05e-07
ENSMUSG00000021171	D12Ertd551e	-1.34085	3.81243	5.49e-08	4.12e-07
ENSMUSG00000027035	Lass6	-1.99458	2.67837	5.56e-08	4.17e-07
ENSMUSG00000052298	Cdc42se2	-1.27511	3.87984	5.77e-08	4.32e-07
ENSMUSG00000075284	Wipf1	-2.04325	2.62649	5.86e-08	4.39e-07
ENSMUSG00000046668	Cxxc5	0.772419	5.98316	5.96e-08	4.46e-07
ENSMUSG00000028024	Enpep	1.13118	4.38214	6.1e-08	4.56e-07
ENSMUSG00000034765	Dusp5	-2.23343	2.3837	6.15e-08	4.59e-07
ENSMUSG00000022571	Pycrl	0.706789	5.55024	6.18e-08	4.61e-07
ENSMUSG00000002980	Bcam	-1.35971	3.68575	6.23e-08	4.65e-07
ENSMUSG00000042331	Specc1	-3.19276	1.68133	6.29e-08	4.69e-07
ENSMUSG00000001663	Gstt1	0.830792	9.27997	6.5e-08	4.84e-07
ENSMUSG00000008999	Bmp7	2.37762	2.21324	6.51e-08	4.85e-07
ENSMUSG00000029860	Zyx	-0.734626	6.98441	6.58e-08	4.9e-07
ENSMUSG00000067722	AC130711.3	0.717213	5.66822	6.71e-08	4.99e-07
ENSMUSG00000019872	Smpdl3a	-0.682299	5.92921	6.73e-08	5e-07
ENSMUSG00000046841	Ckap4	-1.93249	2.79875	6.76e-08	5.02e-07
ENSMUSG00000019989	Enpp3	1.21069	4.82089	6.77e-08	5.03e-07
ENSMUSG00000030244	Gys2	0.770665	6.21193	6.87e-08	5.09e-07
ENSMUSG00000034675	Dbn1	-1.89661	2.77142	6.88e-08	5.1e-07
ENSMUSG00000021973	Efha1	-1.01579	5.16215	7.01e-08	5.19e-07
ENSMUSG00000031616	Ednra	-1.63445	3.13413	7.08e-08	5.24e-07
ENSMUSG00000030695	Aldoa	-0.982137	7.32578	7.17e-08	5.3e-07
ENSMUSG00000018428	Akap1	0.690067	5.59242	7.2e-08	5.32e-07
ENSMUSG00000054889	AC140331.2-201	-0.922651	5.78974	7.28e-08	5.37e-07
ENSMUSG00000030284	Creld1	0.728008	5.79065	7.34e-08	5.42e-07
ENSMUSG00000027134	Agpat7	-2.53711	2.13302	7.38e-08	5.44e-07
ENSMUSG00000057330	AC122535.3	0.635726	6.63467	7.52e-08	5.54e-07
ENSMUSG00000083854	AC122535.3	0.635726	6.63467	7.52e-08	5.54e-07
ENSMUSG00000053559	BC004728	0.74085	6.07252	7.53e-08	5.54e-07
ENSMUSG00000022285	Ywhaz	-0.667776	6.07439	7.58e-08	5.58e-07
ENSMUSG00000031776	Arl2bp	-1.37567	3.7043	7.6e-08	5.58e-07
ENSMUSG00000044139	BC039632	1.6668	2.76919	7.6e-08	5.58e-07
ENSMUSG00000024354	Slc23a1	0.776509	5.60534	7.61e-08	5.59e-07
ENSMUSG00000018286	Psmb6	0.446461	7.40604	7.99e-08	5.86e-07
ENSMUSG00000027230	Creb3l1	-1.89979	2.79156	8.16e-08	5.99e-07
ENSMUSG00000029570	Lfng	-1.53897	3.32839	8.32e-08	6.1e-07
ENSMUSG00000038195	Rilp	0.700898	5.55398	8.43e-08	6.17e-07
ENSMUSG00000036114	2810432D09Rik	0.827448	5.17025	8.49e-08	6.21e-07
ENSMUSG00000022766	Serpind1	0.636465	9.40846	8.49e-08	6.21e-07
ENSMUSG00000042644	Itpr3	-2.85611	1.9576	8.52e-08	6.23e-07
ENSMUSG00000030278	Cidec	-1.94845	3.29181	8.54e-08	6.24e-07
ENSMUSG00000047492	Inhbe	1.58207	4.96953	8.63e-08	6.3e-07
ENSMUSG00000075411	AC123724.9	-2.33348	2.31062	8.81e-08	6.42e-07
ENSMUSG00000004952	Rasa4	-2.28725	2.31438	8.81e-08	6.42e-07
ENSMUSG00000024696	Lpxn	-2.27921	2.29202	8.81e-08	6.42e-07
ENSMUSG00000071107	4732465J04Rik	1.46562	3.95168	8.84e-08	6.44e-07
ENSMUSG00000027048	Abcb11	1.0126	7.37074	9.02e-08	6.57e-07
ENSMUSG00000021236	Entpd5	-0.975379	7.26577	9.08e-08	6.6e-07
ENSMUSG00000004849	Ap1s1	-0.683171	5.72836	9.11e-08	6.62e-07
ENSMUSG00000047822	EG624219	1.65796	7.28174	9.31e-08	6.76e-07
ENSMUSG00000078178	AC184160.6	-1.34613	3.86781	9.48e-08	6.88e-07
ENSMUSG00000084535	mmu-mir-1906	2.54733	1.96603	9.5e-08	6.89e-07
ENSMUSG00000054693	Adam10	-1.28531	3.92853	9.56e-08	6.93e-07
ENSMUSG00000024277	Mapre2	-1.00076	4.401	9.62e-08	6.97e-07
ENSMUSG00000004451	Ralb	-1.08832	4.27647	9.76e-08	7.07e-07
ENSMUSG00000026107	Obfc2a	-1.36437	3.6043	9.88e-08	7.15e-07
ENSMUSG00000031007	Atp6ap2	-1.18378	4.37637	9.88e-08	7.15e-07
ENSMUSG00000023904	Hcfc1r1	0.596083	7.50554	1.02e-07	7.37e-07
ENSMUSG00000065516	mmu-mir-214	-2.38454	2.23967	1.06e-07	7.68e-07
ENSMUSG00000036599	Chst12	-1.60746	3.0931	1.07e-07	7.72e-07
ENSMUSG00000049303	Syt12	-3.18414	1.67263	1.07e-07	7.74e-07
ENSMUSG00000032702	Kank1	0.96367	4.35866	1.08e-07	7.76e-07
ENSMUSG00000069833	Ahnak	-2.32371	2.34887	1.08e-07	7.78e-07
ENSMUSG00000042712	Wbp5	-1.38123	3.672	1.09e-07	7.83e-07
ENSMUSG00000023885	Thbs2	-2.84857	1.85745	1.13e-07	8.13e-07
ENSMUSG00000025868	Higd2a	0.583914	8.47863	1.14e-07	8.18e-07
ENSMUSG00000053038	AC161503.4	-0.72807	5.66476	1.15e-07	8.28e-07
ENSMUSG00000030827	Fgf21	-1.83927	3.21423	1.16e-07	8.35e-07
ENSMUSG00000037062	Sh3glb1	-0.894241	5.71296	1.2e-07	8.64e-07
ENSMUSG00000007656	Arpp19	-1.03294	5.13464	1.2e-07	8.64e-07
ENSMUSG00000074649	BC029722	-0.764504	5.45001	1.21e-07	8.67e-07
ENSMUSG00000069324	AC116841.11	1.50162	5.74697	1.21e-07	8.68e-07
ENSMUSG00000032083	Apoa1	1.19637	14.9743	1.22e-07	8.71e-07
ENSMUSG00000022010	Tsc22d1	1.40036	4.44366	1.23e-07	8.81e-07
ENSMUSG00000028555	4922503N01Rik	-1.94641	2.66361	1.24e-07	8.89e-07
ENSMUSG00000040268	Plekha1	-1.51044	3.29302	1.24e-07	8.89e-07
ENSMUSG00000018387	Shroom1	1.03428	5.09185	1.29e-07	9.2e-07
ENSMUSG00000003810	Mast2	-0.836891	4.95579	1.3e-07	9.25e-07
ENSMUSG00000028138	Adh5	0.658678	7.9301	1.31e-07	9.32e-07
ENSMUSG00000028756	Pink1	0.556639	6.9893	1.33e-07	9.49e-07
ENSMUSG00000034528	Hsd17b13	-0.756453	8.43247	1.35e-07	9.64e-07
ENSMUSG00000022952	Runx1	-3.5809	1.40272	1.35e-07	9.64e-07
ENSMUSG00000019960	Dusp6	-0.876445	5.58454	1.37e-07	9.71e-07
ENSMUSG00000040675	Mthfd1l	-4.24647	1.24367	1.38e-07	9.78e-07
ENSMUSG00000026832	Pscdbp	-3.05116	1.74247	1.46e-07	1.04e-06
ENSMUSG00000031782	Coq9	0.655259	7.06539	1.48e-07	1.05e-06
ENSMUSG00000079334	Nat6	1.05846	7.08693	1.49e-07	1.05e-06
ENSMUSG00000046352	Gjb2	0.60128	8.73159	1.5e-07	1.06e-06
ENSMUSG00000031173	Otc	1.12907	7.62599	1.5e-07	1.06e-06
ENSMUSG00000021196	Pfkp	-2.16998	2.40829	1.51e-07	1.07e-06
ENSMUSG00000046598	Bdh1	0.834595	7.93666	1.52e-07	1.07e-06
ENSMUSG00000071650	Ganab	0.572163	6.62066	1.54e-07	1.09e-06
ENSMUSG00000034739	C1qtnf5	-2.11574	2.44671	1.55e-07	1.09e-06
ENSMUSG00000003545	Fosb	-3.6243	1.36913	1.56e-07	1.1e-06
ENSMUSG00000047617	BC029214	1.1996	5.71423	1.56e-07	1.1e-06
ENSMUSG00000056252	AC122820.4	-1.32443	4.69604	1.58e-07	1.11e-06
ENSMUSG00000027447	Cst3	-0.395095	9.18512	1.6e-07	1.13e-06
ENSMUSG00000038415	Foxq1	1.91149	5.2718	1.62e-07	1.14e-06
ENSMUSG00000050951	AL844480.29	1.25916	4.31324	1.64e-07	1.15e-06
ENSMUSG00000060407	Cyp2a22	0.683202	7.77623	1.64e-07	1.16e-06
ENSMUSG00000029910	Mad2l1	-1.79622	2.91857	1.66e-07	1.16e-06
ENSMUSG00000055730	Ces6	1.61883	6.21835	1.66e-07	1.17e-06
ENSMUSG00000064063	BC048507	-1.41032	3.56248	1.68e-07	1.18e-06
ENSMUSG00000032479	Mtap4	-0.873704	4.83359	1.71e-07	1.2e-06
ENSMUSG00000036620	Mgat4b	-0.763591	5.28891	1.72e-07	1.21e-06
ENSMUSG00000022102	Dok2	-1.65174	3.01206	1.73e-07	1.22e-06
ENSMUSG00000035944	AW124722	0.829038	5.09026	1.76e-07	1.23e-06
ENSMUSG00000041632	Mrps27	0.721402	5.39415	1.82e-07	1.27e-06
ENSMUSG00000011034	Slc5a1	-3.17564	1.64265	1.83e-07	1.28e-06
ENSMUSG00000067889	Spnb3	1.02812	4.62025	1.83e-07	1.28e-06
ENSMUSG00000048865	Arhgap30	-2.43516	2.15091	1.87e-07	1.3e-06
ENSMUSG00000038422	Hdhd3	1.17231	5.63186	1.88e-07	1.31e-06
ENSMUSG00000041881	Ndufa7	0.643923	6.29687	1.89e-07	1.32e-06
ENSMUSG00000002831	S3-12	-1.68829	3.00951	1.89e-07	1.32e-06
ENSMUSG00000028743	Akr7a5	0.871006	8.27528	1.9e-07	1.33e-06
ENSMUSG00000035885	Cox8a	0.670029	10.0756	1.94e-07	1.35e-06
ENSMUSG00000029333	Rasgef1b	-1.15867	4.11582	1.95e-07	1.36e-06
ENSMUSG00000018398	09/08/11	-1.70343	2.9508	1.97e-07	1.37e-06
ENSMUSG00000008601	Rab25	-2.20611	2.39429	2e-07	1.39e-06
ENSMUSG00000030935	Acsm3	0.987363	4.50286	2.01e-07	1.4e-06
ENSMUSG00000025268	Maged2	-1.4557	3.41292	2.03e-07	1.41e-06
ENSMUSG00000046324	Ermp1	-1.19646	4.35957	2.05e-07	1.42e-06
ENSMUSG00000042922	D130020L05Rik	1.47908	3.32505	2.06e-07	1.43e-06
ENSMUSG00000027580	BC006779	0.748875	5.54546	2.08e-07	1.44e-06
ENSMUSG00000059555	A830007P12Rik	-1.46572	3.40365	2.09e-07	1.45e-06
ENSMUSG00000033542	Arhgef5	-0.997706	4.58451	2.09e-07	1.45e-06
ENSMUSG00000047945	Marcksl1	-1.23859	3.78231	2.12e-07	1.46e-06
ENSMUSG00000029669	Tspan12	0.69526	6.27499	2.23e-07	1.54e-06
ENSMUSG00000030088	Aldh1l1	1.13993	9.46217	2.23e-07	1.54e-06
ENSMUSG00000045658	Pid1	0.617036	6.51469	2.24e-07	1.55e-06
ENSMUSG00000020741	1300001I01Rik	0.589803	7.33338	2.25e-07	1.55e-06
ENSMUSG00000036057	Ptpn23	-0.857699	4.83736	2.26e-07	1.56e-06
ENSMUSG00000065145	Vault	-2.45897	5.24966	2.27e-07	1.56e-06
ENSMUSG00000039670	1810049H13Rik	0.983032	4.33068	2.27e-07	1.57e-06
ENSMUSG00000035473	Galm	0.565495	7.01679	2.29e-07	1.58e-06
ENSMUSG00000022043	Trim35	-1.65229	3.04297	2.3e-07	1.58e-06
ENSMUSG00000042622	Maff	-1.64043	3.3815	2.33e-07	1.6e-06
ENSMUSG00000005514	Por	-1.13054	8.76092	2.36e-07	1.62e-06
ENSMUSG00000034586	C630004H02Rik	-2.02639	2.52316	2.37e-07	1.63e-06
ENSMUSG00000025586	Cpeb1	-2.00231	2.50786	2.37e-07	1.63e-06
ENSMUSG00000021765	Fst	-1.88672	3.43313	2.4e-07	1.65e-06
ENSMUSG00000038690	Atp5j2	0.631128	6.45163	2.41e-07	1.65e-06
ENSMUSG00000057400	Es1	0.723314	9.22802	2.43e-07	1.66e-06
ENSMUSG00000006304	Arpc2	-0.669353	7.28317	2.54e-07	1.74e-06
ENSMUSG00000025732	9530058B02Rik	1.01861	6.57934	2.57e-07	1.76e-06
ENSMUSG00000062619	2310039H08Rik	0.986893	7.16273	2.62e-07	1.79e-06
ENSMUSG00000022671	2410018G20Rik	0.874179	5.12664	2.63e-07	1.8e-06
ENSMUSG00000032135	Mcam	-1.70004	3.01751	2.65e-07	1.81e-06
ENSMUSG00000034041	Lyl1	-2.14417	2.36527	2.65e-07	1.81e-06
ENSMUSG00000018507	Trpv2	-2.54417	1.96561	2.66e-07	1.81e-06
ENSMUSG00000022875	Kng1	0.614373	9.37139	2.75e-07	1.88e-06
ENSMUSG00000033594	Spata2L	1.13692	5.65821	2.76e-07	1.88e-06
ENSMUSG00000039270	Megf9	-1.23696	3.93117	2.77e-07	1.89e-06
ENSMUSG00000028011	Tdo2	1.00569	9.0982	2.77e-07	1.89e-06
ENSMUSG00000030035	Wbp1	0.605331	6.2552	2.8e-07	1.9e-06
ENSMUSG00000075702	Selm	-1.21942	4.01528	2.88e-07	1.96e-06
ENSMUSG00000025350	Rdh5	0.968897	5.26146	2.94e-07	2e-06
ENSMUSG00000009291	Pttg1ip	0.368238	8.33083	2.97e-07	2.02e-06
ENSMUSG00000033910	Gucy1a3	-1.91427	2.7607	3.02e-07	2.05e-06
ENSMUSG00000020684	Rasl10b	-2.87368	2.72637	3.02e-07	2.05e-06
ENSMUSG00000001942	Siae	-0.89935	5.15326	3.07e-07	2.08e-06
ENSMUSG00000020743	Mif4gd	0.68354	6.32258	3.14e-07	2.13e-06
ENSMUSG00000020437	Myo1g	-2.27613	2.18772	3.18e-07	2.15e-06
ENSMUSG00000028459	Cd72	-2.0315	2.59038	3.21e-07	2.17e-06
ENSMUSG00000022951	Rcan1	-0.847058	5.07547	3.22e-07	2.18e-06
ENSMUSG00000038009	Dnajc22	0.665496	6.27527	3.23e-07	2.18e-06
ENSMUSG00000061119	Prcp	-1.61694	3.02689	3.25e-07	2.2e-06
ENSMUSG00000067235	H2-Q10	0.967545	10.6298	3.29e-07	2.22e-06
ENSMUSG00000082478	AL590969.12	2.36253	1.93599	3.29e-07	2.22e-06
ENSMUSG00000001627	Ifrd1	-1.12339	4.575	3.46e-07	2.33e-06
ENSMUSG00000031360	Ctps2	-1.99672	2.5662	3.5e-07	2.36e-06
ENSMUSG00000020388	Pdlim4	-1.97809	2.57124	3.5e-07	2.36e-06
ENSMUSG00000031078	Cttn	-1.04906	4.25814	3.52e-07	2.37e-06
ENSMUSG00000034613	Ppm1h	-2.0265	2.37654	3.54e-07	2.38e-06
ENSMUSG00000006369	Fbln1	-1.66784	2.94039	3.58e-07	2.41e-06
ENSMUSG00000069520	Tmem19	0.872897	6.45916	3.62e-07	2.43e-06
ENSMUSG00000022847	Thpo	0.828547	4.96916	3.64e-07	2.45e-06
ENSMUSG00000023206	Il15ra	0.951017	4.37453	3.73e-07	2.5e-06
ENSMUSG00000072772	Grcc10	0.804775	8.53359	3.74e-07	2.5e-06
ENSMUSG00000039316	Rftn1	-2.28971	2.24454	3.78e-07	2.53e-06
ENSMUSG00000025138	Sirt7	0.74948	5.50068	3.86e-07	2.59e-06
ENSMUSG00000043068	2310031A18Rik	1.30561	3.46892	3.89e-07	2.61e-06
ENSMUSG00000030895	Hpx	-0.849278	12.9966	3.92e-07	2.62e-06
ENSMUSG00000055044	Pdlim1	-0.775557	5.10717	3.94e-07	2.63e-06
ENSMUSG00000036138	Acaa1a	0.939729	5.63672	3.96e-07	2.65e-06
ENSMUSG00000073555	EG240327	1.28018	4.79524	3.97e-07	2.65e-06
ENSMUSG00000026032	Ndufb3	0.877033	4.66555	4.04e-07	2.69e-06
ENSMUSG00000052117	D630039A03Rik	1.12941	3.76873	4.06e-07	2.71e-06
ENSMUSG00000030798	Cd37	-1.73393	2.82142	4.08e-07	2.72e-06
ENSMUSG00000079662	Ntn2l	2.02358	2.65456	4.09e-07	2.73e-06
ENSMUSG00000041828	Abca8a	1.23914	4.06444	4.11e-07	2.74e-06
ENSMUSG00000021703	Serinc5	-1.01692	4.41323	4.13e-07	2.75e-06
ENSMUSG00000029465	Arpc3	-0.544173	6.35824	4.13e-07	2.75e-06
ENSMUSG00000020941	Map3k14	-1.84168	2.65374	4.17e-07	2.77e-06
ENSMUSG00000040888	Gfer	0.930414	5.70889	4.21e-07	2.79e-06
ENSMUSG00000029632	Ndufa4	0.545325	9.0945	4.23e-07	2.81e-06
ENSMUSG00000004508	Gab2	-2.58582	1.96054	4.28e-07	2.84e-06
ENSMUSG00000019088	Dnase1l1	-1.24771	3.65407	4.31e-07	2.86e-06
ENSMUSG00000079507	CR974466.14-205	-1.87254	2.69593	4.48e-07	2.97e-06
ENSMUSG00000074482	AC163287.4	-1.50374	3.235	4.5e-07	2.98e-06
ENSMUSG00000061665	Cd2ap	-1.64677	2.95545	4.58e-07	3.04e-06
ENSMUSG00000030972	Acsm5	0.652285	6.3115	4.62e-07	3.06e-06
ENSMUSG00000020641	Rsad2	-2.3958	4.00765	4.67e-07	3.09e-06
ENSMUSG00000051506	Wdfy4	-2.41695	2.08725	4.69e-07	3.1e-06
ENSMUSG00000020865	Abcc3	-0.949271	7.44657	4.78e-07	3.15e-06
ENSMUSG00000084622	7SK	1.88972	2.35057	4.88e-07	3.22e-06
ENSMUSG00000059534	1110020P15Rik	0.685793	8.60982	4.9e-07	3.23e-06
ENSMUSG00000028461	Ccdc107	0.681558	5.95405	4.92e-07	3.25e-06
ENSMUSG00000060002	Chpt1	1.04862	5.09349	5.03e-07	3.32e-06
ENSMUSG00000047109	Cldn14	1.20703	5.05497	5.08e-07	3.34e-06
ENSMUSG00000039145	Camk1d	1.44793	4.3168	5.08e-07	3.35e-06
ENSMUSG00000081661	BX548065.6	0.475563	8.2342	5.14e-07	3.38e-06
ENSMUSG00000015850	Adamtsl4	-1.50087	3.13848	5.17e-07	3.4e-06
ENSMUSG00000059970	Hspa2	-1.62173	3.0043	5.22e-07	3.43e-06
ENSMUSG00000032115	Hyou1	0.852036	6.67709	5.24e-07	3.44e-06
ENSMUSG00000028041	Adam15	-1.71653	2.76215	5.25e-07	3.44e-06
ENSMUSG00000003068	Stk11	0.609705	6.12652	5.29e-07	3.47e-06
ENSMUSG00000028633	Ctps	-2.16351	2.27039	5.34e-07	3.5e-06
ENSMUSG00000065529	mmu-mir-22	1.0273	5.2953	5.38e-07	3.52e-06
ENSMUSG00000025041	Nt5c2	-1.14106	3.85409	5.42e-07	3.55e-06
ENSMUSG00000020483	Dynll2	0.492721	6.80155	5.48e-07	3.58e-06
ENSMUSG00000075254	Heg1	-1.57057	3.06636	5.49e-07	3.59e-06
ENSMUSG00000002059	Rab34	-1.22062	3.77463	5.5e-07	3.6e-06
ENSMUSG00000055447	Cd47	-0.847318	5.74934	5.51e-07	3.6e-06
ENSMUSG00000042766	Trim46	-2.7882	1.75371	5.55e-07	3.63e-06
ENSMUSG00000020091	Eif4ebp2	0.670013	7.90459	5.59e-07	3.65e-06
ENSMUSG00000040146	Rgl3	0.939422	4.54806	5.68e-07	3.71e-06
ENSMUSG00000025271	Pfkfb1	0.913204	4.67758	5.74e-07	3.74e-06
ENSMUSG00000063856	Gpx1	0.672074	12.7188	5.78e-07	3.76e-06
ENSMUSG00000032350	Gclc	-1.10949	8.02233	5.78e-07	3.76e-06
ENSMUSG00000028337	Coro2a	-2.58906	1.84021	6.04e-07	3.93e-06
ENSMUSG00000061718	Ppp1r1b	1.37892	3.15289	6.16e-07	4.01e-06
ENSMUSG00000004798	Ulk2	0.970469	4.94499	6.18e-07	4.02e-06
ENSMUSG00000083243	AL669974.6	2.23414	1.77471	6.26e-07	4.07e-06
ENSMUSG00000056899	Immp2l	0.696612	5.22605	6.27e-07	4.07e-06
ENSMUSG00000046312	AI464131	0.995611	4.68266	6.36e-07	4.12e-06
ENSMUSG00000021400	Wrnip1	0.889714	4.44384	6.4e-07	4.15e-06
ENSMUSG00000025200	Cwf19l1	1.24788	3.38842	6.58e-07	4.27e-06
ENSMUSG00000066150	Slc31a1	0.655061	6.66649	6.62e-07	4.29e-06
ENSMUSG00000001520	Nrip2	-4.66809	0.921623	6.72e-07	4.35e-06
ENSMUSG00000021186	Fbln5	-1.44502	3.21347	6.77e-07	4.38e-06
ENSMUSG00000038059	2010002N04Rik	-2.65007	1.91257	6.88e-07	4.45e-06
ENSMUSG00000030189	Csda	-0.699764	5.47925	6.9e-07	4.46e-06
ENSMUSG00000024308	Tapbp	-0.529014	6.87781	6.94e-07	4.48e-06
ENSMUSG00000082691	AC122820.4	-1.07117	5.60948	7.04e-07	4.55e-06
ENSMUSG00000019528	Gyg	-1.26067	3.67566	7.05e-07	4.55e-06
ENSMUSG00000072082	Ccnf	1.28511	3.72252	7.08e-07	4.56e-06
ENSMUSG00000055172	C1r	0.675948	5.7818	7.14e-07	4.6e-06
ENSMUSG00000020357	Flt4	-1.04795	4.10779	7.16e-07	4.61e-06
ENSMUSG00000026197	Zfand2b	0.6825	5.62241	7.25e-07	4.67e-06
ENSMUSG00000039286	Fndc3b	-1.16008	3.82095	7.35e-07	4.73e-06
ENSMUSG00000069456	Rdh16	1.37251	4.07055	7.47e-07	4.8e-06
ENSMUSG00000019087	Atp6ap1	-0.525972	6.69527	7.68e-07	4.94e-06
ENSMUSG00000030113	Mug4	1.60997	2.80163	7.76e-07	4.98e-06
ENSMUSG00000025736	2610003J06Rik	0.549398	6.2043	7.77e-07	4.99e-06
ENSMUSG00000021361	Tmem14c	0.525401	7.3909	7.87e-07	5.05e-06
ENSMUSG00000032249	Anp32a	0.702566	6.59575	7.91e-07	5.07e-06
ENSMUSG00000061878	Sphk1	-3.5694	1.27836	7.92e-07	5.07e-06
ENSMUSG00000001552	Jup	-0.560923	6.11714	7.95e-07	5.09e-06
ENSMUSG00000029020	Mfn2	0.603436	5.91518	8.06e-07	5.15e-06
ENSMUSG00000083126	AL805918.5	1.30583	5.29936	8.07e-07	5.16e-06
ENSMUSG00000022433	Csnk1e	-1.33368	3.39625	8.18e-07	5.23e-06
ENSMUSG00000024014	Pim1	1.34004	3.90492	8.21e-07	5.24e-06
ENSMUSG00000020057	1200002N14Rik	-2.80152	1.74057	8.4e-07	5.36e-06
ENSMUSG00000059518	Znhit1	0.667367	6.8799	8.49e-07	5.42e-06
ENSMUSG00000051343	Rab11fip5	-2.18822	2.14452	8.68e-07	5.53e-06
ENSMUSG00000073565	Prr16	0.970049	4.07506	8.8e-07	5.61e-06
ENSMUSG00000022893	Adamts1	-1.65636	2.84263	8.86e-07	5.64e-06
ENSMUSG00000001034	Mapk7	-1.62718	2.85634	8.9e-07	5.66e-06
ENSMUSG00000027406	Idh3b	0.576832	7.48532	8.96e-07	5.7e-06
ENSMUSG00000027890	Gstm4	-0.889297	7.4005	8.97e-07	5.7e-06
ENSMUSG00000047904	Sstr2	-1.85321	2.47719	9.11e-07	5.79e-06
ENSMUSG00000053460	Ggcx	0.624441	5.53601	9.12e-07	5.79e-06
ENSMUSG00000001435	Col18a1	0.781702	8.61577	9.3e-07	5.9e-06
ENSMUSG00000053907	Mat2a	-0.828501	4.97039	9.42e-07	5.98e-06
ENSMUSG00000024925	Rnaseh2c	0.719356	6.2312	9.59e-07	6.08e-06
ENSMUSG00000004105	Angptl2	-1.0905	4.35329	9.61e-07	6.09e-06
ENSMUSG00000026811	St6galnac6	0.809386	4.82388	9.62e-07	6.09e-06
ENSMUSG00000014444	BC039210	-1.52541	3.02164	9.69e-07	6.13e-06
ENSMUSG00000029135	Fosl2	-1.13573	4.10475	9.74e-07	6.16e-06
ENSMUSG00000021943	Gdf10	-1.44363	3.38922	9.81e-07	6.2e-06
ENSMUSG00000073599	1110006O17Rik	-1.64679	2.89674	9.85e-07	6.22e-06
ENSMUSG00000045948	Mrps12	0.718639	6.96835	9.89e-07	6.24e-06
ENSMUSG00000054008	Ndst1	0.637569	5.98515	9.93e-07	6.27e-06
ENSMUSG00000020315	Spnb2	-0.899751	4.63586	9.96e-07	6.29e-06
ENSMUSG00000044330	AC138528.8	0.750671	5.13719	1e-06	6.31e-06
ENSMUSG00000030249	Abcc9	-1.26599	3.85599	1.04e-06	6.53e-06
ENSMUSG00000060260	Pwwp2b	-1.616	2.92432	1.08e-06	6.8e-06
ENSMUSG00000036672	Cenpt	-1.55031	2.92233	1.08e-06	6.8e-06
ENSMUSG00000032548	Slco2a1	0.852874	6.51785	1.08e-06	6.8e-06
ENSMUSG00000042642	Flad1	0.680824	5.27652	1.08e-06	6.81e-06
ENSMUSG00000072115	Ang	0.714243	9.30115	1.09e-06	6.82e-06
ENSMUSG00000005951	Shpk	0.668136	5.29012	1.09e-06	6.83e-06
ENSMUSG00000001417	Rhbg	1.14494	3.94747	1.09e-06	6.87e-06
ENSMUSG00000034116	Vav1	-2.47978	1.96685	1.1e-06	6.89e-06
ENSMUSG00000052560	Cpne8	-2.25058	1.97763	1.1e-06	6.89e-06
ENSMUSG00000042510	AA986860	-2.44575	1.9169	1.1e-06	6.92e-06
ENSMUSG00000020823	Sec14l1	-1.03064	4.01409	1.11e-06	6.93e-06
ENSMUSG00000076227	AL590969.12	1.93005	2.55906	1.11e-06	6.94e-06
ENSMUSG00000003184	Irf3	0.572632	5.99995	1.11e-06	6.95e-06
ENSMUSG00000045302	Preb	0.436081	7.10022	1.12e-06	7.03e-06
ENSMUSG00000028551	Cdkn2c	-1.69858	2.81332	1.13e-06	7.08e-06
ENSMUSG00000032018	Sc5d	0.932642	8.53232	1.13e-06	7.08e-06
ENSMUSG00000001700	Gramd3	0.901452	4.5713	1.14e-06	7.1e-06
ENSMUSG00000028186	Uox	0.899194	9.97987	1.14e-06	7.14e-06
ENSMUSG00000052485	Tmem171	-2.94941	1.60025	1.15e-06	7.15e-06
ENSMUSG00000024740	Ddb1	-0.50354	6.50876	1.2e-06	7.48e-06
ENSMUSG00000005069	Pex5	0.528816	6.22941	1.21e-06	7.51e-06
ENSMUSG00000005656	Snx6	-1.10688	4.01627	1.22e-06	7.62e-06
ENSMUSG00000026854	Usp20	-1.31038	3.37279	1.23e-06	7.67e-06
ENSMUSG00000029084	Cd38	-1.19787	3.77985	1.25e-06	7.77e-06
ENSMUSG00000003573	Homer3	-1.72313	2.6333	1.26e-06	7.83e-06
ENSMUSG00000048677	Tpcn2	-2.04756	2.23943	1.26e-06	7.83e-06
ENSMUSG00000024180	Tmem8	-0.667933	5.4028	1.28e-06	7.92e-06
ENSMUSG00000029664	Tfpi2	1.11634	5.43421	1.28e-06	7.97e-06
ENSMUSG00000039853	Trim14	1.0357	5.14204	1.29e-06	7.99e-06
ENSMUSG00000023021	Lass5	-1.73034	2.7359	1.29e-06	8.01e-06
ENSMUSG00000025142	Aspscr1	0.853169	6.1881	1.3e-06	8.03e-06
ENSMUSG00000006932	Ctnnb1	-0.558228	7.13357	1.33e-06	8.25e-06
ENSMUSG00000004843	Chmp2b	-0.902009	4.89162	1.33e-06	8.25e-06
ENSMUSG00000034867	Ankrd27	-0.963127	4.2852	1.34e-06	8.29e-06
ENSMUSG00000030766	Arhgap17	-0.958221	4.25604	1.35e-06	8.33e-06
ENSMUSG00000030968	1700007B13Rik	1.9873	1.9813	1.35e-06	8.33e-06
ENSMUSG00000025579	Gaa	0.583771	6.25272	1.35e-06	8.35e-06
ENSMUSG00000027339	Rassf2	-2.77655	1.68429	1.38e-06	8.51e-06
ENSMUSG00000003352	Cacnb3	-2.75152	1.70872	1.38e-06	8.51e-06
ENSMUSG00000039438	BC021608	1.11979	10.5925	1.4e-06	8.65e-06
ENSMUSG00000038740	2610528K11Rik	-2.05158	2.24007	1.41e-06	8.69e-06
ENSMUSG00000052681	Rap1b	-1.04645	5.69186	1.44e-06	8.84e-06
ENSMUSG00000034612	Chst11	-3.94139	1.05391	1.45e-06	8.94e-06
ENSMUSG00000012428	Steap4	-1.0333	6.86857	1.45e-06	8.95e-06
ENSMUSG00000055720	Ubl7	0.537049	6.28458	1.46e-06	8.99e-06
ENSMUSG00000033022	Cdo1	0.680673	10.2985	1.47e-06	9.05e-06
ENSMUSG00000041889	Shisa4	-2.58413	1.74638	1.49e-06	9.15e-06
ENSMUSG00000059325	Hod	1.28318	5.30508	1.49e-06	9.16e-06
ENSMUSG00000045087	Edg8	2.04006	3.42732	1.51e-06	9.23e-06
ENSMUSG00000037025	Foxa2	1.05887	5.7024	1.51e-06	9.28e-06
ENSMUSG00000028042	Zbtb7b	0.894356	6.24683	1.53e-06	9.37e-06
ENSMUSG00000021340	Gpld1	0.554751	6.5778	1.53e-06	9.37e-06
ENSMUSG00000069394	Pcdhga2	-1.11277	3.83348	1.53e-06	9.38e-06
ENSMUSG00000044026	Tmem20	-1.15493	3.76447	1.54e-06	9.44e-06
ENSMUSG00000017716	Birc5	-2.13783	2.18968	1.54e-06	9.44e-06
ENSMUSG00000076012	mmu-mir-705	-2.09485	2.1824	1.54e-06	9.44e-06
ENSMUSG00000026198	Abcb6	0.601158	5.56362	1.55e-06	9.44e-06
ENSMUSG00000078453	3110003A17Rik	-1.23505	3.64707	1.57e-06	9.6e-06
ENSMUSG00000041132	N4bp2l1	0.953316	4.31379	1.6e-06	9.79e-06
ENSMUSG00000074882	Cyp2c68	1.20391	3.34342	1.61e-06	9.79e-06
ENSMUSG00000030161	Gabarapl1	0.669834	8.62169	1.61e-06	9.84e-06
ENSMUSG00000028019	Pdgfc	-1.69004	2.79162	1.62e-06	9.84e-06
ENSMUSG00000029368	Alb	0.885326	16.024	1.64e-06	9.96e-06
ENSMUSG00000019461	Plscr3	-0.895645	4.48849	1.71e-06	1.04e-05
ENSMUSG00000038467	Chmp4b	-0.590622	6.46854	1.72e-06	1.04e-05
ENSMUSG00000043192	AC132451.3	-0.443138	7.5997	1.74e-06	1.06e-05
ENSMUSG00000000171	Sdhd	0.39049	8.22388	1.74e-06	1.06e-05
ENSMUSG00000038524	Fchsd1	-2.42047	1.8779	1.77e-06	1.07e-05
ENSMUSG00000026872	Zeb2	-1.81644	2.59304	1.77e-06	1.07e-05
ENSMUSG00000003762	Adck4	-0.741805	5.7576	1.77e-06	1.08e-05
ENSMUSG00000030089	Slc41a3	-1.97659	2.30504	1.78e-06	1.08e-05
ENSMUSG00000031969	Acad8	0.826145	4.6516	1.79e-06	1.08e-05
ENSMUSG00000039384	Dusp10	-1.23425	3.51196	1.79e-06	1.08e-05
ENSMUSG00000074916	Chst14	-1.52237	2.96332	1.8e-06	1.09e-05
ENSMUSG00000020098	Pcbd1	0.696952	9.05431	1.8e-06	1.09e-05
ENSMUSG00000000567	Sox9	-1.02928	4.07578	1.81e-06	1.09e-05
ENSMUSG00000021496	Pcbd2	0.626202	5.7284	1.83e-06	1.11e-05
ENSMUSG00000035778	Ggta1	-2.21366	2.02241	1.84e-06	1.11e-05
ENSMUSG00000057346	AL592187.17	1.48999	3.91685	1.84e-06	1.11e-05
ENSMUSG00000036904	Fzd8	1.36445	3.62815	1.85e-06	1.12e-05
ENSMUSG00000018449	Rpain	0.753628	4.86335	1.86e-06	1.12e-05
ENSMUSG00000006005	Tpr	-0.932252	4.37015	1.87e-06	1.13e-05
ENSMUSG00000004266	Ptpn6	-0.849358	4.7564	1.89e-06	1.14e-05
ENSMUSG00000025287	Acot9	-2.87735	1.58352	1.91e-06	1.15e-05
ENSMUSG00000056413	Centa1	-2.20476	1.95424	1.91e-06	1.15e-05
ENSMUSG00000047638	Nr1h4	0.543128	6.72947	1.94e-06	1.16e-05
ENSMUSG00000032418	Me1	1.31763	3.20473	1.98e-06	1.19e-05
ENSMUSG00000058454	Dhcr7	0.707625	7.51055	2e-06	1.2e-05
ENSMUSG00000072704	2700089E24Rik	0.598804	5.81532	2e-06	1.2e-05
ENSMUSG00000019080	Mfsd3	1.35383	4.7661	2.01e-06	1.21e-05
ENSMUSG00000025366	Mbc2	-1.02446	4.03946	2.01e-06	1.21e-05
ENSMUSG00000044783	Hjurp	1.8062	6.91406	2.02e-06	1.21e-05
ENSMUSG00000071253	Slc25a16	0.669526	5.35845	2.08e-06	1.24e-05
ENSMUSG00000020580	Rock2	-1.27811	3.52573	2.11e-06	1.27e-05
ENSMUSG00000061353	Cxcl12	0.560984	6.92975	2.11e-06	1.27e-05
ENSMUSG00000021585	Cast	-1.26072	3.41745	2.13e-06	1.28e-05
ENSMUSG00000017221	Psmd3	0.512656	6.93464	2.14e-06	1.28e-05
ENSMUSG00000026895	Ndufa8	0.449041	7.88131	2.16e-06	1.29e-05
ENSMUSG00000033429	Mcee	0.638321	6.40346	2.17e-06	1.3e-05
ENSMUSG00000018648	Dusp14	-1.85383	2.50294	2.2e-06	1.31e-05
ENSMUSG00000020514	Mrpl22	0.875269	4.6151	2.22e-06	1.33e-05
ENSMUSG00000041660	Bbox1	0.958215	5.94125	2.23e-06	1.33e-05
ENSMUSG00000026368	F13b	0.779132	6.23529	2.25e-06	1.34e-05
ENSMUSG00000016528	Mapkapk2	-0.499924	6.41846	2.26e-06	1.35e-05
ENSMUSG00000024299	Adamts10	-1.48565	2.99943	2.29e-06	1.36e-05
ENSMUSG00000020182	Ddc	0.759677	6.01574	2.31e-06	1.38e-05
ENSMUSG00000041707	AC133585.11	-1.96914	2.38489	2.32e-06	1.38e-05
ENSMUSG00000043186	5530400B01Rik	-2.07576	2.14501	2.34e-06	1.39e-05
ENSMUSG00000018340	Anxa6	-0.404729	7.28379	2.35e-06	1.39e-05
ENSMUSG00000025347	Mettl7b	0.704045	10.5473	2.36e-06	1.4e-05
ENSMUSG00000020163	Uqcr	0.827764	6.29124	2.36e-06	1.4e-05
ENSMUSG00000027822	Slc33a1	0.824811	4.89433	2.45e-06	1.46e-05
ENSMUSG00000025809	Itgb1	-0.808766	5.45102	2.47e-06	1.46e-05
ENSMUSG00000083497	AL773523.4	1.15976	7.65666	2.47e-06	1.47e-05
ENSMUSG00000029762	Akr1b8	-1.63196	2.73688	2.48e-06	1.47e-05
ENSMUSG00000040612	AC034122.1	-1.27343	3.61747	2.5e-06	1.48e-05
ENSMUSG00000042129	Rassf4	-1.86258	2.48781	2.5e-06	1.48e-05
ENSMUSG00000023008	Fmnl3	-1.82771	2.47577	2.5e-06	1.48e-05
ENSMUSG00000042198	Chchd7	1.03457	4.69009	2.53e-06	1.5e-05
ENSMUSG00000044221	Grsf1	0.56454	5.77458	2.57e-06	1.52e-05
ENSMUSG00000020029	Nudt4	-0.646837	6.35721	2.57e-06	1.52e-05
ENSMUSG00000002767	Mrpl2	0.627448	6.53168	2.59e-06	1.53e-05
ENSMUSG00000039208	Metrnl	-1.47357	3.04112	2.61e-06	1.54e-05
ENSMUSG00000035725	Prkx	-1.83951	2.42434	2.62e-06	1.55e-05
ENSMUSG00000002769	Gnmt	1.19173	12.0605	2.65e-06	1.56e-05
ENSMUSG00000029695	Aass	0.694351	6.45773	2.66e-06	1.57e-05
ENSMUSG00000075391	AL773523.4	1.1588	6.47335	2.67e-06	1.57e-05
ENSMUSG00000025161	Slc16a3	-2.9079	1.43852	2.74e-06	1.61e-05
ENSMUSG00000027800	Tm4sf1	-1.20436	4.55868	2.74e-06	1.61e-05
ENSMUSG00000028088	Fmo5	-0.603657	9.04152	2.75e-06	1.62e-05
ENSMUSG00000030674	Qprt	0.556942	7.2199	2.76e-06	1.62e-05
ENSMUSG00000032051	Fdx1	0.890772	7.47672	2.78e-06	1.63e-05
ENSMUSG00000022122	Ednrb	-1.30866	3.39004	2.82e-06	1.66e-05
ENSMUSG00000002699	Lcp2	-1.96859	2.31424	2.83e-06	1.66e-05
ENSMUSG00000025279	Dnase1l3	0.672357	5.90371	2.83e-06	1.66e-05
ENSMUSG00000074861	1810034E14Rik	1.16376	3.44783	2.84e-06	1.66e-05
ENSMUSG00000026576	Atp1b1	-0.657131	6.14391	2.87e-06	1.68e-05
ENSMUSG00000049760	2410015M20Rik	0.540677	7.74236	2.9e-06	1.7e-05
ENSMUSG00000031557	Plekha2	-2.03286	2.25383	2.9e-06	1.7e-05
ENSMUSG00000058835	Abi1	-0.746001	5.02611	2.96e-06	1.73e-05
ENSMUSG00000005981	Trap1	0.396246	7.20096	2.98e-06	1.74e-05
ENSMUSG00000041238	Rbbp8	-2.41523	1.92525	3.02e-06	1.76e-05
ENSMUSG00000044715	4933433P14Rik	-1.31283	3.33143	3.02e-06	1.76e-05
ENSMUSG00000019998	Stx7	-1.02822	4.21589	3.04e-06	1.77e-05
ENSMUSG00000065637	SNORA14	-1.38713	4.90506	3.07e-06	1.79e-05
ENSMUSG00000065126	SNORND104	0.770169	6.59194	3.1e-06	1.81e-05
ENSMUSG00000006699	Cdc42	-0.920204	6.67444	3.12e-06	1.82e-05
ENSMUSG00000001270	Ckb	-1.92714	2.30979	3.16e-06	1.84e-05
ENSMUSG00000038776	Ephx1	-0.834844	10.1507	3.17e-06	1.85e-05
ENSMUSG00000063160	Numbl	-2.12517	2.05947	3.24e-06	1.88e-05
ENSMUSG00000024660	Incenp	-2.14161	2.13296	3.27e-06	1.9e-05
ENSMUSG00000077394	snoU2_19	-1.45035	3.0006	3.31e-06	1.93e-05
ENSMUSG00000018001	Pscd3	-1.59638	2.83542	3.34e-06	1.94e-05
ENSMUSG00000031453	Rasa3	-1.40142	3.10231	3.35e-06	1.95e-05
ENSMUSG00000039865	Slc44a3	-1.33708	3.53536	3.41e-06	1.98e-05
ENSMUSG00000026880	Stom	-0.775663	6.21123	3.43e-06	1.99e-05
ENSMUSG00000052459	Atp6v1a	-0.958735	4.75582	3.48e-06	2.02e-05
ENSMUSG00000050953	Gja1	-1.52157	2.94406	3.53e-06	2.04e-05
ENSMUSG00000074284	AC132406.4-201	1.16399	3.39627	3.53e-06	2.05e-05
ENSMUSG00000039640	Mrpl12	0.713988	7.13619	3.53e-06	2.05e-05
ENSMUSG00000006641	Slc5a6	-1.53986	2.87459	3.57e-06	2.06e-05
ENSMUSG00000063929	Cyp4a32	1.95437	2.24135	3.6e-06	2.08e-05
ENSMUSG00000022475	Hdac7a	-1.25721	3.35338	3.6e-06	2.08e-05
ENSMUSG00000022707	Gbe1	-0.693204	6.26917	3.7e-06	2.14e-05
ENSMUSG00000020022	Ndufa12	0.609169	5.66174	3.72e-06	2.15e-05
ENSMUSG00000026343	Gpr39	-1.04802	3.88632	3.73e-06	2.15e-05
ENSMUSG00000028868	Wasf2	-0.766508	4.78737	3.74e-06	2.16e-05
ENSMUSG00000078584	230696	0.904294	5.90138	3.75e-06	2.16e-05
ENSMUSG00000028646	Rragc	-0.671629	5.32348	3.77e-06	2.17e-05
ENSMUSG00000056199	AC130827.3	0.830563	5.52798	3.78e-06	2.18e-05
ENSMUSG00000029198	Grpel1	0.414179	7.99057	3.84e-06	2.21e-05
ENSMUSG00000035237	Lcat	0.774487	10.2624	3.87e-06	2.23e-05
ENSMUSG00000039959	Hip1	-1.8626	2.40587	3.89e-06	2.23e-05
ENSMUSG00000002900	Lamb1-1	-1.81254	2.40872	3.89e-06	2.23e-05
ENSMUSG00000040370	Lyrm5	0.899267	4.68602	3.91e-06	2.24e-05
ENSMUSG00000071286	Ankrd57	-1.72691	2.51159	3.94e-06	2.26e-05
ENSMUSG00000039114	Nrn1	0.5134	8.45768	4.12e-06	2.36e-05
ENSMUSG00000031750	Il34	-1.66438	2.63769	4.12e-06	2.36e-05
ENSMUSG00000033751	Gadd45gip1	0.875368	6.9589	4.13e-06	2.37e-05
ENSMUSG00000037166	Ppp1r14a	1.6351	3.74508	4.14e-06	2.37e-05
ENSMUSG00000051391	Ywhag	-0.521675	6.58888	4.18e-06	2.39e-05
ENSMUSG00000054827	Cyp2c50	1.21367	7.04737	4.19e-06	2.4e-05
ENSMUSG00000073114	AC134530.3	0.719138	5.1428	4.2e-06	2.4e-05
ENSMUSG00000039405	Prss23	-1.40307	3.13576	4.35e-06	2.49e-05
ENSMUSG00000030108	Slc6a13	0.443483	7.41127	4.36e-06	2.49e-05
ENSMUSG00000037152	Ndufc1	0.558292	6.32506	4.41e-06	2.52e-05
ENSMUSG00000054191	Klf1	1.65343	2.95582	4.42e-06	2.52e-05
ENSMUSG00000014361	Mertk	-1.19816	3.56982	4.43e-06	2.53e-05
ENSMUSG00000035504	Reep6	0.770756	10.8043	4.44e-06	2.53e-05
ENSMUSG00000018752	Tnfsf12	-1.0193	3.90964	4.46e-06	2.54e-05
ENSMUSG00000032437	Stt3b	-0.630521	5.45901	4.47e-06	2.55e-05
ENSMUSG00000023951	Vegfa	0.816809	6.60706	4.48e-06	2.55e-05
ENSMUSG00000002393	Nr2f6	1.10134	7.01629	4.48e-06	2.55e-05
ENSMUSG00000041642	Kif21b	-2.3144	1.82876	4.5e-06	2.56e-05
ENSMUSG00000040345	Arhgap9	-2.18199	1.97824	4.52e-06	2.57e-05
ENSMUSG00000025289	Prdx4	0.540402	6.27159	4.56e-06	2.59e-05
ENSMUSG00000000058	Cav2	-1.53161	2.77087	4.63e-06	2.63e-05
ENSMUSG00000080551	SCARNA21	1.36244	3.13365	4.65e-06	2.64e-05
ENSMUSG00000034192	Lsm3	-0.948887	4.36419	4.66e-06	2.64e-05
ENSMUSG00000037060	Prkcdbp	-1.67558	2.63424	4.71e-06	2.67e-05
ENSMUSG00000042292	Mkl1	-0.89227	4.31598	4.73e-06	2.68e-05
ENSMUSG00000031231	Cox7b	0.701915	6.21545	4.78e-06	2.71e-05
ENSMUSG00000080316	4930546H06Rik	-1.43624	2.93517	4.9e-06	2.77e-05
ENSMUSG00000061981	Flot2	-0.509786	6.08532	4.9e-06	2.77e-05
ENSMUSG00000027367	Stard7	0.611149	5.42054	4.92e-06	2.78e-05
ENSMUSG00000002870	Mcm2	-1.55032	2.81724	4.92e-06	2.78e-05
[truncated: 2,216 more rows]
