# Supplementary material for: Comparative Analysis and Modeling of the Severity of Steatohepatitis in DDC-Treated Mouse Strains
Source: PLoS One. 2014 Oct 27;9(10):e111006. doi: 10.1371/journal.pone.0111006 (PMC4210132; doi:10.1371/journal.pone.0111006)
Supplement: Table S4 — Results from RPPA analysis of a set of selected proteins. (XLS) [file pone.0111006.s004.xls]

## Sheet: Table S4
	strain treatment	A-J	A-J	A-J	A-J	C57BL-6J	C57BL-6J	C57BL-6J	C57BL-6J	C57BL-6J	C57BL-6J	PWD-PhJ	PWD-PhJ	PWD-PhJ	PWD-PhJ	PWD-PhJ	PWD-PhJ	PWD-PhJ	A-J	A-J	A-J	A-J	A-J	A-J	A-J	A-J	C57BL-6J	C57BL-6J	C57BL-6J	C57BL-6J	C57BL-6J	C57BL-6J	C57BL-6J	PWD-PhJ	PWD-PhJ	PWD-PhJ	PWD-PhJ		Median-AJ_control	Median-B6_control	Median-PWD_control	Median-AJ_DDC	Median-B6_DDC	Median-PWD_DDC	AJ_Ratio (DDC/control)	B6_Ratio (DDC/control)	PWD_ratio (DDC/control)		Overall Median Control
		Control	Control	Control	Control	Control	Control	Control	Control	Control	Control	Control	Control	Control	Control	Control	Control	Control	DDC	DDC	DDC	DDC	DDC	DDC	DDC	DDC	DDC	DDC	DDC	DDC	DDC	DDC	DDC	DDC	DDC	DDC	DDC
uniprot ID	Name	237	238	239	253	377	1198	378	379	1197	376	1339	1162	1340	1163	1341	1164	1165	2202	2198	2203	2199	2196	2200	2197	2201	2204	2208	2205	2206	1195	2207	1196	2209	2210	365	1520
P05784	Cytokeratin 18	478.947	567.366	533.023	606.35	3292.76	2561.43	3009.72	3623.77	2776.2	4053.6	327.294	533.087	302.88	273.894	4580.7	325.63	350.929	7963.9	6149.15	10556.8	1597.18	14023.2	2390.38	12074.8	10199.8	7521.3	9136.22	8577.78	8499.9	8405.03	10234.5	10587.7	5123.45	6015.65	7859.51	9475.13		550.195	3151.24	327.294	9081.84	8577.78	6937.58	16.5066	2.72204	21.1968		567.366
P13745	Glutathione S Transferase alpha	6643.98	5619.86	5026.88	5421.9	4915.78	6497.02	5693.34	6220.31	5105.46	6025.85	9055.17	8130.44	9616.63	9114.27	11645.2	8680.03	9644.59	31086.9	30240.1	27147.6	26050.7	23695.4	19433.4	31600.8	36402.7	36560.1	36452.2	37624.9	38655.2	35728.7	36100.5	44827.4	18190.7	21781.2	20602.7	20454.7		5520.88	5859.6	9114.27	28693.8	36560.1	20528.7	5.19733	6.23935	2.25237		6497.02
Q08857	CD36	2946.37	1798.54	1808.45	13603.4	2885.36	3260.04	3001.6	3724.73	2451.78	3504.37	2693.13	3039.78	2540.19	2772.66	3745.67	3044.47	2869.59	6444.84	5954.86	7847.07	6576.28	6843.06	7001.7	6515.66	6964.88	6348.01	6835.19	6545.49	6224.58	6867.64	6863.61	6856.46	9245.06	10845.5	8476.37	6889.24		2377.41	3130.82	2869.59	6709.67	6835.19	8860.71	2.82226	2.1832	3.0878		2946.37
P10649	Glutathione S Transferase mu	6354.04	5598.23	5824.89	6293.15	6284.57	6239.17	7500.97	8239.3	6667.44	8195.33	5183.33	4943.45	6219.35	5527.85	7462.97	5797.85	5464.65	17320.6	15352.8	18844	11105.4	16035.2	11584	17990.5	21260.1	24356.2	19572.9	23222.5	24568.4	28226.5	21402.8	25544.1	10844.1	15779.9	13162.2	13344.1		6059.02	7084.2	5527.85	16677.9	24356.2	13253.2	2.75257	3.4381	2.39753		6239.17
Q63844	ERK1/2	4292.63	3379.4	3694.13	5826.23	4457.93	3838.59	5176.23	5539.72	4720.2	4957.4	4978.58	4319.06	5941.25	4921.65	7172.03	5102.7	5149.4	12521.6	10741.2	10779.3	7348.47	9881.72	7385.58	12409.9	12576.8	15708.2	10086.4	18178	17654	17912.4	15201.8	17719.7	10066.9	13082.3	11217.5	10898		3993.38	4838.8	5102.7	10760.2	17654	11057.8	2.69452	3.64843	2.16704		4957.4
Q63844	pERK	516.356	444.853	442.086	575.476	533.187	422.967	670.954	688.594	615.107	440.809	800.325	555.828	590.264	480.662	508.459	491.258	384.408	962.909	1165.33	943.359	307.028	905.457	260.108	918.4	909.501	1638.25	1147.82	1179.4	1680.46	1202.35	985.342	1319.29	1309.49	961.929	1054.01	877.158		480.604	574.147	508.459	913.951	1202.35	1007.97	1.90167	2.09415	1.9824		516.356
Q9WTN3	SREBP1	1937.63	1877.07	2091.21	2506.41	2566.17	2190.45	2658	2428.12	2644.36	2800.11	2205.18	1901.48	2273.07	2034.14	3195.74	2195.43	2134.94	3280.13	2963.47	3597.39	1487.55	3705.5	2020.37	3632.77	3791.93	3701.02	3888.93	3995.8	3667.4	4129.77	3941.05	3991	3985.57	4508.82	4113.92	3794.97		2014.42	2605.27	2195.43	3438.76	3941.05	4049.74	1.70707	1.51272	1.84462		2205.18
P42227	STAT3	2614.53	2063.44	1829.71	2200.67	2311.79	2155.75	2683.9	2873.57	2387.65	2580.71	2184.32	2050.07	2510.54	2256.88	2949.87	2377.19	2312.93	2803.62	4133.46	3993.65	1839.51	3286.23	1801.07	3614.96	4015.49	4897.29	3171.59	5133.29	5485.18	5796.45	4640.31	5825.11	5514.99	6355.55	5225.85	5196.2		2132.05	2484.18	2312.93	3450.59	5133.29	5370.42	1.61844	2.06639	2.32192		2312.93
P34971	Beta 1 Adrenergic Receptor	168.315	127.048	119.75	134.594	175.635	179.649	179.13	153.206	162.953	158.796	153.831	146.546	145.595	143.613	180.516	141.463	127.799	218.53	231.924	210.953	135.064	213.972	149.595	200.763	202.018	236.8	264.094	242.707	210.754	243.746	206.383	225.322	273.742	288.579	231.638	248.221		130.821	169.294	145.595	206.485	236.8	260.981	1.57838	1.39875	1.79252		153.206
P31750	pAKT	332.125	340.069	333.347	399.42	423.757	377.966	449.359	397.079	403.653	385.329	567.157	386.206	482.588	384.318	410.103	432.967	352.085	350.503	513.494	604.835	351.302	527.68	353.909	603.019	608.004	693.774	535.896	757.912	804.531	691.558	695.933	641.043	715.92	735.288	604.89	623.967		336.708	400.366	410.103	520.587	693.774	669.944	1.54611	1.73285	1.6336		397.079
Q8VBZ0	DHRSX (C-15)	932.057	828.938	905.457	897.634	1013.58	944.406	1012.15	875.032	1026.98	938.562	1025.29	1054.9	963.655	949.658	1170.62	962.176	975.917	1432.51	1338.67	1401.03	925.548	1439.79	1273.04	1367.84	1375.7	1481.2	1544.11	1492.17	1284.99	1649.8	1448.24	1519.18	1558.32	1773.2	1526.23	1564.56		901.545	978.277	975.917	1371.77	1492.17	1561.44	1.52158	1.52531	1.59997		962.176
P20852	Cyp2a	1560.11	1142.56	1129.85	1873.34	1165.83	1307.85	1355.42	1576.04	1288.44	1416.31	970.192	959.257	1173.62	1205.85	1300.46	1203.95	1252.54	1660.65	1939.44	1971.51	1155.12	2156.02	1345.82	2049.65	2122.56	2361.63	2075.45	2466.63	2824.07	2585.59	2025.57	2282.65	2163.06	2805.12	2083.91	2623.58		1351.33	1331.64	1203.95	1955.47	2361.63	2393.32	1.44707	1.77348	1.98789		1252.54
P50592	TRAIL/Tnfsf10	1539.74	1290.9	1288.82	1582.34	1517.2	1486.01	1541.84	1400.85	1564.16	1486.7	1574.12	1550.96	1473.65	1520.08	1508.02	1420.51	1401.11	2200.7	2042.97	2148.74	1405.21	2051.77	1898.66	2002.76	2340.7	2351.16	2408.07	2230.74	2017.47	2495.41	2231.63	2343.16	2808.31	3097.91	2400.03	2698.8		1415.32	1501.95	1508.02	2047.37	2343.16	2753.55	1.44658	1.56008	1.82593		1508.02
P14901	Heme Oxygenase 1	563.383	545.639	554.922	597.505	722.057	579.954	727.414	651.129	708.372	689.081	665.319	615.493	635.702	611.11	703.744	583.588	619.66	792.972	721.957	818.752	535.5	924.413	697.601	867.594	863.499	1119	971.447	984.885	906.854	1015.09	948.814	1010.94	1087.33	1173.05	951.875	1079.14		559.153	698.727	619.66	805.862	984.885	1083.24	1.44122	1.40954	1.74811		619.66
P42227	pSTAT3	561.22	461.386	385.934	420.243	472.278	586.215	531.809	481.087	595.495	433.172	425.298	414.088	457.442	418.704	466.341	404.605	373.63	628.403	740.063	593.13	493.649	618.739	444.012	686.116	641.242	754.985	552.62	747.934	719.936	754.232	658.528	707.053	883.459	917.435	789.161	818.636		440.814	506.448	418.704	623.571	719.936	851.048	1.41459	1.42154	2.03258		457.442
O55127	CYP26A1	1286.39	1168.97	1229.2	1155.35	1181.9	1301.14	1226.22	1142.27	1230.08	1236.35	1181.15	1172.49	1140.07	1174.21	1289.38	1205.71	1202.52	1549.09	1673.01	1588.18	1272.36	1816.36	1620.89	1622.53	1606.71	1819.6	2209.77	1773.38	1602.22	1937	1696.44	1844.49	1812.76	2119.03	1885.9	2057.32		1199.09	1228.15	1181.15	1613.8	1819.6	1971.61	1.34586	1.48158	1.66923		1202.52
Q3U1N2	SREBP2	2063.61	1874.12	1919.41	2125.42	2390.59	1961.83	2376.35	2196.53	2276.94	2289.17	2129.39	2071.41	2049.77	1983.68	2313.3	1928.29	1881.62	2639.32	2520.5	2616.64	2186.71	2790.48	2376.02	2780.1	2670.7	3094.31	3067.96	3126.75	2874.16	3345.14	2987.18	3052.16	3474.81	3747.56	2950.2	3120.76		1991.51	2283.05	2049.77	2627.98	3067.96	3297.78	1.31959	1.3438	1.60885		2071.41
P18893	IL10	791.749	715.638	793.281	709.634	904.905	797.657	850.876	755.664	863.972	812.389	845.009	800.007	756.532	742.376	849.757	733.39	753.944	1016.51	966.527	991.002	711.713	1215.54	931.871	1048.72	977.645	1324.19	1317.69	1203.16	1095.06	1269.1	1189.86	1196.73	1455.65	1564.87	1232.53	1432.73		753.693	831.633	756.532	984.324	1203.16	1444.19	1.306	1.44674	1.90896		793.281
Q04207	NFkB	423.148	482.117	629.843	588.106	569.248	508.769	605.349	585.351	568.196	584.387	519.903	463.309	495.759	423.378	597.098	427.989	443.702	710.117	674.949	713.549	406.891	685.012	637.961	734.512	917.135	734.782	600.14	751.985	781.296	908.89	787.898	811.951	809.143	814.124	739.482	760.186		535.111	576.818	463.309	697.565	781.296	784.664	1.30359	1.35449	1.69361		519.903
Q0P523	CIB3	392.569	374.349	391.001	384.386	437.317	415.464	438.187	375.441	436.543	430.119	432.828	410.859	414.92	411.999	488.074	407.864	398.387	495.64	466.576	534.011	358.136	527.181	454.653	511.164	502.324	584.25	595.759	565.204	497.6	635.711	545.759	571.413	630.011	691.401	596.683	614.785		387.694	433.331	411.999	498.982	571.413	622.398	1.28705	1.31865	1.51068		411.999
P97493	Trx-2 (F-10)	1429.41	988.978	1185.67	2413.6	1117.13	858.359	1253.97	1239.18	1289.45	1334.42	1095.68	885.344	1086.1	1119.69	1220.38	1122.75	1215.7	1331.56	1588.41	1978.92	1004.24	1908.04	1456.31	1762.55	1918.77	2077.18	2068.91	2042.46	2234.6	2206.33	2168.66	2191.92	1638.85	2046.07	1712.44	2129.29		1307.54	1246.57	1119.69	1675.48	2168.66	1879.26	1.2814	1.73969	1.67838		1185.67
Q9WTN3	SREBP-1 (2A4)	7235.76	3675.53	3935.15	10984.1	3368.49	3188.77	4348.5	4408.54	4022.68	4146.43	2304.26	2371.2	2140.96	3549.88	2223.12	2222.71	2220.22	7366.4	9699.66	10771.6	4164.61	7890.5	4571.1	5997.41	6862.13	8662.68	13821.3	8994.95	9907.16	8365.44	8977.66	7878.72	3601.18	3914.95	3578.76	4083.29		5585.46	4084.56	2223.12	7114.26	8977.66	3758.06	1.27371	2.19795	1.69044		3549.88
Q91VH1	AdipoR1 (C-14)	1249.28	1180.42	1150.77	1314.43	1213.32	1169.56	1317.87	1295.47	1282.88	1396.31	1059.5	1046.84	1226.6	1248.37	1485.01	1298.83	1195.72	1472.63	1486.91	1658.2	1128.72	1600.29	1407.27	1557.83	1574.36	1664.37	1819.98	1734.51	1685.67	2184.96	1609.85	1946.06	1785.2	2288.59	1962.39	2097.72		1214.85	1289.18	1226.6	1522.37	1734.51	2030.05	1.25313	1.34544	1.65503		1248.37
P19096	FAS	644.921	486.703	547.811	768.715	481.983	446.283	442.373	626.486	469.217	537.034	790.862	436.479	694.525	808.281	571.357	761.153	617.879	613.193	699.197	1065.17	584.22	790.815	691.099	769.951	859.358	1015.49	1037.14	1097.51	837.874	980.831	715.035	833.357	730.705	757.448	1104.58	779.457		596.366	475.6	694.525	734.574	980.831	768.452	1.23175	2.0623	1.10644		571.357
Q8CAY6	ACAT-2 (N-15)	1663	1557.62	1532.08	1568.9	1725.21	1733.71	1842.82	1984.63	1642.77	1837.97	1519.8	1417.91	1818.24	1732.13	2084.2	2050.94	1679.3	1752.75	1973.86	2008.6	1895.68	1961.98	1822.28	1950.83	1765.43	2083.02	2439.48	2059.66	2065.97	2406.41	1722.58	2155.62	2138.49	2674.51	2667.52	2324.35		1563.26	1785.84	1732.13	1923.26	2083.02	2495.94	1.23029	1.16641	1.44096		1725.21
P11679	Cytokeratin 8	6511.82	3670.37	3935.12	10699.6	3099.01	2791.8	4062.44	3977.33	4041.98	4038.73	2131.01	2047.9	2004.47	3361.1	2272.89	2181.47	2246.83	6331.88	8429.06	10145.8	3856.05	6988.44	4522.57	5727.26	6500.01	7525.75	12113.4	8458.61	9254.22	8394.07	9219.8	7798.43	3202.98	3694.37	3537.84	4166.42		5223.47	4008.03	2181.47	6415.94	8458.61	3616.11	1.22829	2.11041	1.65764		3361.1
P15208	InsulinR	1550.8	1495.69	1534.95	1508.54	1380.13	1251.2	1412.18	1494.87	1384.99	1424.8	952.609	969.721	995.222	873.357	1082.19	1058.04	1147.86	1904.91	2014.17	1838.9	949.465	1787.23	1255	1853.79	1969.91	1848.46	1468.05	1750.16	1828.98	2130.88	1929.25	2038.01	1808.04	2051.76	1753.44	1931.17		1521.75	1398.59	995.222	1846.34	1848.46	1869.61	1.2133	1.32166	1.87858		1380.13
P16858	GAPDH	7537.63	4837.05	5580	8123.23	6411.62	9049.2	6779.74	9343.41	7947.2	8289.74	5548.7	6187.25	6692.75	4879.35	10857.3	5651.78	6341.35	6359.21	7862.85	11319.1	4758.86	7994.29	4807.36	11067.3	10254.2	7788.09	7103.62	9341.86	10115.9	12237.6	11247.7	12700	5233.48	7065.85	8739.51	7808.43		6558.81	8118.47	6187.25	7928.57	10115.9	7437.14	1.20884	1.24604	1.20201		6692.75
P31750	AKT	493.875	449.278	489.589	429.84	498.055	477.146	504.911	508.41	468.378	493.063	565.03	503.344	585.423	514.999	556.304	530.033	494.372	344.245	564.171	603.663	374.941	608.367	395.248	630.316	570.448	653.224	578.259	656.002	691.655	731.774	708.194	707.202	662.573	734.223	622.234	687.691		469.433	495.559	530.033	567.309	691.655	675.132	1.2085	1.39571	1.27376		498.055
Q61696	HSP70	6522.1	5120.89	4958.05	6499.37	7594.11	6626.06	7308.2	6421.83	8424.72	6509.47	6175.66	5757.3	5459.42	5322.09	6899.33	5139.19	6069.56	6826.77	7844.08	6283.84	4864.2	5789.48	4767.82	6580.43	6696.47	9078.73	12634.3	11168.9	9683.56	13004.6	10740	12233.7	6569.64	8254.03	6486.05	7909.05		5810.13	6967.13	5757.3	6432.13	11168.9	7239.35	1.10705	1.60308	1.25742		6421.83
P32883	Ras	2969.47	2734.83	3167.6	3088.25	3137.88	3064.38	2994.23	3310.7	2934.32	3137.77	3675.34	3274.62	3621.14	3550.77	3701.44	3381.31	3216.55	3780.38	3156.96	4306.66	2175.41	2974.78	2660.25	3488.9	4106.52	4225.57	2983.29	3843.62	4100.35	4608.67	4035.02	4511.73	4268.6	4469.64	4206.44	4021.8		3028.86	3101.07	3550.77	3322.93	4100.35	4237.52	1.09709	1.32224	1.19341		3167.6
Q60994	Adiponectin	1242.69	1051.73	1188.35	2696.74	1163.16	1113.33	1212.65	1227.96	1238.51	1286.81	807.819	837.039	941.398	1000.77	1266.8	1095.02	1132.54	1193.81	1526.64	1225.96	1021.06	1641.03	1256.95	1366.89	1506.76	2024.38	1953.76	2236.84	2576.14	2106.29	1883.43	1890.2	1700.7	2269.02	1634.06	2923.82		1215.52	1220.31	1000.77	1311.92	2024.38	1984.86	1.07931	1.65891	1.98334		1163.16
Q05421	Cyp2E1	4551.7	3812.55	4275.62	3430.37	3600.78	4503.46	4873.72	4325.33	5051.98	5112.12	3480.35	3801.97	3375.07	3359.28	4523.99	3625.19	3880.42	4485.99	3731.12	5303.12	2507.12	3440	3737.59	4658.56	4440.41	4468.9	5688.2	5175.13	4637.52	5298.61	5563.35	5130.6	1349.51	1577.38	2484.74	1766.81		4044.08	4688.59	3625.19	4089	5175.13	1672.1	1.01111	1.10377	0.461244		3880.42
P00186	CYP1A2 (K-15)	2579.3	2714.82	3254.7	2825.61	2747.41	2427.7	3593.88	3568.03	3108.05	3821.16	2555.32	2489.93	3775.54	3214.87	4425.78	3632.16	2989.94	2403.86	2416.5	3107.38	2158.28	3019.32	2504.08	2485.83	2932.49	2666.26	2789.62	3374.19	3222.33	4088.49	2900.32	3273.84	2538.93	3861.63	3716.99	3214.66		2770.22	3338.04	3214.87	2494.96	3222.33	3465.83	0.900635	0.965337	1.07806		3108.05
P12710	liver FABP	14157.8	10141.2	10651.5	11445.2	12958.3	13846.3	12576.8	16609.4	13705.8	14533.8	12326.4	10618.6	12802.9	12373	10953.3	11263.5	11363.5	6835.96	9782.58	5819.52	3049.73	4574.16	5440.03	6052.8	9138.2	10051.5	12728.7	9599.15	8769.17	12826.2	8021.3	10596.5	4397.35	4048.56	6025.46	4157.92		11048.4	13776.1	11363.5	5936.16	10051.5	4277.64	0.537289	0.729637	0.376437		12373
[truncated: 2 more columns]
