# Supplementary material for: Comparative Analysis and Modeling of the Severity of Steatohepatitis in DDC-Treated Mouse Strains
Source: PLoS One. 2014 Oct 27;9(10):e111006. doi: 10.1371/journal.pone.0111006 (PMC4210132; doi:10.1371/journal.pone.0111006)
Supplement: Table S5 — Metabolic profiles of a set of metabolites and t-test results for identification of metabolic differences. (XLS) [file pone.0111006.s005.xls]

## Sheet: Table S5
short_name	KeggID	Unit	Compounds	Ctl	Ctl	Ctl	Ctl	Ctl	Ctl	Ctl	Ctl	Ctl	Ctl	Ctl	Ctl	Ctl	Ctl	Ctl	Ctl	Ctl		DDC	DDC	DDC	DDC	DDC	DDC	DDC	DDC	DDC	DDC	DDC	DDC	DDC	DDC	DDC	DDC	DDC	DDC		T_TEST
				M237	M238	M239	M253	PWD/PhJ	PWD/PhJ	PWD/PhJ	PWD/PhJ	PWD/PhJ	PWD/PhJ	PWD/PhJ	C57BL/6J	C57BL/6J	C57BL/6J	C57BL/6J	C57BL/6J	C57BL/6J		M2196	M2197	M2198	M2199	M2200	M2201	M2202	M2203	M365	M1520	M2210	M1195	M1196	M2204	M2205	M2206	M2207	M2208
				A/J	A/J	A/J	A/J	Ctl	Ctl	Ctl	Ctl	Ctl	Ctl	Ctl	Ctl	Ctl	Ctl	Ctl	Ctl	Ctl		A/J	A/J	A/J	A/J	A/J	A/J	A/J	A/J	PWD/PhJ	PWD/PhJ	PWD/PhJ	C57BL/6J	C57BL/6J	C57BL/6J	C57BL/6J	C57BL/6J	C57BL/6J	C57BL/6J
Putrescine	C00134	nM	Putrescine	336.412	213.119	362.288	339.189	484.481	749.098	621.504	578.357	1354.87	1730.75	621.308	417.695	194.484	232.254	477.334	455.98	358.452		3414.74	2142.7	2764.79	5687.38	4513.01	3615.2	4190.26	5529.78	2239.5	5430.82	3345.91	1469.09	4145.71	3591.04	6479.52	5310.44	6289.16	4156.73		3.5132e-09
Arg	C00062	μM	L-Arginine	0.36369	0.436282	0.327238	0.460131	0.550407	0.488868	0.387906	0.812992	0.533673	0.612106	0.659088	0.290598	0.616702	0.685027	0.180121	0.433252	0.617058		3.0507	2.70805	3.56204	1.6598	2.49735	3.45689	3.9827	3.81051	3.85478	3.38316	5.21296	3.45367	0.370831	5.05457	1.55165	1.44178	1.07165	3.35579		3.68589e-07
Cit	C00327	μM	L-Citrulline	3.08175	3.97115	4.63968	2.85359	5.73469	4.54698	3.6502	4.36765	9.7742	4.09357	7.32398	7.87091	3.42949	4.03456	9.00772	6.43482	5.44208		8.40471	12.1329	7.19356	22.9897	24.271	8.39995	8.07339	16.5139	9.44064	11.8945	24.914	7.86057	9.31199	17.7892	18.5368	18.6762	17.3872	10.5902		8.51751e-06
cAMP	C00575	μM	35-Cyclic AMP				0.0804939	0.128898	0.110138	0.15564	0.186563	0.198987	0.16857	0.177603	0.11244	0.0998969		0.104431	0.1305			0.333461	0.200254	0.113225	0.273354		0.215492	0.163035	0.16703	0.298352	0.323876	0.260804	0.222051	0.192266	0.204798	0.351352	0.360307	0.355318	0.394752		1.85173e-05
alpha-KGA	C00026	μM	2-Oxoglutarate	0.51479			0.579592		0.941189	1.10838	1.58056	0.977862	0.73774	0.994257			0.529617					1.70627	3.16661	1.71933	1.27632	1.43693	1.70525	2.20862	2.79924	2.14936	1.74158	3.93327	3.95797		1.75897				2.85571		3.47852e-05
Asn	C00152	μM	L-Asparagine	22.9426	18.9923	18.178	13.837	21.369	27.032	29.1617	27.362	32.6671	29.3085	35.3214	28.9149	18.6432	18.5456	20.6185	22.7639	22.379		25.3435	26.0604	27.7567	52.6134	26.2946	33.4572	30.4558	48.477	38.8273	56.493	58.5526	41.65	54.6655	42.6806	85.887	45.0718	35.9116	34.1781		9.84989e-05
Glu	C00025	μM	L-Glutamate	321.178	392.552	263.07	313.346	527.446	535.359	512.537	576.618	452.497	372.335	432.215	333.735	611.891	515.757	292.907	843.605	662.781		506.792	651.732	585.41	1649.09	1461.36	515.151	617.722	778.733	696.09	512.26	750.896	1111.14	658.493	690.603	848.859	725.935	884.043	1088.57		0.000333052
Arg	C00062	μM	L-Arginine	0.861604	0.715822	0.692238	0.913941	0.553543	0.595629	0.719794	0.537779	0.608702	0.654637	0.704311	0.538472	0.806257	0.501619	0.872938	0.576489	0.830416		1.04938	0.53459	0.728931	0.85232	0.748831	0.879799	0.721699	0.751415	0.772887	0.901063	0.788352	0.972747	1.83716	1.3616	1.15411	1.11182	1.1711	1.44496		0.00125009
Glu	C00025	μM	L-Glutamate	177.902	161.659	145.88	140.458	329.42	329.03	290.994	275.018	254.076	208.539	245.482	392.187	313.181	318.331	237.46	1024.15	347.625		193.052	428.933	286.966	1016.17	977.149	324.638	319.643	789.225	418.804	355.533	503.449	683.333	841.261	333.134	898.863	688.187	1109.76	618.923		0.00131787
Asp	C00049	μM	L-Aspartate	76.5125	40.8299	70.8262	63.3982	106.264	50.7085	52.221	95.671	71.7255	67.6982	69.5074	45.2884	37.1214	41.69	26.7989	71.3199	51.0709		77.5091	82.8879	56.0634	765.78	605.445	112.645	162.307	182.254	113.704	126.419	132.736	89.0022	181.585	93.2403	231.718	193.996	182.534	150.359		0.00675428
Orn	C00077	μM	L-Ornithine	30.3899	20.4435	26.5386	20.5455	37.9048	49.2184	33.0084	53.4405	22.6343	42.587	38.1369	25.0848	20.7984	27.8278	20.3032	29.2385	49.9238		36.1573	48.2481	39.5219	329.872	326.518	73.9796	46.2278	80.9242	80.1121	53.5028	159.297	38.7366	29.4292	43.7354	66.1008	29.3286	33.6278	64.4		0.0214084
Fum	C00122	μM	Fumarate	74.789	68.1666	77.7093	91.2539	103.477	95.8116	94.8879	212.807	128.149	108.872	132.326	21.9198	64.792	59.9286	14.0904	51.0947	53.118		100.473	171.275	155.723	137.27	238.9	138.051	195.873	123.906	87.0994	107.989	102.519	112.171	68.7976	77.6447	99.9068	90.8701	88.9195	106.694		0.021459
PGD2	C00696	nM	Prostaglandin D2	3.7308	3.88162	1.08192	7.2597	3.632	1.45776	2.37126	1.74442	4.0457	1.21933	0.447908	3.00004	2.11982	2.82047	2.48585	2.11026	5.54927		5.6449	4.41905	3.10445	25.5203	39.6852	3.76218	2.00674	1.92537	8.41283	11.0041	4.096	1.79862	3.14877	13.1279	5.47836	15.5235	8.70883	0.999833		0.0221102
Asp	C00049	μM	L-Aspartate	114.791	89.1065	100.87	92.9933	149.094	72.4875	84.5571	151.395	114.082	86.2649	102.33	39.5021	56.7738	57.7275	28.8758	57.9846	73.0044		94.6216	183.161	135.283	1133.09	1072.81	134.009	208.913	167.616	142.738	138.622	227.891	168.767	111.095	139.163	237.092	196.561	154.89	186.46		0.0224334
5S-HpETE	C05356	nM	5(S)-HPETE	2.3272		1.0798	0.706034					1.02715		0.349793				0.75887	0.325538	12.6746		26.6042	13.9573	13.8808	216.637	222.656	16.7099	16.7436	17.0471	20.8053	12.556	18.2535	8.28388	9.92549	18.0704	18.2427	19.8928	10.2131	9.49916		0.0345244
Suc	C00042	μM	Succinate	104.33	106.194	102.49	145.881	185.766	253.187	232.437	329.713	155.475	207.581	237.227	70.6856	122.552	117.669	107.497	194.852	254.669		93.4618	164.697	117.685	130.766	40.7905	120.273	182.999	219.99	144.704	68.5064	114.232	149.319	63.7302	61.464	209.891	107.049	151.23	127.554		0.0363469
15S-HETE	C04742	nM	(15S)-15-Hydroxy-5811-cis-13-trans-eicosatetraenoate	12.9065	6.16985	6.508	13.9625	9.30449	6.7152	4.83549	3.87132	18.1946	3.17206	2.22221	3.38048	2.76929	4.85149	1.68785	1.77973	9.83372		26.2721	23.0579	31.1447	368.711	325.415	28.8538	23.8659	35.4201	25.6763	20.488	20.1703	20.9202	14.4855	23.2669	21.4353	54.3643	17.8573	14.4522		0.0422037
15S-HpETE	C05966	nM	15(S)-HPETE	5.4211				1.23884	0.706745			2.32317					1.01665	1.70078	0.744996	32.8411		54.2766	30.3439	28.426	507.809	530.39	33.9259	36.1932	33.6715	40.6291	29.0095	38.6402	22.5462	21.3296	38.8894	29.0691	40.0178	20.598	22.5055		0.0447203
Gln	C00064	μM	L-Glutamine	709.172	928.746	582.381	689.122	1218.83	941.132	582.949	855.761	1080.24	1292.03	803.946	885.85	547.757	518.277	534.633	1469.43	987.25		743.906	745.414	628.809	697.379	832.965	620.582	580.421	539.603	812.282	624.771	425.837	907.134	919.848	573.215	879.73	745.367	798.052	471.575		0.0450021
Ser	C00065	μM	L-Serine	113.374	84.1778	94.2705	75.9204	49.2114	58.273	58.2783	65.8428	56.6376	50.4339	66.3064	129.206	87.2963	75.0652	86.5494	103.291	80.3089		97.1801	132.559	115.073	894.081	986.683	124.743	101.93	167.766	87.8413	55.8403	113.516	115.232	123.976	136.796	224.772	108.402	72.3703	87.6095		0.0576199
Phe	C00079	μM	L-Phenylalanine	59.1497	54.3838	43.4553	41.3248	40.6077	46.0313	42.6457	40.2396	28.022	35.4902	38.7996	30.9835	33.0148	33.8247	33.893	36.5139	43.9846		53.2419	48.1952	48.6606	365.425	352.229	63.3605	46.9239	56.271	50.9038	38.9833	72.9141	58.7941	34.4497	53.5374	56.5264	34.2644	29.7463	34.6955		0.0880551
Trp	C00078	μM	L-Tryptophan	20.7046	17.5671	18.4064	12.09	15.7916	21.6198	17.9756	18.0727	11.474	13.5386	16.2728	12.5735	13.0327	13.3315	10.4726	12.8598	18.0228		20.6392	17.4304	17.004	111.325	88.5003	20.0519	15.7424	21.7321	22.2363	13.4379	22.5577	18.9662	11.4631	19.6674	21.0248	13.5734	14.1968	15.434		0.0926624
Tyr	C00082	μM	L-Tyrosine	64.7553	52.5466	52.1584	36.3677	50.7624	67.3758	56.4234	60.839	36.2667	52.3861	52.8115	42.8858	42.7833	43.4601	31.1661	40.2757	47.2625		47.4598	53.3472	46.9787	356.968	339.619	41.6031	42.5155	51.6486	92.6673	55.1151	112.583	56.3835	40.517	50.882	76.7781	45.46	39.1312	43.8989		0.100584
Ile	C00407	μM	L-Isoleucine	66.3377	54.8779	51.663	35.0183	47.7208	63.3809	47.2661	57.5091	34.7364	45.0128	48.6557	51.3944	35.7551	38.5608	37.5829	54.1395	49.2268		50.414	45.5362	47.7859	352.667	366.198	53.4998	41.2934	53.1591	88.558	53.7065	93.5362	64.7841	50.4204	41.862	78.1471	35.1124	40.7093	25.403		0.112258
xLeu	C00123	μM	L-Leucine	185.859	162.067	139.805	104.508	141.414	180.483	133.019	164.391	101.07	141.806	135.817	153.599	109.825	123.486	117.222	160.546	154.263		147.432	134.141	135.92	905.651	896.525	158.64	115.41	153.96	248.897	150.212	228.653	179.541	155.053	122.167	215.411	107.344	110.664	75.8112		0.125235
AA	C00219	nM	(5Z8Z11Z14Z)-Icosatetraenoic acid	34570	21749.3	23396.4	40604	24926.7	18112.8	20125.1	14448	14170.4	13992.9	6958.65	15260.3	16131.3	20158.4	11667.1	11399.7	16411.7		26018.3	21201.7	27176.2	142449	260564	25322.7	18902	30840.1	25285.3	21761.9	23104.8	26932.6	21237.2	13693.1	15262.2	21447.8	13969.1	16276.8		0.140365
Leu	C00123	μM	L-Leucine	101.523	89.969	77.7163	54.8178	81.0391	94.786	75.6262	88.2856	52.3946	74.9647	76.7329	83.4429	59.5508	62.1069	63.0289	96.9169	89.1487		73.3284	66.0899	71.0783	606.889	609.588	81.9995	59.313	83.954	136.911	84.0217	128.984	101.991	80.3626	59.04	112.416	63.1866	58.7797	43.0521		0.144339
PGF2a	C00639	nM	Prostaglandin F2alpha	2.79117			0.795076	0.610853	1.25964	0.724366	0.35626	3.68614	0.0857364	0.257329	3.82693	0.164756	1.41355	4.24589	3.71302	4.1219		0.662037	1.50862	1.49325	49.7241	100.909	1.7223	1.21714	1.12913	2.8567	4.94864	2.357	1.22521	3.50355	1.67712	4.12923	4.8703	5.37012			0.159416
Pro	C00148	μM	L-Proline	91.6765	79.4189	90.3776	57.2356	66.9647	102.307	84.6543	113.566	68.2117	76.4766	85.2176	60.9392	71.3446	85.8089	56.238	102.473	143.65		80.9758	80.3436	76.858	628.48	653.942	94.3904	78.8101	89.6587	113.89	81.6212	116.213	82.1409	52.5808	72.1587	169.224	64.6355	53.7643	67.7792		0.161043
PGE2	C00584	nM	Prostaglandin E2				4.273					12.2907			1.67006				1.34847					2.40549	49.0215	47.5723				6.86154	12.9484		1.39713	1.9665	5.04502	4.24207	9.3764	8.20905			0.16429
TXB2	C05963	nM	Thromboxane B2	5.55347	2.80563	0.713704	5.48468	2.52633	3.01312	0.915232	0.609137	4.9332	0.594607	0.887152	2.92031	2.51068	5.0954	2.06666	1.09934	6.39545		1.65275	1.99946	1.96248	54.0745	121.594	3.21635	1.7454	1.52372	3.75994	7.26291	9.15755	0.907596	1.10817	2.47778	4.73697	4.05136	4.44447	0.831955		0.183796
9-HODE	C14767	nM	9(S)-HODE	84.6401	54.7223	38.4183	387.687	53.5394	20.7598	31.6375	6.16903	139.276	26.4346		58.077	19.9568	41.8396	28.07	19.4795	62.8043		54.2889	47.3505	72.9061	465.526	809.541	57.9417	45.2395	102.315	90.2745	32.7971	53.9283	83.9219	78.8529	111.085	45.7803	54.8313	46.7689	29.8228		0.257822
6-keto-PGF1a	C05961	nM	6-Keto-prostaglandin F1alpha	10.0801	11.1405	5.83109	14.0416	12.9617	9.49774	6.55172	5.08537	75.7511	10.0162	9.65391	6.1809	9.32701	12.0987	8.7035	5.02027	14.942		7.34798	1.5304	12.1263	80.0602	142.337	11.6346	7.90308	4.38757	7.91571	16.5501	3.76658	15.5658	8.74589	3.34262	6.48962	22.8634	22.0712	3.54519		0.411194
Spermidine	C00315	nM	Spermidine	3841	3636	3805	5347	11796	12917	10673	12337	11262	9180	9544	5071	4363	5355	6228	8059	5937		5357	5359	6203	10398	12857	12034	9592	14355	5649	8512	6862	4905	6535	7448	10066	7217	9393	8782		0.437845
Ala	C00041	μM	L-Alanine	523.012	420.385	693.028	445.764	456.929	705.638	614.481	906.41	520.421	565.372	621.588	769.111	483.923	621.676	842.602	1139.23	860.659		412.389	539.518	559.639	1520.88	1968.58	553.798	607.996	865.62	270.969	677.626	424.578	531.739	785.269	378.323	1175.44	776.614	639.473	610.973		0.474525
His	C00135	μM	L-Histidine	137.92	127.849	126.266	83.9332	112.646	119.456	97.9637	151.753	96.4866	152.793	101.46	122.783	86.7591	88.5098	95.3086	160.323	99.6578		120.155	111.384	102.189	191.412	167.493	117.631	93.7804	108.019	66.982	72.5061	58.5976	118.91	101.675	75.0359	140.592	103.603	115.681	89.7949		0.49874
Spermine	C00750	nM	Spermine	239	534	290	590	657	821	563	1147	614	520	562	1397	371	560	1147	1605	572		480	401	503	571	1015	999	725	967	382	448	574	374	1296	607	1539	1370	1573	661		0.516547
Gly	C00037	μM	Glycine	443.579	505.673	453.183	373.172	530.847	558.841	375.162	667.116	519.242	776.573	492.009	646.131	499.122	577.283	664.036	1254.01	890.457		539.563	497.748	360.509	1480.75	1508.91	549.729	455.391	505.208	677.97	445.65	470.556	501.244	692.388	484.037	917.267	577.704	499.28	518.127		0.617143
LTB4	C02165	nM	Leukotriene B4	1.0238	0.220835	0.157243	0.998554		0.565248	0.372724		1.53226	0.218252	0.127301	0.0942886	0.145845	0.216072	0.628811	0.186499	4.65498		0.273391	0.364023	0.227992	4.27424	7.40959	0.499592	0.0878239	0.144094	0.38019	0.297151	0.284193	0.154635	0.11402	0.255477	0.195556	0.966926	0.377028			0.700272
Lys	C00047	μM	L-Lysine	63.467	40.981	71.7497	39.0957	66.0199	56.8611	58.3343	55.0334	37.6621	52.7407	62.5411	51.8217	31.8985	32.134	43.7456	59.704	59.7344		25.2999	28.339	33.7941			41.6265	59.9739	93.9023	79.6231	51.5113	109.492	44.4225	60.6365	35.6684	73.5749	37.4619	54.7142	42.5482		0.705515
13S-HODE	C14762	nM	13(S)-HODE	89.1911	61.561	49.1567	479.647	125.836	59.9529	46.7454	26.3602	442.45	46.3151	13.8622	47.3362	29.6238	39.0195	25.0834	19.7393	30.9222		59.8233	47.4439	68.4029	384.244	681.015	58.6884	39.8293	86.9876	89.6786	42.5838	51.4871	79.4575	73.9998	113.015	44.1647	65.9348	55.2495	30.8983		0.710407
DHA	C06429	μM	(4Z7Z10Z13Z16Z19Z)-Docosahexaenoic acid	16782.5	13656.8	12158.9	29607.8	13618.7	8295.7	9706.06	8684.58	5844.57	6294.26	5069.5	9953.11	10186.1	10062.4	5542.92	6894.74	7506.93		7157.69	6761.45	7861.58	27097.8	36477.9	6408.48	5567.66	8234.34	12754.9	6448.07	8092.16	10340.7	9800.42	4069.4	3908.36	4171.15	4563.35	4779.43		0.72164
Met	C00073	μM	L-Methionine	22.1183	16.3991	17.1202	13.0151	35.6181	35.4632	28.6424	47.6301	25.7929	42.5992	29.5447	22.5727	14.9908	16.8026	16.7015	22.8869	15.9286		8.77693	9.86225	8.79417	146.972	155.185	11.6567	7.58664	11.3614	18.2746	10.2276	16.1428	15.1494	17.3128	9.05641	19.8072	12.1036	12.3645	9.41878		0.7966
LTD4	C05951	nM	Leukotriene D4	0.0654511			0.0520624	0.151063	0.0560004	0.265015		0.366031	0.0687716	0.0641367	0.0442401	0.0465921		1.01734	0.0327823	11.0339				0.0166885	4.82178		0.973452					0.0961288		0.0304454		0.0490234	0.0173992	0.0443736			0.799639
