# Supplementary material for: Comparative Analysis and Modeling of the Severity of Steatohepatitis in DDC-Treated Mouse Strains
Source: PLoS One. 2014 Oct 27;9(10):e111006. doi: 10.1371/journal.pone.0111006 (PMC4210132; doi:10.1371/journal.pone.0111006)
Supplement: Table S6 — Results of pathway over-representation analysis of susceptibility genes using ConsensusPathDB. (XLS) [file pone.0111006.s006.xls]

## Sheet: Table S6
p-value	q-value	pathway	source	members_input_overlap	members_input_overlap_geneids	size	effective_size
6.08836e-06	0.00100458	Striated Muscle Contraction	Reactome	ENSMUSG00000013936; ENSMUSG00000026414; ENSMUSG00000059741; ENSMUSG00000040752; ENSMUSG00000007877; ENSMUSG00000035458; ENSMUSG00000021909	17906; 17897; 21924; 17888; 21393; 21956; 21954	26	26
7.12197e-05	0.00438131	Herpes simplex infection - Mus musculus (mouse)	KEGG	ENSMUSG00000024927; ENSMUSG00000062300; ENSMUSG00000073411; ENSMUSG00000016283; ENSMUSG00000034459; ENSMUSG00000040385; ENSMUSG00000016921; ENSMUSG00000020307; ENSMUSG00000032690; ENSMUSG00000071151; ENSMUSG00000025498; ENSMUSG00000030595; ENSMUSG00000059552; ENSMUSG00000027398; ENSMUSG00000018446; ENSMUSG00000061232; ENSMUSG00000046245	67996; 14990; 19697; 231805; 16176; 12261; 216185; 15957; 19045; 54123; 19294; 14964; 246728; 14972; 18036; 22059; 216150	205	203
0.000110192	0.00438131	Cardiac muscle contraction - Mus musculus (mouse)	KEGG	ENSMUSG00000013936; ENSMUSG00000068614; ENSMUSG00000026414; ENSMUSG00000059741; ENSMUSG00000030785; ENSMUSG00000040752; ENSMUSG00000025488; ENSMUSG00000066553; ENSMUSG00000035458; ENSMUSG00000021909	12862; 17888; 11464; 21956; 12869; 629383; 17906; 21954; 21924; 17897	82	82
0.000128574	0.00438131	Metabolism of nucleotides	Reactome	ENSMUSG00000024066; ENSMUSG00000028719; ENSMUSG00000033308; ENSMUSG00000028633; ENSMUSG00000032420; ENSMUSG00000025630; ENSMUSG00000026192; ENSMUSG00000028755; ENSMUSG00000015961	66588; 11566; 23959; 72269; 15452; 51797; 108147; 99586; 22436	69	68
0.000132767	0.00438131	Metabolic pathways - Mus musculus (mouse)	KEGG	ENSMUSG00000052459; ENSMUSG00000021125; ENSMUSG00000028186; ENSMUSG00000028240; ENSMUSG00000020638; ENSMUSG00000030399; ENSMUSG00000010025; ENSMUSG00000025037; ENSMUSG00000026192; ENSMUSG00000028413; ENSMUSG00000037366; ENSMUSG00000022477; ENSMUSG00000028672; ENSMUSG00000024885; ENSMUSG00000032323; ENSMUSG00000028633; ENSMUSG00000032420; ENSMUSG00000033610; ENSMUSG00000025488; ENSMUSG00000025630;…	67689; 72269; 22262; 100163; 241452; 22169; 14595; 21991; 71761; 11611; 99586; 52858; 54397; 94181; 76722; 17161; 13481; 12715; 246277; 108147; 225913; 110115; 232087; 56012; 22436; 71522; 23959; 75735; 11847; 15452; 619326; 15356; 209558; 11566; 18618; 13135; 11429; 12862; 12869; 15492; 228812; 72094; 51797; 99010; 13070; 13077; 11964; 20810; 11671; 21351; 104776; 208624; 14630; 13122; 14317; 66…	1212	1207
0.000181088	0.00497991	Metabolism	Reactome	ENSMUSG00000026192; ENSMUSG00000038155; ENSMUSG00000040181; ENSMUSG00000030399; ENSMUSG00000025037; ENSMUSG00000022404; ENSMUSG00000022477; ENSMUSG00000028719; ENSMUSG00000032540; ENSMUSG00000033335; ENSMUSG00000020349; ENSMUSG00000028521; ENSMUSG00000040385; ENSMUSG00000028633; ENSMUSG00000032420; ENSMUSG00000042644; ENSMUSG00000033308; ENSMUSG00000025630; ENSMUSG00000025503; ENSMUSG00000001155;…	23959; 67469; 11611; 619326; 75735; 19045; 14261; 69019; 14869; 20860; 15492; 233016; 14630; 66588; 13077; 18226; 99586; 20810; 242585; 14317; 21991; 104776; 17161; 13122; 20524; 21351; 68401; 72269; 76722; 18815; 51797; 12715; 11429; 100042625; 232087; 108147; 19052; 16440; 15452; 11566; 13430; 20845; 18747; 15356; 56012; 71761; 13070; 22436; 110115	1039	1023
0.00024105	0.00568189	Dilated cardiomyopathy - Mus musculus (mouse)	KEGG	ENSMUSG00000013936; ENSMUSG00000068614; ENSMUSG00000026414; ENSMUSG00000059741; ENSMUSG00000040752; ENSMUSG00000005469; ENSMUSG00000038583; ENSMUSG00000029580; ENSMUSG00000035458; ENSMUSG00000021909	11464; 11461; 17906; 18747; 21924; 17888; 21956; 21954; 17897; 18821	91	90
0.000303519	0.00626007	Muscle contraction	Reactome	ENSMUSG00000013936; ENSMUSG00000026414; ENSMUSG00000059741; ENSMUSG00000040752; ENSMUSG00000007877; ENSMUSG00000035458; ENSMUSG00000021909	17906; 17897; 21924; 17888; 21393; 21956; 21954	47	46
0.00126486	0.0231891	Histidine metabolism - Mus musculus (mouse)	KEGG	ENSMUSG00000024885; ENSMUSG00000010025; ENSMUSG00000025037; ENSMUSG00000001155; ENSMUSG00000015890	17161; 71761; 14317; 11671; 67689	29	29
0.00148278	0.0244658	beta-Alanine metabolism - Mus musculus (mouse)	KEGG	ENSMUSG00000021238; ENSMUSG00000024885; ENSMUSG00000006442; ENSMUSG00000010025; ENSMUSG00000033308	67689; 104776; 20810; 99586; 11671	30	30
0.00171735	0.0257602	Phase II conjugation	Reactome	ENSMUSG00000038155; ENSMUSG00000028521; ENSMUSG00000028124; ENSMUSG00000053907; ENSMUSG00000029272; ENSMUSG00000032310	14869; 242585; 20860; 232087; 13077; 100042625; 14630	61	61
0.00199975	0.0259163	Purine metabolism	Reactome	ENSMUSG00000025630; ENSMUSG00000024066; ENSMUSG00000026192; ENSMUSG00000032420; ENSMUSG00000015961	11566; 23959; 15452; 108147; 22436	33	32
0.00204189	0.0259163	Biological oxidations	Reactome	ENSMUSG00000028521; ENSMUSG00000038155; ENSMUSG00000028124; ENSMUSG00000053907; ENSMUSG00000032323; ENSMUSG00000040181; ENSMUSG00000075604; ENSMUSG00000028240; ENSMUSG00000029272; ENSMUSG00000032310; ENSMUSG00000025037	242585; 20860; 14261; 17161; 13122; 100042625; 14869; 232087; 13070; 14630; 13077; 110115	160	159
0.00253696	0.0298999	Hypertrophic cardiomyopathy (HCM) - Mus musculus (mouse)	KEGG	ENSMUSG00000013936; ENSMUSG00000068614; ENSMUSG00000026414; ENSMUSG00000059741; ENSMUSG00000040752; ENSMUSG00000029580; ENSMUSG00000035458; ENSMUSG00000021909	21954; 17906; 17888; 11464; 21924; 11461; 21956; 17897	83	83
0.00294732	0.0313156	Apoptosis - Mus musculus (mouse)	KEGG	ENSMUSG00000024927; ENSMUSG00000025887; ENSMUSG00000022514; ENSMUSG00000004446; ENSMUSG00000005469; ENSMUSG00000027398; ENSMUSG00000059552; ENSMUSG00000071713	19697; 12983; 22059; 12364; 18747; 16176; 16180; 12122	85	85
0.00322645	0.0313156	Antigen Presentation: Folding, assembly and peptide loading of class I MHC	Reactome	ENSMUSG00000073411; ENSMUSG00000035325; ENSMUSG00000061232; ENSMUSG00000060802	12010; 69162; 14972; 14964	22	22
0.00322645	0.0313156	Class I MHC mediated antigen processing & presentation	Reactome	ENSMUSG00000073411; ENSMUSG00000035325; ENSMUSG00000061232; ENSMUSG00000060802	12010; 69162; 14972; 14964	22	22
0.00429476	0.0393687	Steroid hormone biosynthesis - Mus musculus (mouse)	KEGG	ENSMUSG00000075604; ENSMUSG00000027871; ENSMUSG00000028240; ENSMUSG00000032323; ENSMUSG00000029272; ENSMUSG00000035780	20860; 72094; 13122; 110115; 13070; 15492	55	54
0.00514869	0.0424767	Arginine and proline metabolism - Mus musculus (mouse)	KEGG	ENSMUSG00000021125; ENSMUSG00000030399; ENSMUSG00000010025; ENSMUSG00000025037; ENSMUSG00000021622; ENSMUSG00000006442	17161; 12715; 20810; 11671; 11847; 76722	57	56
0.00514869	0.0424767	Drug metabolism - other enzymes - Mus musculus (mouse)	KEGG	ENSMUSG00000024066; ENSMUSG00000057400; ENSMUSG00000033308; ENSMUSG00000025630; ENSMUSG00000035780; ENSMUSG00000028755	22436; 15452; 72094; 72269; 99586; 13884	56	56
0.00691928	0.0518946	Metabolism of steroid hormones and vitamins A and D	Reactome	ENSMUSG00000075604; ENSMUSG00000027871; ENSMUSG00000032323; ENSMUSG00000031574	15492; 110115; 20845; 13070	27	27
0.00691928	0.0518946	Steroid hormones	Reactome	ENSMUSG00000075604; ENSMUSG00000027871; ENSMUSG00000032323; ENSMUSG00000031574	15492; 110115; 20845; 13070	27	27
0.00895455	0.0624203	Cooperation of Prefoldin and TriC/CCT in actin and tubulin folding	Reactome	ENSMUSG00000023004; ENSMUSG00000029580; ENSMUSG00000034024	12461; 434428; 22143; 11461	30	29
0.00934604	0.0624203	Protein processing in endoplasmic reticulum - Mus musculus (mouse)	KEGG	ENSMUSG00000002014; ENSMUSG00000023944; ENSMUSG00000035325; ENSMUSG00000027828; ENSMUSG00000025887; ENSMUSG00000022174; ENSMUSG00000028277; ENSMUSG00000005483; ENSMUSG00000037096; ENSMUSG00000029616; ENSMUSG00000021427	15516; 81489; 107513; 56228; 69162; 67397; 13135; 67437; 20832; 12364; 56550	170	169
0.00972311	0.0624203	Metabolism of amino acids and derivatives	Reactome	ENSMUSG00000021238; ENSMUSG00000028124; ENSMUSG00000053907; ENSMUSG00000026272; ENSMUSG00000030399; ENSMUSG00000001155; ENSMUSG00000021622; ENSMUSG00000006442; ENSMUSG00000015890	14317; 12715; 11611; 104776; 71761; 232087; 14630; 76722; 20810	127	125
0.00983592	0.0624203	Malaria - Mus musculus (mouse)	KEGG	ENSMUSG00000037706; ENSMUSG00000017009; ENSMUSG00000073940; ENSMUSG00000027398	15129; 12520; 16176; 15130; 20971	46	46
