# Supplementary material for: Comparative Analysis and Modeling of the Severity of Steatohepatitis in DDC-Treated Mouse Strains
Source: PLoS One. 2014 Oct 27;9(10):e111006. doi: 10.1371/journal.pone.0111006 (PMC4210132; doi:10.1371/journal.pone.0111006)
Supplement: Table S7 — 288 differentially expressed metabolic genes of the genome-scale metabolic network that were identified by edgeR over all three strains that were subsequently used in pathway over-representation analysis. (XLS) [file pone.0111006.s007.xls]

## Sheet: Table S7
ENSEMBL ID	MGI symbol	TRpC.A/J_DDC_8w_MG616	TRpC.A/J_DDC_8w_MG618	TRpC.A/J_DDC_8w_MG622	mean.TRpC.A/J_DDC_8w	TRpC.A/J_Cont_8w_MH591	TRpC.A/J_Cont_8w_MH592	TRpC.A/J_Cont_8w_MH594	mean.TRpC.A/J_Cont_8w	TRpC.C57Bl6_DDC_8w_MG307	TRpC.C57Bl6_DDC_8w_MG308	TRpC.C57Bl6_DDC_8w_MG309	mean.TRpC.C57Bl6_DDC_8w	TRpC.C57Bl6_Cont_8w_MH684	TRpC.C57Bl6_Cont_8w_MH685	TRpC.C57Bl6_Cont_8w_MH686	mean.TRpC.C57Bl6_Cont_8w	TRpC.PWD_DDC_8w_MG609	TRpC.PWD_DDC_8w_MG610	TRpC.PWD_DDC_8w_MH666	mean.TRpC.PWD_DDC_8w	TRpC.PWD_Cont_8w_M1162	TRpC.PWD_Cont_8w_M1163	TRpC.PWD_Cont_8w_M1164	mean.TRpC.PWD_Cont_8w		logFC	logCPM	PValue	FDR
ENSMUSG00000029545	Acads	67.6	49.2	51.88	56.23	64.25	42.73	146.69	84.56	66.64	73.31	66.53	68.82	54.78	93.27	109.57	85.87	66.17	52.15	43.12	53.82	139.29	134.9	121.51	131.9		1.07038	7.241	4.68e-11	4.9e-10
ENSMUSG00000020777	Acox1	137.17	112.77	111.69	120.54	159.04	164.75	133.41	152.4	268.69	288.63	265.59	274.3	501.78	579.3	393.95	491.67	190.79	212.07	167.18	190.01	486.46	460.09	457.82	468.12		1.28365	9.68148	1.27e-14	1.9e-13
ENSMUSG00000031659	Adcy7	3.93	4.34	4.38	4.21	0.59	0.7	0.35	0.55	5.76	4.76	5.62	5.38	0.66	0.72	0.24	0.54	2.73	2.62	1.28	2.21	0.25	0.26	0.26	0.26		-3.30795	2.6777	4.34e-14	6.1e-13
ENSMUSG00000028138	Adh5	92.78	77.96	84.87	85.2	90.08	119.15	121.83	110.35	78.88	87.38	84.73	83.66	132.88	104.88	71.34	103.03	71.82	59.8	52.04	61.22	60.36	59.99	73.12	64.49		0.658678	7.9301	1.31e-07	9.32e-07
ENSMUSG00000026272	Agxt	44.02	41	37.26	40.76	133.96	137.84	247.59	173.13	42.44	86.71	76	68.38	103.41	117.76	143.7	121.62	60.14	62.21	54.66	59.01	83.34	82.21	95.62	87.06		1.66592	7.81784	3.1e-30	1.5e-28
ENSMUSG00000028792	Ak2	96.73	64.17	61.58	74.16	80.65	49.66	145.37	91.89	86.4	71.76	80.67	79.61	71.45	122.89	82.11	92.15	63.86	42.34	40.07	48.76	111.9	119.39	114.69	115.33		1.10074	7.43951	1.18e-16	2.14e-15
ENSMUSG00000028766	Alpl	50.24	38.63	44.63	44.5	10.24	5.24	3.98	6.49	42.81	41.28	31.04	38.38	6.54	10.7	11.71	9.65	39.67	23.77	28.01	30.48	36.83	29.79	22.1	29.57		-1.40519	5.73638	9.42e-14	1.3e-12
ENSMUSG00000025270	Alas2	9.81	7.36	6.96	8.04	79.49	78.61	49.53	69.21	17.31	16.87	16.12	16.77	72.49	106.52	88.22	89.08	13.32	17.52	13.78	14.87	8.29	21.9	10.64	13.61		2.53828	6.75028	2.11e-28	9.08e-27
ENSMUSG00000029455	Aldh2	511.02	352.95	380.71	414.89	681.7	318.11	819.65	606.48	590.74	578.85	533.56	567.72	393.9	996.36	1580.69	990.32	687.82	521.94	689.64	633.13	1336.48	1615.51	1349.44	1433.81		1.12644	10.5317	4.37e-10	4.11e-09
ENSMUSG00000030695	Aldoa	141.78	121.63	128.97	130.79	36	21.56	51.54	36.37	128.15	111.3	90.05	109.83	32.85	57.43	44.5	44.93	221.09	179.96	127.04	176.03	56.16	54.75	50.25	53.72		-0.982137	7.32578	7.17e-08	5.3e-07
ENSMUSG00000031591	Asah1	22.35	23.74	25.64	23.91	6.23	9.24	7.32	7.6	38.81	31.82	35.35	35.32	11.38	8.71	6.67	8.92	9.68	17.87	9.12	12.23	4.38	4.2	5.49	4.69		-1.61456	5.51653	3.64e-18	7.42e-17
ENSMUSG00000033161	Atp1a1	128.83	137.97	143.02	136.61	64.9	56.41	78.4	66.57	143.63	138.93	140.86	141.14	65.01	69.14	67.49	67.21	170.15	166.44	138.13	158.24	100.49	80.32	84.27	88.36		-0.672621	7.85829	2.33e-15	3.72e-14
ENSMUSG00000025428	Atp5a1	264.2	237.7	213.29	238.4	237.53	240.83	473.33	317.23	226.06	232.88	257.83	238.93	281.08	292.4	260.37	277.95	312.88	310.64	253.76	292.43	380.71	346.02	353.2	359.98		0.666057	9.29593	3.44e-11	3.65e-10
ENSMUSG00000025393	Atp5b	623.28	617.01	616.9	619.06	484.17	516.27	597.78	532.74	525.58	591.78	561.84	559.73	618.02	590.6	548.35	585.66	622.54	643.53	559.4	608.49	770.45	621.1	707.22	699.59		0.425363	10.352	2.45e-08	1.92e-07
ENSMUSG00000022890	Atp5j	49.89	54.51	62.13	55.51	60.43	79.4	68.52	69.45	50.72	53.87	53.48	52.69	82.12	70.75	82.06	78.31	43.52	37.6	36.67	39.26	42.46	49.98	50.55	47.66		0.710537	7.33957	9.78e-10	8.85e-09
ENSMUSG00000006273	Atp6v1b2	30.29	35.5	37.53	34.44	15.49	15.89	14.8	15.39	35.57	33.87	31.75	33.73	17.88	13.51	13.37	14.92	19.45	28.39	19.31	22.38	12.73	10.53	13.03	12.1		-0.797127	5.7096	1.51e-09	1.34e-08
ENSMUSG00000015575	Atp6v0e	119.83	146.44	151.79	139.35	50.03	55.27	27.09	44.13	153.16	145	153.52	150.56	68.65	71.43	59	66.36	79.63	83.87	53.72	72.41	44.16	32.32	33.53	36.67		-0.987785	7.58278	4.4e-17	8.12e-16
ENSMUSG00000060376	Bckdha	101.81	74.66	87.13	87.86	108.86	89.17	179.41	125.81	94.12	127.76	104.13	108.67	99.15	170.87	219.37	163.13	199.36	158.43	149.07	168.96	314.91	286.78	259.76	287.15		1.04586	8.29651	8.61e-10	7.83e-09
ENSMUSG00000027556	Car1	1.58	1.6	2.24	1.81	8.06	7.78	3.89	6.58	0.45	1.77	0.43	0.88	4.78	3.59	4	4.12	0	0	0	0	4.41	2.78	2.47	3.22		2.44564	2.72551	4.97e-13	6.41e-12
ENSMUSG00000027562	Car2	11	13.23	19.24	14.49	5.87	0.95	1.24	2.68	17.2	7.63	9.9	11.58	3.28	3.37	3.45	3.37	1.65	3.48	1.07	2.06	0.66	0.67	0.42	0.58		-1.89901	3.80687	1.23e-11	1.37e-10
ENSMUSG00000027559	Car3	495.96	419.82	369.43	428.4	4224.07	6262.72	6236.34	5574.38	266.47	455.13	288.13	336.58	3162.9	3422.42	3599.18	3394.83	8.08	5.85	12.97	8.97	590.21	604.86	699.11	631.4		3.12869	12.2962	5.21e-14	7.32e-13
ENSMUSG00000025317	Car5a	21.93	10.05	12.3	14.76	40.46	25	73.67	46.38	18.99	19.49	16.73	18.4	45.39	67.05	94.59	69.01	41.51	17.7	17.28	25.5	146.49	124.39	122.84	131.24		2.39781	6.60623	2.47e-30	1.21e-28
ENSMUSG00000027187	Cat	979.23	881.19	861.33	907.25	1504.6	1768.97	1113.55	1462.37	767.39	936.26	705.25	802.97	1703.93	1610.02	1579.07	1631.01	248.43	201.53	193.71	214.56	706.86	787.8	714.84	736.5		0.951937	11.3307	2.94e-08	2.28e-07
ENSMUSG00000051483	Cbr1	198.93	178.78	179.49	185.73	25.28	20.28	50.34	31.97	160.95	170.19	156.78	162.64	30.31	53.76	55.85	46.64	181.51	135.08	113.54	143.38	3.1	5.57	4.65	4.44		-1.92892	7.57221	3.85e-20	9.24e-19
ENSMUSG00000024039	Cbs	102.69	143.12	98.72	114.84	291.24	268.18	383.22	314.21	106.43	146.53	127.75	126.9	260.13	315.43	307.32	294.29	306.86	275.08	250.46	277.47	286.69	257.58	317.8	287.36		1.34696	9.08146	1.58e-17	3.04e-16
ENSMUSG00000048120	Entpd1	7.16	8.4	8.89	8.15	2.42	2.15	1.34	1.97	7.29	5.97	6.55	6.6	1.39	1.34	0.69	1.14	2.96	5.52	3.08	3.86	0.38	0.31	0.23	0.3		-2.69605	3.31968	2.74e-16	4.78e-15
ENSMUSG00000015085	Entpd2	15.18	15.34	15.57	15.36	2.51	1.17	2.46	2.05	27.2	29.16	26.04	27.46	1.79	2.74	4.13	2.89	10.11	9.88	7.09	9.03	3.14	3.94	3.2	3.43		-2.58844	4.58323	1.08e-31	5.65e-30
ENSMUSG00000021236	Entpd5	139.47	145.35	124.25	136.36	31.04	47.31	23.56	33.97	110.03	96.58	95.48	100.7	57.34	55.44	26.45	46.41	22.9	28.88	24.14	25.31	29.74	29.97	37.44	32.38		-0.975379	7.26577	9.08e-08	6.6e-07
ENSMUSG00000000326	Comt	540.89	540.21	497.56	526.22	705.23	454.86	454.06	538.05	670.46	566.31	607.08	614.62	986.74	992.52	997.94	992.4	186.04	136.05	126.26	149.45	507.89	387.85	398.33	431.36		1.07806	10.5982	3.06e-10	2.94e-09
ENSMUSG00000031818	Cox4i1	398.1	338.6	349.59	362.1	350.19	343.65	666.11	453.32	371.85	455.82	406.07	411.25	368.16	522.39	553.36	481.3	600.72	557.34	524.47	560.84	611.67	514.11	583.33	569.7		0.612317	10.1372	6.89e-10	6.33e-09
ENSMUSG00000041697	Cox6a1	367.18	303.66	330.54	333.79	299.1	258.78	805.07	454.32	318.23	366.38	314.28	332.96	318.82	543.31	994.12	618.75	393.39	300.47	383.28	359.05	443.67	486.62	421.5	450.6		0.800642	9.81372	1.01e-09	9.17e-09
ENSMUSG00000022742	Cpox	19.94	17.59	20.93	19.49	22.12	30.84	30.87	27.94	10.21	11.49	11.22	10.97	32.06	32.78	25.47	30.1	11.49	9.3	8.88	9.89	47.39	52.25	50.69	50.11		1.65764	5.71957	2.57e-32	1.41e-30
ENSMUSG00000028607	Cpt2	57.28	46.2	42.21	48.56	52.89	56.97	66.33	58.73	55.79	55.23	57.93	56.32	79.3	111.71	111.98	101	32.93	24.79	23.06	26.93	78.64	79.54	70.97	76.38		1.06298	7.17881	1.59e-29	7.41e-28
ENSMUSG00000074254	Cyp2a4	47.87	54.29	42.18	48.11	8.61	9.53	3.48	7.21	9.82	15.73	9.15	11.57	0.13	0.06	0	0.06	1.34	1.92	3.77	2.34	0.97	0.84	0.56	0.79		-3.18925	4.21884	3.7e-08	2.84e-07
ENSMUSG00000025479	Cyp2e1	445.96	343.07	621.03	470.02	2759.04	2839.98	1406.02	2335.01	572.36	605.41	452.25	543.34	2624.48	2950.56	2011.97	2529	353.99	393.17	501.33	416.16	2488.1	2506.56	2816.61	2603.75		2.53718	11.9541	7.71e-53	1.48e-50
ENSMUSG00000052974	Cyp2f2	765.33	718.21	598.25	693.93	1400.96	1289.74	572.06	1087.59	108.22	357.24	126.19	197.22	2034.44	1762.55	1975.71	1924.23	376.61	277.94	298.98	317.84	2712.2	2454.63	2387.82	2518.22		2.15147	11.2663	2.48e-26	9.28e-25
ENSMUSG00000021259	Cyp46a1	0.53	0.23	0.56	0.44	3.9	2.21	7.28	4.46	0.58	0.52	0.32	0.48	0.68	2.21	4.04	2.31	0.1	0.18	0.36	0.22	11.63	20.7	18.29	16.87		3.70772	2.68719	1.16e-14	1.75e-13
ENSMUSG00000066072	Cyp4a10	3.28	4.83	2.48	3.53	5.98	10.51	13.83	10.11	0.74	0.64	0.42	0.6	7.81	17.48	2.08	9.12	1.16	3.75	0.35	1.75	0.07	0	0	0.02		3.54562	4.74095	1.06e-13	1.45e-12
ENSMUSG00000039519	Cyp7b1	4.26	3.59	4.81	4.22	29.7	43.26	23.05	32	4.16	5.94	5.01	5.04	239.91	91.97	137.34	156.41	14.88	14.7	23.97	17.85	1713.88	1684.46	1627.26	1675.2		5.14717	8.8297	2.74e-24	8.84e-23
ENSMUSG00000050445	Cyp8b1	6.93	4.34	8.32	6.53	261.99	311.36	248.42	273.92	27.14	43.11	22.17	30.81	470.18	468.14	542.62	493.64	18.92	56.71	5.82	27.15	717.95	447.21	518.45	561.2		4.56362	9.22084	3.25e-55	6.68e-53
ENSMUSG00000000340	Dbt	12.24	10.02	9.51	10.59	14.58	18.52	13.28	15.46	7.13	7.94	11.4	8.83	18.32	14.11	8.13	13.52	7.97	9.6	7.67	8.41	13.4	11.93	14.03	13.12		1.01231	4.78258	9.21e-10	8.37e-09
ENSMUSG00000024132	Dci	38.87	29.31	34.2	34.13	36.43	33.25	61.14	43.61	36.94	40.96	38.16	38.69	49.15	65.24	65.45	59.95	46.09	36.17	36.97	39.74	57.38	51.16	53.56	54.03		0.991647	6.83941	9.06e-19	1.94e-17
ENSMUSG00000003528	Slc25a1	204.76	198.53	199.26	200.85	189.98	180.99	279.04	216.67	234.49	225.11	232.37	230.66	219.53	297.9	402.49	306.64	156.81	115.35	94.56	122.24	213.69	277.67	217.11	236.16		0.720787	8.79949	1.55e-10	1.54e-09
ENSMUSG00000031168	Ebp	122.3	111.36	107.23	113.63	211.69	207.8	208.43	209.3	153.38	151.31	162.74	155.81	235.59	275.62	214.24	241.81	208.2	178.62	113.92	166.91	267.86	252.84	326.04	282.25		1.20846	8.83736	2.46e-43	2.85e-41
ENSMUSG00000018796	Acsl1	98.14	69.03	76.48	81.22	212.98	259.6	334.18	268.92	64.45	72.58	66.62	67.89	306.5	285.95	231.72	274.72	56.02	62.8	52.62	57.15	338.11	285.89	298.88	307.63		2.22727	8.67756	3.03e-135	8.56e-132
ENSMUSG00000030630	Fah	318.12	195.77	226.26	246.72	446.09	374.04	337.42	385.85	233.47	319.61	234.87	262.65	419.77	546.75	459.67	475.39	366.78	255.11	301.06	307.65	438.12	425.74	443.07	435.64		1.19138	9.65234	2.22e-29	1.02e-27
ENSMUSG00000069805	Fbp1	309.87	237.01	268.69	271.86	472.93	441.19	653.23	522.45	484.1	579.9	456.08	506.69	507.52	666.34	664.13	612.66	340.73	235.38	262.24	279.45	545.48	514.34	530.02	529.94		0.93658	10.1812	2.08e-20	5.13e-19
ENSMUSG00000009566	Fpgs	65.49	55.25	69.58	63.44	141.74	66.64	102.01	103.46	41.36	51.43	41.92	44.9	109.38	158.61	170.68	146.22	150	80.29	78.01	102.77	119.69	122.39	118.76	120.28		1.35752	7.63475	1.06e-14	1.61e-13
ENSMUSG00000001155	Ftcd	80.48	61.4	60.75	67.55	116.72	101.26	215.54	144.51	53.22	82.48	71.54	69.08	94.38	119.82	140.16	118.12	167.61	131.35	112.61	137.19	225.48	205.18	192.92	207.86		1.24207	7.94922	1.28e-11	1.41e-10
ENSMUSG00000031400	G6pdx	8.84	13.67	11.44	11.32	4.14	2.77	1.21	2.71	10.79	8.22	8.26	9.09	3.71	2.67	2.93	3.1	5.84	7.12	4.62	5.86	0.77	1.06	1.39	1.07		-1.66596	3.83886	1.98e-11	2.15e-10
ENSMUSG00000030109	Slc6a12	14.32	11	15.12	13.48	35.6	35.99	18.86	30.15	12.95	17.2	12.13	14.09	38.34	31.42	21.68	30.48	39.36	33.6	28.28	33.75	56.99	46.32	49.96	51.09		1.3696	5.95186	1.24e-14	1.87e-13
ENSMUSG00000036073	Galt	10.85	9.97	9.77	10.2	21.72	19.25	23.24	21.4	12.5	14.45	14.08	13.68	21.53	29.61	39.14	30.09	21.78	17.41	20.22	19.8	31.08	33.81	33.63	32.84		1.28243	5.39476	1.05e-15	1.75e-14
ENSMUSG00000020150	Gamt	169.46	122.38	158.36	150.07	248.94	182.86	318.5	250.1	211.53	234.17	234.56	226.75	169.09	265	420.15	284.74	88.91	66.02	83.55	79.49	268.68	306.87	284.12	286.56		1.20009	8.94084	9.91e-25	3.29e-23
ENSMUSG00000023019	Gpd1	181.41	173.42	180.81	178.54	168.19	108.11	125.6	133.97	128.92	137.59	119.84	128.78	226.09	341.89	311.93	293.3	142.28	77.07	113.81	111.05	254.25	240.56	257.18	250.66		0.887763	8.62213	1.86e-14	2.74e-13
ENSMUSG00000026473	Glul	29.31	37.03	30.46	32.27	99.52	99.34	91.55	96.81	36.6	34.39	28.07	33.02	198.79	185.2	94.26	159.42	11.96	22.62	15.79	16.79	154.23	127.51	245.56	175.77		2.09472	7.98797	5.42e-29	2.4e-27
ENSMUSG00000024158	Hagh	65.38	52.27	77.57	65.07	118.45	126.14	92.54	112.38	79.9	89.39	74.57	81.29	148.23	175.01	214.21	179.15	99.21	75.26	71.44	81.97	286.17	254.28	263.26	267.91		1.55177	8.24133	1.19e-48	1.85e-46
ENSMUSG00000024978	Gpam	36.15	44.29	24.85	35.1	41.46	65.59	70.53	59.19	28.06	22.51	33.61	28.06	44.89	47.19	27.5	39.86	25.25	20.32	12.08	19.22	39.87	55.22	61.19	52.09		0.971136	6.37291	1.13e-10	1.14e-09
ENSMUSG00000031584	Gsr	64.55	68.21	48.09	60.28	12.45	11.34	14.1	12.63	44.62	37.82	39.29	40.57	16.88	14.45	11.58	14.3	21.62	21.96	24.42	22.66	15.34	17.45	20.12	17.64		-0.920825	6.17845	1.87e-10	1.84e-09
ENSMUSG00000027610	Gss	93.2	90.01	79.41	87.54	26.43	20.51	26.38	24.44	76.33	80.11	76.31	77.58	16.94	19.94	22.56	19.81	40.45	47.01	37.44	41.63	23.18	20.83	24.01	22.67		-1.28228	6.62689	3.54e-26	1.3e-24
ENSMUSG00000040562	Gstm2	160.22	149.28	152.01	153.84	25.85	17.21	9.52	17.53	181.35	92.46	126.84	133.55	21.93	29.13	11.36	20.81	10.48	9.3	7.93	9.23	2.91	1.61	2.45	2.32		-1.94794	6.50805	1.16e-08	9.42e-08
ENSMUSG00000021033	Gstz1	252.19	234.06	246.08	244.11	373.33	457.42	444.14	424.96	183.32	252.67	234.23	223.41	435.68	415.87	303.07	384.87	94.65	81.55	97.86	91.35	179.91	162.32	186.95	176.4		1.23596	9.51515	1.88e-15	3.05e-14
ENSMUSG00000073422	H2-Ke6	28.13	27.04	30.18	28.45	39.53	30.44	88.1	52.69	35.06	42.42	34.75	37.41	33.24	58.32	101.89	64.48	41.96	26.43	34.9	34.43	54.19	63.83	52.49	56.83		1.00394	6.69019	2.1e-15	3.38e-14
ENSMUSG00000025260	Hsd17b10	62.23	61.68	69.17	64.36	81.34	85.5	70.98	79.27	67.62	81.54	75.9	75.02	145.19	216.74	147.84	169.93	118.32	102.5	101.05	107.29	169.81	140.19	152.08	154.03		1.30832	7.98799	3.3e-23	9.91e-22
ENSMUSG00000020017	Hal	19.05	16.7	16.87	17.54	97.52	100.68	184.97	127.73	15.43	44.01	28.15	29.2	153.6	152.19	171.33	159.04	139.43	127.58	112.73	126.58	154.36	160.31	156.75	157.14		2.04674	7.91165	8.82e-15	1.35e-13
ENSMUSG00000027261	Hao1	16.12	14.24	13.2	14.52	37.23	52.88	27.73	39.28	14.68	16.96	20.38	17.34	69.05	42.67	26.85	46.19	12.54	10.88	11.89	11.77	30.49	27.46	39.32	32.42		1.79318	6.42788	1.45e-26	5.54e-25
ENSMUSG00000025232	Hexa	66.16	57.41	67.1	63.55	20.41	14.67	25.76	20.28	73.9	70.03	71.75	71.89	16.78	25.75	36.82	26.45	57.65	46.33	36.95	46.97	33.93	41.49	30.03	35.15		-1.15468	6.50923	2.91e-22	8.09e-21
ENSMUSG00000021665	Hexb	18.25	15.79	19.81	17.95	5.02	4.91	12.31	7.41	21.79	18.14	23.53	21.16	3.75	3.56	5.13	4.15	19.28	17.21	12.05	16.18	10.5	14.41	10.51	11.81		-1.66241	4.86643	9.6e-19	2.05e-17
ENSMUSG00000022821	Hgd	234.79	218.48	241.15	231.47	299.73	367.41	276.52	314.55	223.47	277.24	215.5	238.74	378.12	385.37	344.31	369.27	130.46	126.68	103.13	120.09	164.37	141.72	177.74	161.28		0.910876	9.16439	1.5e-13	2.02e-12
ENSMUSG00000028672	Hmgcl	91.15	87.51	84.65	87.77	102.88	106.02	280.81	163.23	85.23	103.72	109.25	99.4	89.61	130.38	126.32	115.44	84.43	74.47	59.25	72.72	100.07	94.86	100.38	98.44		0.758024	7.89994	1.31e-09	1.16e-08
ENSMUSG00000027875	Hmgcs2	284.84	294.23	273.96	284.34	671.2	635.86	578.32	628.46	279.63	350.31	318.79	316.24	649.3	666.53	615	643.61	220.42	299.52	203.59	241.18	653.17	545.27	575.94	591.46		1.42624	10.1078	7.71e-67	2.36e-64
ENSMUSG00000005413	Hmox1	86.31	75.12	101.85	87.76	24.69	21.75	17.14	21.19	181.35	168.87	175.02	175.08	17.03	21.96	19.93	19.64	285.12	633.38	265.14	394.55	10.43	12.38	8.98	10.6		-3.1103	7.52046	6.3e-29	2.78e-27
ENSMUSG00000029445	Hpd	431.93	376.82	499.94	436.23	1326.09	1177.16	1252.25	1251.84	403.85	686.42	423.38	504.55	1068.79	1329.3	1151.68	1183.26	1187.96	874.62	893.3	985.3	1341.92	1093.87	1243.2	1226.33		1.63596	11.1298	4.41e-23	1.31e-21
ENSMUSG00000032207	Lipc	48.57	46.67	39.31	44.85	89.26	91.55	96.15	92.32	46.32	47.47	44.4	46.06	77.38	79.57	71.32	76.09	17.89	18.21	11.8	15.96	56.43	52.84	61.65	56.97		1.33802	7.21499	6.76e-23	1.97e-21
ENSMUSG00000016194	Hsd11b1	276.37	301	298.83	292.06	645.65	787.45	522.36	651.82	93.91	124.11	111	109.67	453.76	364.21	275.81	364.59	215.76	251.94	200.78	222.83	347.39	323.55	378.63	349.85		1.56956	9.55537	3.78e-20	9.1e-19
ENSMUSG00000031844	Hsd17b2	46.6	50.22	48.51	48.44	101.58	99.65	76.08	92.44	47.52	54.38	61.87	54.59	152.26	131.08	122.09	135.14	42.84	42.4	39.1	41.45	111.3	96.31	110.89	106.17		1.42188	7.73724	1.72e-44	2.16e-42
ENSMUSG00000024507	Hsd17b4	50.44	39.48	41.55	43.83	48.4	58.92	70.25	59.19	46.55	48.18	47.16	47.3	68.41	74.06	60.79	67.75	33.16	38.7	32.12	34.66	83.4	74.22	77.3	78.31		0.791571	7.04452	6.25e-19	1.35e-17
ENSMUSG00000063730	Hsd3b2	3.19	1.82	3.06	2.69	6.38	10.74	4.36	7.16	1.76	2.15	1.71	1.87	12.15	8.16	7.75	9.35	0.16	0.09	0.13	0.13	1.38	1.03	1.41	1.28		2.13359	3.35042	3.21e-14	4.59e-13
ENSMUSG00000026288	Inpp5d	4.52	5.13	5.74	5.13	1.13	0.97	0.69	0.93	7.73	6.09	7.92	7.25	1.15	1.46	1.21	1.27	4.7	5.81	2.57	4.36	0.67	0.74	0.45	0.62		-2.53135	2.97113	7.22e-13	9.12e-12
ENSMUSG00000029162	Khk	263.94	257.45	214.5	245.3	254.28	214.45	369.25	279.33	142.28	151.3	130.46	141.35	276.55	317.16	306.74	300.15	205.74	123.79	160.58	163.37	359.9	327.01	343.17	343.36		1.09337	9.21974	3e-32	1.64e-30
ENSMUSG00000026664	Phyh	489.13	451.82	494.12	478.35	948.67	1213.83	865.2	1009.24	473.98	615.89	542.41	544.09	1421.27	1224.65	959.45	1201.79	229.13	199.39	184.27	204.26	377.91	369.11	399.61	382.21		1.32344	10.8171	2.88e-15	4.54e-14
ENSMUSG00000015568	Lpl	41.08	55.33	48.76	48.39	7.95	6.88	32.71	15.85	44.54	37.87	52	44.81	5.4	6.46	1.69	4.51	14.26	23.24	15.46	17.65	0.51	1.25	1.01	0.92		-2.79486	5.94083	3.63e-20	8.78e-19
ENSMUSG00000022244	Amacr	65.76	57.65	60.55	61.32	70.28	75.59	84.58	76.82	53.29	63.35	62.31	59.65	84.92	86.39	97.26	89.52	47.3	34.51	33.33	38.38	106.01	112.99	112.67	110.56		1.10558	7.40069	1.18e-46	1.67e-44
ENSMUSG00000005142	Man2b1	79.56	64.48	82.5	75.51	29.01	23.62	38.05	30.23	74.25	69.77	79.75	74.59	31.97	36.2	46.48	38.22	72.22	82.74	53.92	69.63	36	34.03	33.12	34.38		-0.878488	6.79195	3.99e-18	8.08e-17
ENSMUSG00000025037	Maoa	15.75	20.95	15.87	17.52	0.23	0.53	0.51	0.43	4.94	4.41	3.78	4.38	1	0.96	0.22	0.73	1.26	1.7	1.62	1.53	1.67	1.14	2.02	1.61		-2.50947	3.20161	1.27e-11	1.4e-10
ENSMUSG00000023088	Abcc1	3.27	4.03	3.27	3.53	0.44	0.42	0.42	0.43	3.78	2.57	3.54	3.3	0.46	0.29	0.22	0.32	1.22	2.39	1.19	1.6	0.22	0.22	0.28	0.24		-3.05462	2.14717	1.6e-09	1.4e-08
ENSMUSG00000010095	Slc3a2	88.92	107.44	97	97.79	29.77	29.44	26.44	28.55	84.06	86.15	69.71	79.97	26.28	36.36	38.16	33.6	48.07	49.16	40.73	45.98	26.08	23.4	22.75	24.08		-1.09482	6.6908	1.41e-17	2.72e-16
ENSMUSG00000020321	Mdh1	171.28	177.31	159.07	169.22	211.4	283.15	231.06	241.87	131.17	156.24	153.36	146.92	291.66	239.09	146.52	225.75	115.29	123.12	94.54	110.98	160.42	113.99	150.63	141.68		0.894526	8.90946	3.9e-13	5.07e-12
ENSMUSG00000037916	Ndufv1	62.52	50.5	52.43	55.15	58.94	49.43	83.88	64.08	53.1	59.54	57.63	56.76	60.17	79.9	88.4	76.16	98.55	82.59	77.92	86.35	109.22	94.39	99.08	100.9		0.68514	7.27473	2.49e-08	1.95e-07
ENSMUSG00000030934	Oat	25.05	23.93	34.19	27.72	109.48	186.49	114.53	136.84	89.46	78.35	74	80.61	199.87	305.57	185.79	230.41	35.18	45.51	35.68	38.79	81.71	59.93	101.28	80.98		2.24555	8.31379	2.5e-26	9.34e-25
ENSMUSG00000005447	Pafah1b3	7.57	8.27	8.77	8.2	2.54	1.22	0.6	1.45	15.23	11.42	11.67	12.77	2.11	2.4	2.14	2.22	6.87	6.75	4.42	6.02	2.67	3.32	3.71	3.23		-1.49391	3.65025	2.98e-09	2.56e-08
ENSMUSG00000020051	Pah	157.71	140.39	183.58	160.56	250.92	363.04	281.16	298.37	220.64	281.25	225.19	242.36	391.17	282.35	204.52	292.68	247.82	328.5	219.65	265.32	634.78	494.78	538.52	556.03		0.846691	9.4103	7.43e-11	7.63e-10
ENSMUSG00000000301	Pemt	273.37	272.2	318.86	288.14	502.94	362.49	664.12	509.85	285.57	352.83	360.42	332.94	368.71	510.68	471.03	450.14	639.03	453.43	404.77	499.07	614.77	474.33	588.02	559.04		0.90571	9.80629	7.79e-10	7.1e-09
ENSMUSG00000039936	Pik3cd	4.94	4.73	5.28	4.98	0.92	0.66	1.01	0.86	6.13	5.74	5.63	5.83	0.82	1.3	1.5	1.21	4.28	3.57	1.53	3.12	0.73	0.78	0.37	0.63		-2.19074	2.56776	2.46e-08	1.93e-07
ENSMUSG00000026737	Pip4k2a	6.84	7.77	8.14	7.58	1.24	2.37	0.62	1.41	8.39	6.32	7.44	7.38	1.75	1.19	0.63	1.19	3.52	4.12	3.01	3.55	0.71	0.86	0.84	0.8		-2.45084	3.38109	4.04e-15	6.3e-14
ENSMUSG00000032294	Pkm2	8.75	9.69	10.75	9.73	2.16	1.69	3.11	2.32	12.83	8.95	8.47	10.08	1.46	3.06	6	3.51	13.72	14.95	6.42	11.7	1.52	1.27	1.46	1.41		-1.83888	3.73024	1.15e-12	1.42e-11
ENSMUSG00000017760	Ctsa	145.85	128.32	159.28	144.49	86.08	60.42	60.04	68.85	157.75	172.91	153.04	161.23	62.63	67.42	94.97	75	117.56	102.61	76.4	98.86	93.93	76.55	77.43	82.64		-0.519788	7.75698	3.8e-08	2.91e-07
ENSMUSG00000003526	Prodh	37.33	20.67	33.81	30.6	51.77	44.88	54.08	50.24	28.91	30.3	23.03	27.41	72.85	106.25	110.59	96.56	117.98	85.7	79.44	94.37	163.13	134.61	121.37	139.71		1.28501	7.22509	5.21e-09	4.34e-08
ENSMUSG00000017453	Pipox	111.48	119.6	131.57	120.88	222.31	272.44	168.43	221.06	101.4	123.54	112.92	112.62	238.24	212.03	166.34	205.54	51.1	53.95	52.2	52.41	88.66	86.13	104.63	93.14		1.17032	8.27599	1.05e-15	1.74e-14
ENSMUSG00000017969	Ptgis	2.98	2.47	5.25	3.57	1.38	1.1	1.6	1.36	9.98	7.39	9.67	9.01	1.27	1.09	0.89	1.08	0.32	1.21	0.8	0.78	0.67	0.51	0.46	0.54		-2.07579	2.89876	9.12e-09	7.45e-08
ENSMUSG00000031387	Renbp	7.1	6.54	7.31	6.98	1.63	1.25	1.88	1.59	11.49	11.66	9.65	10.93	0.97	1.51	0.48	0.99	6.04	6.08	3.88	5.34	1.36	1.43	1.27	1.35		-2.33189	3.57247	1.17e-15	1.93e-14
ENSMUSG00000025283	02/01/11	7.81	8	7	7.61	1.42	3.14	1.78	2.11	5.84	5.37	7.25	6.16	2.44	1.43	1.07	1.65	2.29	5.55	4.54	4.13	1.46	1.47	1.47	1.47		-1.65936	3.44008	4.11e-09	3.47e-08
ENSMUSG00000028603	Scp2	75.53	58.88	55.63	63.35	85.24	98.9	133.34	105.82	149.51	115.94	141.68	135.71	285.82	302.07	228.83	272.24	36.97	34.17	22.73	31.29	374.12	336.96	348.11	353.06		1.62428	8.53767	1.23e-19	2.79e-18
ENSMUSG00000020534	Shmt1	59.91	46.61	52.23	52.92	78.23	84.25	90.36	84.28	30.44	30.88	33.58	31.63	58	61.91	62.79	60.9	49.79	33.05	29.93	37.59	92.83	88.91	99.12	93.62		1.31878	6.92566	2.98e-21	7.77e-20
ENSMUSG00000021135	Slc10a1	109.62	83.57	126.06	106.42	436.64	570.63	298.62	435.3	71.58	86.33	89.76	82.56	534.66	407.15	298.97	413.59	220.83	223.42	173.74	206	496.1	416.59	479.53	464.07		2.32535	9.57072	2.47e-43	2.85e-41
ENSMUSG00000017756	Slc12a7	19.74	16.54	19.76	18.68	22.41	20.97	21.78	21.72	22.07	20.84	17.7	20.2	27.75	26.81	28.91	27.83	14.59	11.46	8.56	11.53	29.63	24.68	25.09	26.47		0.8878	5.65703	1.26e-13	1.72e-12
ENSMUSG00000033965	Slc16a2	40.25	35.78	39.5	38.51	70.61	71.96	42.56	61.71	44.97	47.31	40.93	44.4	62.46	68.27	71.09	67.27	18.94	21.49	19.09	19.84	49.42	52.16	56.9	52.83		0.848065	6.83715	9.51e-14	1.31e-12
ENSMUSG00000005089	Slc1a2	1.44	1.82	2.02	1.76	17.71	19.1	12.12	16.31	1.97	3.13	2.31	2.47	20.27	22.56	13	18.61	0.3	0.74	0.77	0.6	14.63	8.04	12.46	11.71		2.32509	4.74455	2.68e-28	1.14e-26
ENSMUSG00000027397	Slc20a1	24.68	26.19	22.29	24.39	4.75	3.96	3.19	3.97	32.78	31.94	36.79	33.84	6.12	3.63	3.62	4.45	32.11	74.37	28.48	44.99	16.51	16.75	18.94	17.4		-1.75956	5.2596	2.69e-15	4.26e-14
ENSMUSG00000023829	Slc22a1	70.7	72.89	69.38	70.99	117.05	110.04	182.77	136.62	109.05	76.77	83.81	89.88	138.89	187.68	166.36	164.31	24.8	19.93	18.89	21.21	145.37	129.01	144.76	139.71		1.43527	7.96999	4.82e-30	2.3e-28
ENSMUSG00000024354	Slc23a1	21.57	19.12	18.56	19.75	23.46	23.63	13.79	20.29	20.6	18.79	19.4	19.6	27.94	23.7	21.78	24.47	22.32	17.94	10.54	16.93	46.89	36.55	39.61	41.02		0.776509	5.60534	7.61e-08	5.59e-07
ENSMUSG00000000958	Slc7a7	8.99	8.88	8.95	8.94	3.05	2.46	3.39	2.97	7.17	6.2	6.68	6.68	1.77	1.64	2.06	1.82	6.6	7.71	3.68	6	1.91	1.67	1.88	1.82		-1.70703	3.36727	2.43e-09	2.1e-08
ENSMUSG00000026600	Soat1	4.58	4.18	4.79	4.52	0.87	1.55	0.91	1.11	3.69	3.14	2.96	3.26	0.47	0.35	0.14	0.32	3.64	4.32	2.85	3.6	0.34	0.4	0.27	0.34		-2.66905	2.52414	3.71e-10	3.52e-09
ENSMUSG00000022982	Sod1	102.46	76.23	86.84	88.51	69.08	86.43	620.72	258.74	76.41	80.72	75.12	77.42	124.54	202.76	129.07	152.13	89.98	71.74	104.51	88.74	112.88	141.45	130.54	128.29		1.2609	8.29893	1.21e-12	1.5e-11
ENSMUSG00000006818	Sod2	130.57	103.86	101.73	112.05	100.22	86.46	113.26	99.98	109.99	117.29	98.08	108.45	109.8	167.76	201.58	159.71	182.8	125.74	150.59	153.04	197.39	217.39	187.47	200.75		0.603711	8.29306	2.75e-08	2.15e-07
ENSMUSG00000021036	Sptlc2	22.44	28.54	20.74	23.91	5.83	6.48	7.28	6.53	21.09	18.99	22.94	21.01	6.76	4.76	3.57	5.03	10.09	14.85	10.62	11.85	4.29	5.08	5.49	4.95		-1.62274	4.84945	3.96e-19	8.7e-18
ENSMUSG00000030096	Slc6a6	61.69	62.07	59.24	61	22.89	30.24	19.12	24.08	64.31	50.49	53.6	56.13	23.86	28.02	23.61	25.16	61.11	53.01	46.98	53.7	27.42	28.72	31.54	29.23		-0.883495	6.55833	3.49e-18	7.13e-17
ENSMUSG00000029925	Tbxas1	4.88	5.25	4.38	4.84	1.21	0.63	0.69	0.84	5.2	5.1	6.65	5.65	0.6	0.73	1.67	1	3.72	3.44	1.82	2.99	0.26	0.22	0.21	0.23		-2.8565	2.76792	1.28e-12	1.58e-11
ENSMUSG00000003477	Inmt	209.15	134.91	213.52	185.86	479.49	634.37	982.46	698.77	178.03	247.01	250.68	225.24	401.44	638.56	626.89	555.63	5.72	13.43	9.05	9.4	12.32	72.97	59.54	48.28		2.47623	9.54905	4.57e-12	5.32e-11
ENSMUSG00000021957	Tkt	120.46	115.53	107.4	114.46	43.8	32.57	62.91	46.43	152.68	136.52	139.73	142.98	43.18	79.23	80.81	67.74	97.6	82.26	74.2	84.69	112.16	104.48	103.23	106.62		-0.555688	7.7107	1.54e-08	1.23e-07
ENSMUSG00000044986	Tst	149.53	122.42	137.77	136.57	182.81	172.36	197.79	184.32	142.71	141.95	158.62	147.76	209.99	361.58	480	350.52	140.83	78.15	81.98	100.32	288.42	276.59	279.18	281.4		1.46992	8.75169	1.91e-41	1.83e-39
ENSMUSG00000033685	Ucp2	92.53	87.68	93.38	91.2	25.7	13.97	11.6	17.09	127.62	90.44	99.55	105.87	18.12	30.44	34.37	27.64	58.67	72.3	37.57	56.18	8.33	12.77	5.18	8.76		-2.17106	6.74088	1.22e-41	1.19e-39
ENSMUSG00000029201	Ugdh	149.19	138.65	120.94	136.26	23.77	27.35	30.87	27.33	151.82	153.7	164.14	156.56	34.85	35.79	29.08	33.24	15.51	16.14	12.96	14.87	18.15	18.58	19.45	18.73		-1.85227	7.38664	3.26e-16	5.66e-15
ENSMUSG00000025651	Uqcrc1	150.28	125.06	121.15	132.16	134.38	118.26	209.57	154.07	134.06	148.05	145.9	142.67	143.42	211.36	281.47	212.08	149.07	119.32	114.67	127.69	186.6	164.03	144.02	164.88		0.738706	8.39503	3.1e-16	5.39e-15
ENSMUSG00000028684	Urod	34.33	29.07	31.54	31.65	31.11	26.8	43.34	33.75	35.65	37.71	37.33	36.9	35.28	40.99	35.35	37.21	38.55	33	35.09	35.55	62.57	49.48	49.22	53.76		0.65126	6.4289	2.22e-10	2.17e-09
ENSMUSG00000038526	Car14	34.8	23.24	30.72	29.59	27.77	32.9	27.74	29.47	18.7	30.19	19.05	22.65	51.83	60.65	45.74	52.74	26.9	20.71	25.15	24.25	49.06	37.56	36.78	41.13		0.933146	6.23193	5.64e-13	7.22e-12
ENSMUSG00000064109	Hcst	6.49	5.7	6.86	6.35	1.45	1.3	1.08	1.28	6.14	3.81	3.33	4.43	0.6	0.69	0.22	0.5	4.19	5.55	3.53	4.42	0.64	0.27	0.18	0.36		-2.38266	2.56216	1.9e-09	1.67e-08
ENSMUSG00000057228	Aadat	25.03	23.48	26.52	25.01	46.02	66.23	27.29	46.51	17.14	21.67	19.61	19.48	138.87	65.34	55.75	86.66	32.6	46.18	29.5	36.09	145.35	102.26	140.54	129.38		1.81737	6.7998	3.64e-20	8.78e-19
ENSMUSG00000033174	Mgll	14.16	13.31	13.52	13.66	22.49	21.8	24.3	22.87	11.34	9.58	7.5	9.47	26.41	35.55	34.49	32.15	14	11.02	10.45	11.82	51.77	47.01	49.46	49.41		1.92355	5.96516	1.02e-37	8e-36
ENSMUSG00000027359	Slc27a2	134.96	97.83	115.14	115.98	247.64	275.57	259.53	260.92	114.58	152.13	119	128.57	307.06	312.06	600.04	406.39	203.58	226.61	154.97	195.05	499.8	685.65	482.21	555.89		1.67893	9.37999	1.86e-34	1.16e-32
ENSMUSG00000030382	Slc27a5	123.56	107.25	101.52	110.78	313.78	338.15	419.92	357.28	114.16	161.03	133.37	136.19	421.67	465.96	501.55	463.06	224.13	260.61	179.67	221.47	315.81	278.83	280.92	291.85		1.50934	9.32409	8.51e-34	5.11e-32
ENSMUSG00000037797	Adh4	17.13	13.53	13.27	14.64	45.11	80.16	57.51	60.92	15.09	18.8	17.92	17.27	79.15	63.82	46.3	63.09	9.6	5.84	5.81	7.08	28.95	35.76	38.52	34.41		1.9995	6.82352	2.31e-24	7.54e-23
ENSMUSG00000006378	Gcat	40.85	31.98	32.41	35.08	61.44	55.49	85.53	67.48	32.41	38.75	39.72	36.96	57.22	78.92	121.79	85.97	38.53	23.1	21.87	27.84	67.29	65.65	64.01	65.65		1.44964	6.86698	2.06e-41	1.96e-39
ENSMUSG00000001750	Tcirg1	61.31	58.75	57.97	59.34	23.89	13.73	15.81	17.81	61.7	55.47	50.52	55.89	18.82	24	33.07	25.29	47.25	35.32	26.9	36.49	30.23	26.65	25.11	27.33		-0.819359	6.30769	2.62e-13	3.46e-12
ENSMUSG00000023913	Pla2g7	16.51	16.29	22.65	18.49	2.97	2.81	2.52	2.76	16.1	12.95	15.34	14.8	1.68	0.67	1.05	1.13	17.18	21.13	9.41	15.91	0.67	0.48	0.43	0.53		-3.64164	4.28381	1.58e-40	1.38e-38
ENSMUSG00000027048	Abcb11	46.01	45.81	39.08	43.63	47.13	66.32	44.48	52.64	30.56	37.91	35.66	34.71	117.26	72.78	45.31	78.45	25.09	30.15	16.2	23.81	41.45	40.1	48.69	43.41		1.0126	7.37074	9.02e-08	6.57e-07
ENSMUSG00000022822	Abcc5	5.4	5.99	5.78	5.72	0.82	0.7	0.63	0.71	5.15	6.06	5.05	5.42	0.71	0.64	0.63	0.66	2.01	2.64	1.26	1.97	0.56	0.46	0.51	0.51		-2.42054	2.62283	2.1e-09	1.83e-08
ENSMUSG00000052151	Ppap2c	72.17	71.14	61.81	68.37	11.31	7.18	11.12	9.87	77.31	79.56	81.85	79.57	10.86	12.28	15.59	12.91	71.16	75.69	48.36	65.07	13.77	10.22	11.89	11.96		-2.13413	6.4113	3.13e-69	1.18e-66
ENSMUSG00000031278	Acsl4	17.48	21.24	18.89	19.2	6.06	8.6	3.35	6	19	17.69	18.41	18.36	8.47	5.77	3.94	6.06	11.05	16.22	10.43	12.56	3.71	4.15	6.95	4.94		-1.2406	5.00559	1.26e-12	1.56e-11
ENSMUSG00000015112	Slc25a13	30.43	23.44	29.98	27.95	26.45	35.44	35.25	32.38	26.03	29.43	27.7	27.72	45.37	39.54	32.01	38.97	18.49	24.88	17.36	20.24	28.1	30.46	31.22	29.93		0.72478	6.20007	3.99e-11	4.21e-10
ENSMUSG00000026307	Scly	61.9	58.18	56.45	58.84	66.91	45.58	46.76	53.08	56.76	54.25	51.4	54.14	54.79	79.19	95.24	76.4	39.66	20.93	23.14	27.91	65	58.42	57.88	60.44		0.665991	6.92605	1.07e-10	1.08e-09
ENSMUSG00000015027	Galns	22.86	18.53	20.99	20.79	3.14	1.48	2.14	2.26	23.98	26.59	23.38	24.65	4.19	4.51	3.61	4.11	8.05	8.42	6.37	7.62	8.99	7.48	6.91	7.79		-1.75833	4.60925	1.58e-18	3.29e-17
ENSMUSG00000022180	Slc7a8	11.47	11.21	10.42	11.03	2.24	1.86	0.65	1.58	12.16	9.37	11.59	11.04	3.02	3.12	1.72	2.62	12.5	10.84	7.25	10.19	1.07	1.15	0.56	0.93		-2.74787	3.92318	4.65e-25	1.57e-23
ENSMUSG00000053898	Ech1	106.34	90.44	104.31	100.37	163.08	157.05	165.99	162.04	123.19	135.09	124.34	127.54	123.78	183.71	165.28	157.59	81.53	93.79	70.75	82.02	95.76	87.83	86.7	90.1		0.942227	8.28154	6.93e-16	1.16e-14
ENSMUSG00000020829	Slc46a1	29.11	25.95	29.11	28.06	42.65	35.88	50.15	42.89	27.9	29.9	27.72	28.51	39.88	51.62	58.12	49.87	18.9	14.53	12.99	15.47	47.13	47.37	47.73	47.41		1.24288	6.28615	3.72e-32	2.01e-30
ENSMUSG00000031958	Ldhd	45.83	36.9	36.26	39.66	51.21	44.78	50.99	49	46.29	55.9	52.71	51.63	64.58	83.89	98.51	82.32	44.37	34.1	30.58	36.35	161.91	116	115.7	131.2		1.09011	6.98709	6.05e-13	7.7e-12
ENSMUSG00000049721	Gal3st1	3.39	2.47	3.6	3.15	0.07	0.02	0.17	0.09	8.89	6.18	6.18	7.08	0.36	3.01	1.81	1.73	8.93	6.95	3.11	6.33	0.19	0.21	0.19	0.2		-2.0993	2.64645	1.94e-08	1.54e-07
ENSMUSG00000016427	Ndufa1	176.31	143.87	158.59	159.59	175.48	115.01	137.04	142.51	177.84	172.46	136.88	162.39	152.11	221.88	156.49	176.83	180.49	174.37	150.42	168.43	201.78	158.41	194.15	184.78		0.6482	8.61951	9.88e-12	1.1e-10
ENSMUSG00000020142	Slc1a4	51.4	61.24	36.61	49.75	3.39	3.44	2.8	3.21	20.81	11.57	13.01	15.13	2.6	2.93	1.8	2.44	2.86	2.03	1.5	2.13	2.59	1.84	1.89	2.11		-2.75138	4.47477	7.97e-15	1.22e-13
ENSMUSG00000034744	Nagk	14.72	17.59	15.72	16.01	3.67	3.87	2.97	3.5	19.49	19.1	18.5	19.03	3.6	7.41	6.15	5.72	12.3	11.02	9.35	10.89	11.76	11.58	12.46	11.93		-1.07565	4.67374	1.33e-09	1.18e-08
ENSMUSG00000036892	Prodh2	38.9	27.57	35.42	33.96	76.07	60.84	146.99	94.63	28.23	45.63	30.59	34.82	72.24	119.94	166.2	119.46	21.4	14.88	11.36	15.88	67.96	72.25	63.17	67.79		1.99181	7.19587	5.17e-47	7.39e-45
ENSMUSG00000024782	Ak3	89.47	88.88	89.28	89.21	103.05	141.35	75.89	106.77	72.74	89.94	77.53	80.07	135.19	103.3	91.3	109.93	54.88	59.45	52.36	55.56	58.55	65.83	64.39	62.92		0.736477	7.88172	4.99e-09	4.17e-08
ENSMUSG00000017929	B4galt5	29.46	21.33	24.61	25.13	7.29	6.17	6.88	6.78	23.15	20.31	20.87	21.44	3.77	6.75	6.62	5.72	40.56	28.76	27.76	32.36	22.5	22.95	21.33	22.26		-1.11737	5.45571	3.54e-12	4.17e-11
ENSMUSG00000027332	Ivd	37.03	29.59	33.48	33.37	54.66	53.04	58.87	55.52	39.65	56.63	48.22	48.17	70.56	90.14	93.21	84.64	54.4	47.57	42.53	48.17	111.26	91.79	87.95	97		1.2136	7.05936	1.23e-30	6.09e-29
ENSMUSG00000052738	Suclg1	96.95	88.97	81.92	89.28	92.75	100.61	98.08	97.15	80.46	87.37	91.17	86.33	100.62	115.71	81.3	99.21	72.42	73.83	59.82	68.69	80.53	82.26	90.34	84.38		0.65874	7.73486	1.01e-14	1.53e-13
ENSMUSG00000028976	Slc2a5	0.5	0.48	0.53	0.5	2.33	1.87	1.1	1.77	0.94	1.01	0.76	0.9	1.68	1.9	1.39	1.66	1.6	0.91	1.16	1.22	14.77	12.07	10.72	12.52		2.54568	2.44682	1.44e-09	1.28e-08
ENSMUSG00000057342	Sphk2	25.45	15.57	18.14	19.72	30.83	23.08	31.64	28.52	19.55	20.02	21.54	20.37	30.44	44.84	78.77	51.35	33.69	36.1	19.98	29.92	29.49	32.2	33.64	31.78		1.0607	6.08041	1.62e-13	2.18e-12
ENSMUSG00000074064	Mlycd	27.38	18.28	22.97	22.88	26.28	24.98	52.94	34.73	26.4	35.26	32.65	31.43	30.04	40.75	52.31	41.04	45.98	35.94	25.42	35.78	73.44	70.41	57.54	67.13		0.933009	6.43658	1.92e-13	2.56e-12
ENSMUSG00000026687	Aldh9a1	41.86	42.37	36.21	40.14	56.89	58.44	77.03	64.12	56.57	52.9	55.07	54.85	72.05	64.38	51.09	62.51	19.78	17.75	18.47	18.67	42.33	47.37	49.51	46.4		0.954226	7.08176	1.12e-12	1.39e-11
ENSMUSG00000032602	Slc25a20	24.67	22.33	22.54	23.18	23.83	19.95	34.39	26.05	29.04	27.93	27.91	28.29	34.47	41.2	29.28	34.98	13.7	12.84	12.42	12.99	27.21	26.68	25.72	26.53		0.738067	5.85745	5.05e-10	4.72e-09
ENSMUSG00000029776	Hibadh	51.9	54.6	53.49	53.33	82.56	114.56	56.85	84.66	47.86	56.79	52.21	52.28	106.3	83.49	45.11	78.3	25.21	33.77	28.64	29.21	43.04	43.99	54.53	47.19		1.15916	7.49292	2.39e-13	3.16e-12
ENSMUSG00000031906	Smpd3	17.72	16.63	9.82	14.72	1.8	0.31	0.48	0.86	14.72	13.85	16.39	14.99	1.1	1.35	1.9	1.45	47.83	34.99	24.89	35.9	11.5	13.98	9.71	11.73		-2.33136	4.50098	3.13e-14	4.5e-13
ENSMUSG00000036599	Chst12	5.05	4.34	5.23	4.87	2.56	0.93	1.76	1.75	8.4	6.57	8.43	7.8	0.95	3.02	2.24	2.07	9.89	7.21	4.63	7.24	2.16	2.12	1.28	1.86		-1.60746	3.0931	1.07e-07	7.72e-07
ENSMUSG00000027605	Acss2	35.48	45.65	30.78	37.31	58.66	86.9	48.68	64.75	39.26	27.18	31.54	32.66	105.33	79.88	41.12	75.44	36.58	30.38	16.92	27.96	44.55	70.51	89.9	68.32		1.56409	7.1569	6.61e-23	1.93e-21
ENSMUSG00000023942	Slc29a1	71.97	72.41	84.36	76.25	164.26	121.27	161.62	149.05	80.13	70.76	64.86	71.91	124.8	128.95	141.17	131.64	180.12	177.04	108.96	155.37	152.25	136.96	139.46	142.89		1.03169	8.0665	7.49e-12	8.54e-11
ENSMUSG00000032204	Aqp9	90.23	87.16	119.11	98.83	106.4	138.88	64.63	103.3	112.14	119.72	105.42	112.43	153.04	125.35	96.66	125.02	28.73	31.49	27.58	29.27	75.34	66.11	93.03	78.16		0.802886	7.89461	5.35e-08	4.01e-07
ENSMUSG00000024292	Cyp4f14	39.16	27.53	34.46	33.72	98.34	118.9	112.01	109.75	27.68	41.34	38.92	35.98	97.74	126.25	144.97	122.99	1.29	0.39	0.21	0.63	4.6	6.39	8.85	6.61		1.86359	7.34972	3.03e-08	2.35e-07
ENSMUSG00000022304	Dpys	38.36	29.62	32.55	33.51	61.48	54.82	84.38	66.89	25.75	32.82	28.06	28.88	48	65.05	70.02	61.02	32.92	30	27.84	30.25	45.18	47.66	45.39	46.08		1.05616	6.68062	1.86e-20	4.62e-19
ENSMUSG00000042118	Bhmt2	83.45	79.81	88.56	83.94	80.97	103.72	111.24	98.64	63.28	77.21	75.75	72.08	131.8	111.77	78.55	107.37	116.3	90.77	83.09	96.72	90.18	87.44	101.37	93		0.753385	7.87977	5.88e-13	7.51e-12
ENSMUSG00000027673	Ndufb5	69.81	65.73	69.75	68.43	62.89	86.32	144.55	97.92	51.32	66.96	59.82	59.37	94.1	97.11	101.05	97.42	51.22	46	49.89	49.04	54.39	67.42	60.18	60.67		0.832309	7.34549	2.08e-14	3.06e-13
ENSMUSG00000058076	Sdhc	163.65	153.33	154.59	157.19	151.85	130.04	257.09	179.66	134.26	158.78	143.96	145.67	166.1	198.99	175.43	180.18	183.54	148.79	149.43	160.59	163.62	166.52	176.66	168.93		0.569162	8.45362	4.71e-09	3.94e-08
ENSMUSG00000035674	Ndufa3	85.11	105.66	98.7	96.49	99.74	93.05	167.35	120.05	89.36	120.52	110.3	106.72	127.62	118.36	110.84	118.94	65.98	57.67	64.73	62.79	71.52	63.31	70.59	68.47		0.777658	7.973	2.05e-10	2.01e-09
ENSMUSG00000000399	Ndufa9	45.16	44.08	39.18	42.81	42.81	42.55	60.35	48.57	43.58	46.6	42.65	44.27	49.34	57.22	39.37	48.64	46.2	44.59	41.91	44.23	47.66	42.43	52.14	47.41		0.614934	6.89257	2.49e-09	2.14e-08
ENSMUSG00000022571	Pycrl	19.31	14.29	20.3	17.97	14.92	14.38	16.69	15.33	21.62	19.45	19.21	20.09	23.99	26.21	35.09	28.43	17.27	10.57	9.92	12.59	33.15	28.11	28.92	30.06		0.706789	5.55024	6.18e-08	4.61e-07
ENSMUSG00000022354	Ndufb9	160.76	129.5	144.47	144.91	199.92	186.19	246	210.7	139.87	172.34	139.76	150.66	213	287.76	277.16	259.31	173.58	171.28	152.1	165.65	197.76	191.85	211.09	200.23		0.941688	8.98758	1.96e-24	6.39e-23
ENSMUSG00000022551	Cyc1	141.19	131.98	123.16	132.11	137.78	134.3	181.8	151.29	125.42	132.16	122.31	126.63	165.31	181.36	243.54	196.74	220.13	181.27	155.28	185.56	251.72	236.23	244.5	244.15		0.836093	8.59446	1.34e-17	2.59e-16
ENSMUSG00000026688	Mgst3	261.18	252.86	206.18	240.07	48.02	44.89	57	49.97	153.3	146.54	136.98	145.61	21.36	47.18	29.51	32.69	120.34	95.2	108.48	108.01	59.52	65.49	67.32	64.11		-1.176	7.6107	9.34e-12	1.05e-10
ENSMUSG00000029171	Pgm1	4.38	4.97	4.49	4.61	0.69	0.96	1.59	1.08	8.48	6.41	7.57	7.49	1.27	1.45	1.39	1.37	3.47	3.09	2.6	3.05	1.34	1.37	1.36	1.36		-2.05612	2.97603	1.06e-09	9.59e-09
ENSMUSG00000038462	Uqcrfs1	97.04	81.63	82.64	87.1	95.56	105.93	134.95	112.15	80.18	96.39	87.1	87.89	118.02	125.54	153.2	132.25	109.54	92.92	96.34	99.6	168.36	253.79	126.38	182.84		0.835036	8.02952	4.77e-19	1.04e-17
ENSMUSG00000027809	Etfdh	37.65	38.69	31.37	35.91	53.47	62	68.74	61.4	34.98	39.37	37.14	37.16	60.81	60.15	43.22	54.73	42.73	39.48	35.33	39.18	78.45	91.72	84.54	84.9		0.965999	7.00141	9.74e-21	2.45e-19
ENSMUSG00000030861	Acadsb	12.12	11.58	10.91	11.54	19.96	28.04	14.84	20.95	10.91	12.86	12.18	11.98	32.19	25.37	17.1	24.89	6.95	8.5	7.72	7.73	18.88	16.6	20	18.5		1.27259	5.42348	5.23e-18	1.04e-16
ENSMUSG00000032527	Pccb	35.18	31.75	35.65	34.2	50.64	49.62	56.8	52.35	39.82	48.24	41.41	43.16	55.13	66.98	62.36	61.49	26.27	24.86	24.01	25.05	41.34	37.12	42.35	40.27		0.935046	6.81655	1.4e-17	2.7e-16
ENSMUSG00000033938	Ndufb7	105.57	68.49	77.74	83.93	88.82	58.64	221.67	123.04	88.72	100.64	91.88	93.75	66.27	119.77	159.35	115.13	165.75	99.49	111.32	125.52	179.56	181.72	167.55	176.28		0.863677	7.95903	2.05e-08	1.62e-07
ENSMUSG00000021577	Sdha	92.32	98.59	81.08	90.66	99.27	110.17	199.28	136.24	111.73	109.19	123.44	114.79	157.9	134.17	72.74	121.6	61.98	74.73	59.98	65.57	114.51	96.49	113.32	108.11		0.663269	8.07649	3.19e-10	3.05e-09
ENSMUSG00000022450	Ndufa6	140.57	136.15	153.18	143.3	133.19	142.47	202.1	159.25	167.94	192.55	190.31	183.6	198.76	266.04	394.24	286.35	253.8	204.26	231.97	230.01	224.78	277.04	252.75	251.52		0.650008	9.06759	1.82e-09	1.59e-08
ENSMUSG00000036199	Ndufa13	155.97	147.47	154.13	152.52	158.72	137.93	148.16	148.27	164.15	200.55	178.66	181.12	176.64	231.46	284.79	230.96	222.03	183.21	193.48	199.57	331.82	289.41	284.03	301.75		0.806081	9.12126	8.53e-12	9.64e-11
ENSMUSG00000025204	Ndufb8	128.43	121.55	113.36	121.11	130.67	130.44	252.67	171.26	108.89	129.37	124.14	120.8	139.97	176.27	222.07	179.44	173.76	167.08	148.78	163.2	183.86	182.66	199.29	188.6		0.862003	8.52044	5.44e-19	1.18e-17
ENSMUSG00000026260	Ndufa10	68.24	63.72	56.49	62.82	54.17	58.49	55.45	56.04	61.91	65.58	67.48	64.99	67.86	75.04	80.76	74.55	56.76	47.76	45.66	50.06	66.76	66	64.45	65.74		0.587126	7.15102	2.36e-13	3.12e-12
ENSMUSG00000026922	Agpat2	178.46	186.42	167.79	177.56	208.47	176.18	181.76	188.8	128.93	148.13	127.31	134.79	247.19	379.7	359.09	328.66	286.4	145.18	250.06	227.21	358.65	356.32	422	378.99		1.00859	9.01591	5.91e-15	9.15e-14
ENSMUSG00000009863	Sdhb	109.6	99.68	102.36	103.88	129.22	129.5	174.74	144.49	95.04	114.63	110.68	106.78	149.22	172.33	183.36	168.3	175.55	149.67	154.17	159.79	179.68	188.17	183.26	183.7		0.870692	8.37302	1.04e-18	2.21e-17
ENSMUSG00000024885	Aldh3b1	5.86	4.87	5.2	5.31	0.87	0.62	0.36	0.62	5.11	4.06	4.99	4.72	0.91	0.57	1.36	0.95	2.58	3.07	1.58	2.41	0.26	0.13	0.16	0.18		-2.59274	2.52073	5.89e-10	5.45e-09
ENSMUSG00000027761	Aadac	81.9	99.86	84.38	88.71	129.09	247.02	134.79	170.3	120.96	142.37	164.21	142.51	350.06	216.24	130.71	232.34	17.62	29.12	22.22	22.99	61.38	75.85	101.18	79.47		1.2459	8.66401	3.03e-08	2.35e-07
ENSMUSG00000030747	Dgat2	154.61	117.29	162.31	144.74	191.97	171.47	239.35	200.93	133.44	158.67	131.35	141.15	186.04	248.08	275.29	236.47	207.53	184.66	142.11	178.1	346.17	294.12	255.48	298.59		0.959492	8.76304	1.93e-23	5.89e-22
ENSMUSG00000039450	Dcxr	50.35	41.67	50.95	47.66	124.08	95.21	141.41	120.23	60.15	71.15	65.05	65.45	111.88	180.69	242.89	178.49	206.15	135.09	170.76	170.67	270.75	238.96	227.96	245.89		1.61185	8.11018	4.45e-11	4.67e-10
ENSMUSG00000028517	Ppap2b	30.86	27.24	35.4	31.16	43.89	35.49	33.96	37.78	41.97	36.36	42.88	40.4	43.82	51.2	46.48	47.17	27.04	33.86	35.33	32.08	50.28	54.65	49.51	51.48		0.648807	6.47267	1.41e-09	1.25e-08
ENSMUSG00000034424	Gcsh	23.57	23.37	21.99	22.98	24.84	29.16	42.3	32.1	20.02	18.18	23.9	20.7	24.55	33.45	36.68	31.56	35.02	22.56	31.24	29.61	34.4	50.21	45.12	43.24		0.949207	6.00181	3.62e-13	4.73e-12
ENSMUSG00000040048	Ndufb10	97.67	74.36	87.84	86.62	112.97	85.88	151.31	116.72	100.86	119.09	108.96	109.64	111.29	174.32	214.62	166.74	114.84	77.98	75.19	89.34	132.81	130.4	134.35	132.52		1.0121	8.19431	3.32e-29	1.51e-27
ENSMUSG00000042737	Dpm3	38.18	33.14	37.34	36.22	50.64	35.99	113.15	66.59	44.02	46.14	47.17	45.78	46.54	87.4	117.02	83.65	59.82	44.98	47.89	50.9	77.17	76.14	75.16	76.15		1.07759	7.00579	7.36e-17	1.34e-15
ENSMUSG00000025137	Pcyt2	94.24	73.42	69.74	79.13	105.61	98.86	203.62	136.03	106.01	113.8	102.49	107.43	114.69	170.21	180.14	155.01	145.81	120.9	76.01	114.24	181.45	179.57	181.07	180.7		1.06559	8.0854	2.48e-19	5.5e-18
ENSMUSG00000021773	Comtd1	23.02	21.19	19.51	21.24	3.54	2.57	7.46	4.52	19.6	20.07	19.51	19.73	3.15	6.96	10.52	6.87	8.95	6.12	4.53	6.53	2.27	4.17	3	3.15		-1.42644	4.47669	6.12e-12	7.06e-11
ENSMUSG00000022464	Slc38a4	123.76	94.26	125.17	114.4	160.52	219.25	151.27	177.02	190.72	229.48	196.17	205.45	208.64	153.93	150.13	170.9	166.3	206.28	169.11	180.56	205.34	178.45	207.32	197.04		0.622232	8.76303	1.88e-08	1.49e-07
ENSMUSG00000039648	Ccbl1	28.58	17.31	29.6	25.16	91.57	87.31	88.82	89.23	23.15	36.51	27.7	29.12	92.01	117.35	149.51	119.62	87.5	62.56	39.59	63.22	131.67	120.61	135.28	129.18		2.12656	7.30209	9e-28	3.75e-26
ENSMUSG00000026866	Kynu	24.84	30.27	26.9	27.34	43.6	64.43	27.51	45.18	22.36	25.36	25.67	24.46	64.71	38.64	20.72	41.36	23.09	40.88	25.22	29.73	25.53	24.43	32.24	27.4		1.07703	6.51487	7.4e-12	8.45e-11
ENSMUSG00000024866	Acy3	38.97	30.57	40.03	36.52	72.55	54.99	50.81	59.45	39.17	45.95	39.85	41.66	65.92	85.56	95.14	82.21	38.16	17.75	27.37	27.76	220.13	200.71	200.61	207.15		1.76855	7.18506	6.68e-22	1.8e-20
ENSMUSG00000001755	Coasy	49.14	39.37	44.14	44.22	43.89	46.41	75.81	55.37	47.67	53.67	54.28	51.87	49.97	75.45	98.49	74.63	58.03	42.81	40.17	47	89.96	97.89	80.17	89.34		0.792111	6.96958	1.97e-12	2.39e-11
ENSMUSG00000019232	Agxt2l1	12.26	15.7	10.38	12.78	23.92	37.12	31.95	31	11.47	27.26	9.43	16.05	37.77	30.75	29.72	32.75	22.54	62.25	23.77	36.19	42.09	50.98	51.88	48.32		1.25954	6.04342	1.06e-10	1.07e-09
ENSMUSG00000035836	Ugt2b1	50.6	57.4	56.36	54.79	76.48	162.09	26.4	88.32	29.08	45.51	38.85	37.81	271.68	134.6	63.51	156.6	1.66	2.71	2.05	2.14	117.28	121.58	179.04	139.3		2.09177	7.97425	2.66e-14	3.86e-13
ENSMUSG00000019139	Isyna1	19.88	20.96	22.93	21.26	3.41	2.58	3.03	3.01	32.67	23.89	29.2	28.59	4.58	5.65	13.63	7.95	37.14	29.32	21.72	29.39	5.89	5.54	4.5	5.31		-1.855	4.99698	1.95e-23	5.92e-22
ENSMUSG00000003484	Cyp4f18	6.11	5.65	8.03	6.6	0.29	0.18	0.15	0.21	10.45	7.22	9.99	9.22	0.54	0.64	0.84	0.68	8.3	7.64	3.92	6.62	0.45	0.46	0.33	0.41		-3.90996	3.05706	2.24e-21	5.89e-20
ENSMUSG00000025002	Cyp2c55	17.55	22.16	31.26	23.66	0.3	1.39	0.55	0.75	109.96	68.74	126.97	101.89	4.45	4.82	1.73	3.67	9.13	5.45	5.04	6.54	0.24	0.16	0.16	0.19		-3.26723	5.44564	7e-20	1.64e-18
ENSMUSG00000025791	Pgm2	98.69	90.61	78.64	89.31	67.65	65.35	109.16	80.72	85.52	84.9	86.14	85.52	66.4	94.8	88.06	83.09	86.39	67.66	58.07	70.71	89.39	94.83	94.4	92.88		0.456598	7.50097	3.67e-08	2.81e-07
ENSMUSG00000027075	Slc43a1	1.46	0.81	1.44	1.24	6.21	5.96	3.73	5.3	1.38	0.86	1.12	1.12	4.83	2.48	2.76	3.36	6.66	7.71	4.26	6.21	9.02	7.7	8.84	8.52		1.80795	2.92636	4.52e-08	3.43e-07
ENSMUSG00000071649	B3gat3	26.64	24.41	26.51	25.85	28.23	19.42	47.2	31.61	27.18	32.36	29.16	29.57	27.09	46.15	60.75	44.66	36.85	31.94	27.95	32.25	48.34	42.77	45.18	45.43		0.793422	6.17219	2.38e-09	2.06e-08
ENSMUSG00000022615	Tymp	37.11	27.59	21.32	28.67	85.69	58.96	202.47	115.71	20.88	29.88	26.38	25.71	40.66	80.3	145.92	88.96	80	66.97	56.48	67.81	101.5	143.59	112.07	119.05		1.77984	6.98779	4.04e-10	3.81e-09
ENSMUSG00000024799	Tm7sf2	63.6	51.5	51.82	55.64	108.43	105.58	125.65	113.22	52.24	58.9	55.69	55.61	105.97	131.29	177.72	138.33	106.77	73.86	42.53	74.38	160.49	178.81	178.02	172.44		1.62607	7.70658	1.74e-33	1.02e-31
ENSMUSG00000042102	Dmgdh	64.79	55.65	54.65	58.36	97.82	108.02	88.34	98.06	54.91	59.83	62.98	59.24	139.38	112.54	93.78	115.23	65.25	73.84	54.01	64.36	81.48	64.67	61.85	69.33		1.05475	7.60548	4.68e-23	1.38e-21
ENSMUSG00000032997	Chpf	3.56	2.74	3.94	3.41	1.16	0.64	1.54	1.11	10.45	7.93	9.63	9.34	0.81	2.92	4.32	2.68	7.01	6.96	4.87	6.28	2.23	2.09	1.22	1.85		-1.61275	3.19375	4.7e-08	3.56e-07
ENSMUSG00000020153	Ndufs7	90.94	78.97	73.58	81.16	88.16	60.2	166.25	104.87	76.04	88.62	69.4	78.02	84.75	139.36	234.19	152.77	138.55	83.71	87.28	103.18	134.05	136.37	118.63	129.68		0.966141	7.80806	3.4e-12	4.01e-11
ENSMUSG00000033610	Pank1	19.59	19.46	19.7	19.58	36.35	49.35	47.17	44.29	16.56	17.42	18.46	17.48	40.62	28.97	16.67	28.76	21.84	28.05	17.92	22.61	31.51	34.91	38.31	34.91		1.33656	6.23244	7.45e-21	1.88e-19
ENSMUSG00000040706	Agmat	55.65	56.23	62.63	58.17	121.53	110.93	186.65	139.7	64.85	73.85	68.85	69.19	109.18	124.29	143.22	125.56	90.61	68.48	67.81	75.63	161.63	159.56	166.5	162.56		1.53951	7.82191	3.29e-41	3.02e-39
ENSMUSG00000025911	Adhfe1	51.94	49.77	49.06	50.26	57.13	62.45	31.07	50.22	50.29	57.97	58.31	55.53	75.67	67.63	44.41	62.57	35.31	27.99	28.56	30.62	73.61	61.46	75.41	70.16		0.697075	7.02052	4.32e-12	5.05e-11
ENSMUSG00000035637	Grhpr	91.17	81.68	68.72	80.52	158.24	122.49	173.54	151.42	100.84	120.11	116.8	112.58	146.3	220.4	288.96	218.55	184.01	105.36	84.17	124.52	296.94	256.85	257	270.26		1.25643	8.44839	1.1e-29	5.17e-28
ENSMUSG00000010064	Slc38a3	602.21	460.63	570.16	544.34	1463.45	1358.37	688.84	1170.22	575.51	715.57	522.18	604.42	951.2	1074.75	1148.75	1058.23	799.23	731.29	672.35	734.29	1744.48	1480.5	1629.71	1618.23		1.46387	10.9642	5.1e-24	1.62e-22
ENSMUSG00000010663	Fads1	149.62	148.55	115.87	138.01	208.88	238.29	119.8	188.99	158.64	142.44	162.5	154.53	157.59	167.16	154.29	159.68	114.63	105.08	66.3	95.34	180.36	203.3	206.36	196.67		0.874696	8.49386	1.29e-18	2.74e-17
ENSMUSG00000026839	Upp2	7.97	2.96	12.4	7.78	67.57	58.73	30.66	52.32	11.95	19.6	13.32	14.96	35.88	22.21	12.89	23.66	14.01	35.24	12.56	20.61	58.86	61.99	59.34	60.06		2.52103	6.26592	7.7e-19	1.65e-17
ENSMUSG00000021646	Mccc2	9.5	8.01	7.53	8.34	13.22	11.34	19.28	14.62	8.76	10.57	9.89	9.74	16.1	20.12	16.34	17.52	13.38	13.6	10.9	12.63	19.38	23.4	21.18	21.32		1.16948	4.90768	4.6e-13	5.96e-12
ENSMUSG00000024038	1500032D16Rik	44.37	47.3	44.78	45.48	46.52	40.46	51.93	46.3	40.26	46.09	45.02	43.79	51.21	56.21	54.85	54.09	47.35	39.01	51.06	45.81	54.76	51.4	54.25	53.47		0.706763	6.80339	6.81e-14	9.46e-13
ENSMUSG00000029482	Aacs	15.92	20.46	12.73	16.37	15.36	41.05	47.1	34.5	17.84	9.7	11.85	13.13	24.4	62.78	50.22	45.8	22.5	16.54	3.02	14.02	11.95	12.75	20.15	14.95		1.14845	5.58066	3.2e-08	2.47e-07
ENSMUSG00000021594	Srd5a1	14.64	12.19	10.4	12.41	30.45	28.49	20.28	26.41	15.38	17.14	15.2	15.9	76.72	90.63	83.25	83.53	34.36	27.63	11.81	24.6	117.27	111.26	107.42	111.98		2.29514	6.79306	3.61e-38	2.87e-36
ENSMUSG00000025465	Echs1	86.55	73.17	74.48	78.07	87.85	101.82	111.21	100.29	74.27	88.2	86	82.82	98.57	106.95	83.9	96.48	103.87	90.91	98.17	97.65	121.14	118.1	119.11	119.45		0.628784	7.72983	1.46e-12	1.79e-11
ENSMUSG00000025745	Hadha	79.86	71.69	69.23	73.6	76.53	69.7	75.37	73.86	84.06	84.31	81.99	83.46	70.18	90.76	70.36	77.1	56.23	55.78	54.63	55.55	85.69	70.47	86.18	80.78		0.591229	7.46459	1.31e-15	2.16e-14
ENSMUSG00000039783	Kmo	37.7	40.04	32.47	36.74	56.08	84.47	41.95	60.83	25.11	29.29	32.23	28.87	108.63	70.04	40.55	73.07	41.05	60.97	37.38	46.47	71.36	60.01	70.39	67.25		1.28519	7.06535	5.38e-21	1.37e-19
ENSMUSG00000033308	Dpyd	21.77	20.99	20.93	21.23	44.9	75.97	54.69	58.52	24.43	28.15	27.1	26.56	69.46	47.68	34.95	50.7	24.56	37.57	25.01	29.05	37.79	41.67	43.84	41.1		1.16512	6.72571	2.16e-17	4.07e-16
ENSMUSG00000042010	Acacb	10.44	11.15	5.8	9.13	9.75	8.35	17.05	11.72	14.52	9.84	12.23	12.2	16.45	19.97	13.05	16.49	5.44	5.55	2.94	4.64	14.19	14.03	13.11	13.78		1.16454	4.76236	9.99e-12	1.12e-10
ENSMUSG00000030737	Slco2b1	28.58	28.75	24.55	27.29	46.56	44.47	28.54	39.86	28.04	28.43	29.27	28.58	49.64	49.57	43.16	47.46	6.86	5.96	3.31	5.38	59.29	43.03	49.29	50.54		1.18723	6.46102	2.63e-17	4.93e-16
ENSMUSG00000042289	Hsd3b7	95.87	109.41	96.84	100.71	201.72	263.26	197.46	220.81	125.82	128.65	121.05	125.17	361.09	339.33	321.16	340.53	75.44	48.01	52.62	58.69	219.15	210.22	256.58	228.65		1.55939	8.93824	5e-37	3.72e-35
ENSMUSG00000019558	Slc6a8	11.21	10.42	12.09	11.24	1.76	0.99	2.74	1.83	19.36	17.02	16.04	17.47	1.66	2.86	3.72	2.75	14.24	13.14	11.6	13	2.1	1.85	2	1.98		-2.47733	4.24521	2.38e-26	8.95e-25
ENSMUSG00000033427	Upb1	53.04	48.92	59.68	53.88	82	78.54	56.95	72.5	38.46	51.08	44.59	44.71	69.57	82.21	79.14	76.97	82.52	73.93	66.89	74.45	115.78	94.55	106.26	105.53		1.06237	7.22009	1.73e-14	2.56e-13
ENSMUSG00000026170	Cyp27a1	150.44	116.89	150.52	139.28	208.07	195.87	185.43	196.46	139.88	152.51	139.51	143.96	324.98	401.65	433.04	386.56	89.81	97.31	60.1	82.4	207.71	195.24	219.16	207.37		1.3917	8.96909	9.91e-40	8.55e-38
ENSMUSG00000021238	Aldh6a1	85.58	80.14	74.54	80.09	115.14	161.08	155.49	143.9	60.79	80.08	71.46	70.78	146.8	127.34	111.44	128.53	55.39	87.81	57.03	66.74	100.96	91.69	95.38	96.01		0.849801	7.81563	1.57e-13	2.12e-12
ENSMUSG00000036083	Slc17a3	7.97	10.99	7.17	8.71	11.9	16.6	7.41	11.97	4.06	5.16	4.28	4.5	17.72	10.42	6.99	11.71	2.65	1.78	1.99	2.14	4.38	4.53	5.06	4.66		1.12775	4.44067	4.58e-08	3.47e-07
ENSMUSG00000073424	Cyp4f15	36.77	25.32	38.67	33.59	63.71	70.24	42.3	58.75	26.98	37.47	29.43	31.29	62.56	61.94	62.76	62.42	66.51	69.4	47.46	61.12	74.84	74.95	77.85	75.88		1.12496	6.91464	1.38e-15	2.26e-14
ENSMUSG00000000673	Haao	138.75	128.49	122.6	129.95	350.82	288.02	291.46	310.1	141.79	168.55	137.6	149.31	333.96	440.83	410.76	395.18	203.01	100.25	136.6	146.62	344.78	341.46	361.87	349.37		1.79557	9.34766	2.51e-82	1.42e-79
ENSMUSG00000025403	Shmt2	126.01	95.45	112.61	111.36	104.37	93.46	80.04	92.63	116.54	121.98	105.79	114.77	127.7	164.12	180.87	157.56	106	66.52	70.94	81.15	258.7	217.68	198.9	225.09		0.88123	8.10126	1.46e-16	2.62e-15
ENSMUSG00000021048	Mthfd1	29.56	19.65	25.41	24.87	33.99	34.5	42.31	36.93	24.21	25.63	25.54	25.13	39.1	39.63	39.92	39.55	30.68	29.78	24.24	28.23	40.73	36.9	38.71	38.78		0.981769	6.23822	1.97e-20	4.89e-19
ENSMUSG00000023262	Acy1	19.06	15.23	16.77	17.02	26.26	21.85	23.07	23.73	12.29	12.81	10.05	11.72	14.18	16.75	15.57	15.5	14.72	8.89	11.7	11.77	20.69	20.5	18.13	19.78		1.03415	5.01449	1.42e-09	1.26e-08
ENSMUSG00000024026	Glo1	93.73	87.37	95.81	92.3	119.26	204.13	144.05	155.81	15.33	23.35	18.06	18.91	60.24	58.69	39.05	52.66	24.59	20.37	21.98	22.32	45.22	43.71	57.65	48.86		1.37432	7.24132	1.41e-09	1.25e-08
ENSMUSG00000025534	Gusb	18.81	18.3	19.87	18.99	4.66	5.21	9.41	6.43	23.33	19.57	25.41	22.77	6.63	5.73	8.73	7.03	12.54	15.03	9.62	12.4	8.08	7.77	6.66	7.51		-1.26957	4.77368	3.5e-13	4.57e-12
ENSMUSG00000033059	Pygb	13.54	12	12.39	12.65	1.36	0.94	5.09	2.46	17.22	14.58	17.29	16.36	0.89	1.8	1.32	1.34	3.05	3.19	1.55	2.6	0.56	0.49	0.64	0.56		-3.04394	3.8121	4.26e-23	1.27e-21
ENSMUSG00000021069	Pygl	54.97	55.78	45.04	51.93	53.39	50.54	49.72	51.22	52.23	46.49	60.18	52.97	96.78	89.46	83.46	89.9	43.71	31.71	35	36.81	133.96	127.36	128.22	129.85		0.918583	7.40914	2.51e-15	4e-14
ENSMUSG00000028961	Pgd	164.96	180.76	123.91	156.54	20.44	15.32	19.73	18.5	162.17	131.43	132.85	142.15	23.55	30.31	23.19	25.69	49.21	43.46	32.09	41.59	22.99	21.97	27.32	24.09		-1.97495	7.18129	3.59e-38	2.87e-36
ENSMUSG00000036751	Cox6b1	357.05	369.91	387.36	371.44	324.59	256.19	555.22	378.67	330.66	369.84	363.69	354.73	366.77	416.84	359.18	380.93	395.81	305.49	306.49	335.93	389.01	333.95	390.63	371.2		0.597711	9.6732	5.05e-11	5.26e-10
ENSMUSG00000015806	Qdpr	91.84	86.36	80.6	86.27	167.92	228.8	206.23	200.98	92.62	104.22	100.35	99.06	226.91	196.08	158.84	193.94	64.5	49.04	55.53	56.36	105.82	110.91	125.12	113.95		1.40662	8.46283	3.57e-28	1.51e-26
ENSMUSG00000032047	Acat1	36.41	37.29	33.88	35.86	83.16	107.67	106.84	99.22	38.9	45.67	43.3	42.62	101.59	95.31	63.71	86.87	19.8	19.29	20.59	19.9	46.45	42.8	49.85	46.37		1.43577	7.31264	9.69e-21	2.44e-19
ENSMUSG00000053644	Aldh7a1	102.08	88.34	87.64	92.68	138.71	127.45	161.86	142.67	124.81	139.27	136.77	133.61	157.16	209.54	199.91	188.87	126.95	105.52	102.74	111.74	218.69	203.76	194.88	205.77		0.973203	8.30837	2.62e-31	1.34e-29
ENSMUSG00000004610	Etfb	125.63	111.21	120.43	119.09	168.16	143.65	256.99	189.6	124.82	155.52	136.92	139.09	171.9	238.99	264.64	225.18	185.04	129.81	132.64	149.16	221.91	196.56	210.58	209.68		1.16942	8.72722	2.33e-40	2.03e-38
ENSMUSG00000032314	Etfa	13.47	14.36	12.1	13.31	19.65	27.03	22	22.89	15.93	13.45	15.39	14.92	27.84	19.35	18.39	21.86	16.69	12.72	17.96	15.79	15	22.42	18.34	18.58		0.784729	5.6456	1.34e-08	1.08e-07
ENSMUSG00000040918	Slc19a2	21.53	19.99	18.05	19.86	31.57	43.8	38.14	37.84	28.64	25.02	26.37	26.67	52.1	42.68	60.85	51.88	9.88	14.66	15.39	13.31	30.21	25.18	27.17	27.52		1.17246	6.2105	4.68e-19	1.02e-17
ENSMUSG00000033533	Acsm1	55.44	51.22	49.57	52.08	76.25	86.98	54.4	72.54	49.82	64.55	56.33	56.9	96.87	88.27	58.24	81.12	29.41	25.62	22.51	25.85	175.8	125.68	174.03	158.5		1.3221	7.6889	1.15e-21	3.07e-20
ENSMUSG00000009614	Sardh	70.68	49.82	51.02	57.17	120.82	111.5	207.63	146.65	59.38	81.72	62.35	67.81	161.48	218.7	222.73	200.97	228.53	206.41	177.48	204.14	413.25	343.37	336.37	364.33		1.55471	8.57815	4.33e-14	6.09e-13
ENSMUSG00000019989	Enpp3	4.84	3.15	3.34	3.78	11.53	13.03	12.77	12.44	5.37	8.6	8.89	7.62	19.5	14.33	12.26	15.36	3.99	6.08	3.45	4.51	2.66	3.58	4.59	3.61		1.21069	4.82089	6.77e-08	5.03e-07
ENSMUSG00000049858	Suox	40.17	36.57	33.19	36.64	75.49	80.44	79.88	78.6	28.53	32.37	28.71	29.87	82.49	89.89	61.38	77.92	60.33	46.84	37.74	48.3	113.3	90.99	112.59	105.62		1.4441	7.15552	4.38e-39	3.64e-37
ENSMUSG00000028737	Aldh4a1	115.95	91.48	93.82	100.41	132.5	124.29	179.3	145.36	114.37	112.94	114.42	113.91	111.66	152.62	127.81	130.69	77.09	54.85	44.24	58.72	135.79	125.11	127.11	129.34		1.0247	8.01874	2.65e-26	9.78e-25
ENSMUSG00000038178	Slc43a2	13.13	15.15	11.84	13.37	1.77	1.55	2.08	1.8	20.87	14.23	19.79	18.3	2.17	1.33	1.7	1.73	17.95	20.01	10	15.99	2.99	3.06	1.93	2.66		-2.81801	4.28804	2.87e-31	1.46e-29
ENSMUSG00000044005	Gls2	52.29	32.52	39.97	41.6	113.83	121.9	92.71	109.48	59.39	131.76	74.73	88.63	160	185.16	188.94	178.03	137.82	118.88	130.05	128.92	208.35	203.62	203.11	205.02		1.32733	8.17291	1.84e-15	2.98e-14
ENSMUSG00000048217	Nags	30.67	20.3	27.95	26.31	27.68	22.93	50.46	33.69	28.76	25.69	24.79	26.41	34.31	58.37	90.03	60.9	59.8	47.21	28.89	45.3	47.58	55.97	53.29	52.28		0.908833	6.3463	2.03e-08	1.61e-07
ENSMUSG00000035891	Cerk	4.31	4.55	5.13	4.66	1.17	0.8	2.3	1.43	10.06	7.43	10.2	9.23	1.5	1.54	2.12	1.72	9.09	9.73	6.57	8.46	0.59	0.58	0.39	0.52		-2.6267	3.37449	5.21e-17	9.58e-16
ENSMUSG00000059734	Ndufs8	75.22	68.27	73.14	72.21	86.33	79.17	110.75	92.08	87.57	91.21	94.42	91.07	86.26	131.95	153.8	124	107.04	81.47	84.72	91.08	123.8	109.05	104.4	112.42		0.806205	7.83497	2.18e-20	5.34e-19
ENSMUSG00000013593	Ndufs2	107.24	97.97	100.44	101.88	99.64	89.26	130.94	106.61	110.85	131.11	115.08	119.02	111	133.23	135.17	126.46	109.41	109.39	91.41	103.4	124.58	112.47	122.91	119.99		0.523846	8.02156	2.29e-14	3.34e-13
ENSMUSG00000018770	Atp5g3	341.36	279.47	289.64	303.49	375.15	318.67	310.04	334.62	338.51	341.96	310.53	330.34	325.1	566.7	665.12	518.97	436.29	233.25	385.28	351.61	277.76	409.03	353.39	346.73		0.674012	9.8058	6.16e-12	7.1e-11
ENSMUSG00000028469	Npr2	2.17	2.02	2.49	2.23	9.62	10.96	7.35	9.31	5.52	4.67	3.57	4.59	20.32	23.1	32.99	25.47	2.73	2.7	5.15	3.53	24.46	20.01	20.54	21.67		2.105	4.8258	4.67e-29	2.09e-27
ENSMUSG00000037306	Man1c1	3.72	2.66	4.84	3.74	0.98	0.46	1.35	0.93	5.58	3.8	5.15	4.85	0.65	0.81	2.36	1.27	6.9	5.75	4.13	5.59	1.06	1.53	0.97	1.19		-2.13174	2.61177	1.26e-08	1.02e-07
ENSMUSG00000046959	Slc26a1	77.87	71.47	62.56	70.63	96.62	99.43	108.35	101.46	84.55	92.88	91.47	89.63	96.36	100.65	110.55	102.52	65.37	55.59	27.53	49.49	156.43	135.61	160.88	150.97		0.824718	7.71401	1.45e-16	2.6e-15
ENSMUSG00000030244	Gys2	28.21	25.6	29.56	27.79	28.67	34.39	19.88	27.64	31.34	41.44	33.41	35.4	36.96	28.24	19.49	28.23	14.88	28.3	15.23	19.47	44.34	34.46	36.12	38.31		0.770665	6.21193	6.87e-08	5.09e-07
ENSMUSG00000040907	Atp1a3	2.37	5.24	3.25	3.62	0.24	0.35	0.01	0.2	3.87	3.09	2.39	3.12	0.06	0.07	0.12	0.08	9.92	6.42	4.35	6.89	0.26	0.24	0.33	0.28		-4.35005	2.14359	5.26e-13	6.77e-12
ENSMUSG00000032849	Abcc4	55.53	64.68	48.13	56.11	0.4	0.43	0.59	0.47	23.69	20.85	18.98	21.17	0.9	1	0.72	0.88	3.26	3.84	3.86	3.65	0.09	0.21	0.1	0.13		-5.25928	4.74823	1.94e-36	1.33e-34
ENSMUSG00000028238	Atp6v0d2	5.97	7.29	11.52	8.26	3.29	3.77	4.85	3.97	8.34	8.6	9.84	8.93	0.44	0.17	0.63	0.41	4.55	10.26	2.16	5.66	0.11	0	0	0.04		-2.73561	3.74919	1.75e-19	3.91e-18
ENSMUSG00000034456	Uroc1	107.29	90.82	84.36	94.15	165.69	133.1	108.18	135.66	73.6	104.46	75.85	84.64	135.91	135.45	108.85	126.74	206.34	144.01	151.15	167.17	185.66	181.8	189.97	185.81		0.911585	8.26024	3.88e-10	3.67e-09
ENSMUSG00000071711	Mpst	32.24	18.31	23.13	24.56	51.22	25.47	108.25	61.65	33.88	33.98	33.35	33.74	44.04	124.11	215.1	127.75	56.6	26.17	40.55	41.11	244.73	276.39	205.76	242.29		2.31076	7.17697	1.95e-16	3.44e-15
ENSMUSG00000057880	Abat	49.06	43.14	41.55	44.58	75.71	99.31	42.38	72.47	32.5	52.62	42.52	42.54	110.03	97.75	76.99	94.92	48.17	44.46	38.97	43.86	82.97	69.95	75.01	75.98		1.14579	7.25072	2.36e-22	6.61e-21
ENSMUSG00000003809	Gcdh	56.62	41.26	45.56	47.81	83.36	80.28	156.45	106.7	45.67	57.3	49.85	50.94	104.28	127.86	127.46	119.86	98.89	82.93	80.8	87.54	195.28	211.56	180.2	195.68		1.47593	7.85511	4.17e-31	2.08e-29
ENSMUSG00000040675	Mthfd1l	3.14	2.03	2.44	2.54	0.26	0.18	0.06	0.17	2.52	3.03	2.59	2.71	0.08	0.06	0.02	0.05	1.65	1.51	1.87	1.67	0.03	0.03	0.09	0.05		-4.24647	1.24367	1.38e-07	9.78e-07
ENSMUSG00000020901	Pik3r5	2.7	2.92	4.33	3.32	0.58	0.11	0.41	0.37	3.7	3.73	3.22	3.55	0.12	0.34	0.21	0.23	2.69	2.81	1.99	2.5	0.22	0.14	0.04	0.13		-3.56213	1.97734	2.49e-10	2.41e-09
ENSMUSG00000021606	Ndufs6	69.46	53.05	57.07	59.86	41.09	45.23	122.79	69.7	50.57	59.81	51.44	53.94	55.8	91.19	78.24	75.08	60.36	42.68	58.61	53.88	66.3	62.43	66.81	65.18		0.785105	7.39265	6.03e-11	6.23e-10
ENSMUSG00000032607	Amt	10.08	10.95	8.93	9.99	22.84	17.64	50.11	30.2	10.39	11.55	14.55	12.16	18.68	18.3	9.85	15.61	6.72	5.38	6.47	6.19	21.33	18.53	20.08	19.98		1.52568	5.34103	1.03e-19	2.37e-18
ENSMUSG00000042808	Gpx2	8.16	6.72	6.58	7.15	2.35	0	0	0.78	11.63	11.39	7.48	10.17	0.09	0.1	0	0.06	0.71	1.19	0.04	0.65	0.07	0	0	0.02		-4.12603	3.28427	1.09e-20	2.72e-19
ENSMUSG00000018339	Gpx3	44.27	42.52	78.75	55.18	5.72	6.96	12.73	8.47	101.33	101.32	91.42	98.03	6.94	7.76	10.44	8.38	153.42	177.32	136.6	155.78	8.84	8.38	6.85	8.02		-3.33955	6.89005	2.26e-58	5.54e-56
ENSMUSG00000049091	Sephs2	187.98	127.01	153.85	156.28	272.18	307.27	412.01	330.49	155.92	177.44	166.68	166.68	341.13	334.19	416.27	363.86	202.5	249.6	159.97	204.03	363.83	374.08	352.7	363.54		1.3723	9.18896	1.68e-37	1.29e-35
ENSMUSG00000020250	Txnrd1	81.07	88.81	61.21	77.03	17.85	21.02	19.51	19.46	64.46	59.13	57.62	60.4	29.4	31.44	24.06	28.3	40.15	38.44	36.86	38.49	29.86	24.9	27.57	27.44		-0.902384	6.73699	4.68e-16	8e-15
