# Supplementary material for: Comparative Analysis and Modeling of the Severity of Steatohepatitis in DDC-Treated Mouse Strains
Source: PLoS One. 2014 Oct 27;9(10):e111006. doi: 10.1371/journal.pone.0111006 (PMC4210132; doi:10.1371/journal.pone.0111006)
Supplement: Table S8 — Pathway over-representation analysis based on suppl. Table S7 using ConsensusPathDB. (XLS) [file pone.0111006.s008.xls]

## Sheet: Table S8
p-value	q-value	pathway	source	members_input_overlap	overlap_geneids	size	effective_size
4.0918e-96	9.00196e-95	Metabolic pathways - Mus musculus (mouse)	KEGG	ENSMUSG00000021665; ENSMUSG00000023262; ENSMUSG00000000673; ENSMUSG00000063730; ENSMUSG00000074064; ENSMUSG00000029455; ENSMUSG00000029201; ENSMUSG00000042289; ENSMUSG00000025465; ENSMUSG00000027605; ENSMUSG00000018796; ENSMUSG00000039450; ENSMUSG00000000399; ENSMUSG00000022244; ENSMUSG00000018770; ENSMUSG00000052738; ENSMUSG00000025260; ENSMUSG00000015027; ENSMUSG00000028238; ENSMUSG00000031278;…	110006; 14854; 67689; 13086; 270076; 66904; 67916; 56451; 68671; 64705; 100705; 56752; 74241; 216456; 19193; 109652; 270685; 12846; 217214; 11611; 230815; 66046; 11946; 11947; 22235; 17449; 93747; 73166; 26876; 67273; 99586; 11532; 246221; 13117; 101502; 15211; 11409; 27226; 15445; 228033; 11656; 20768; 17161; 20773; 12408; 15360; 20280; 110391; 76654; 15212; 22275; 104086; 20425; 16548; 11886; 7…	1212	1207
7.19796e-22	7.91775e-21	Oxidative phosphorylation - Mus musculus (mouse)	KEGG	ENSMUSG00000033938; ENSMUSG00000021577; ENSMUSG00000059734; ENSMUSG00000038462; ENSMUSG00000041697; ENSMUSG00000036199; ENSMUSG00000022890; ENSMUSG00000036751; ENSMUSG00000022551; ENSMUSG00000025651; ENSMUSG00000009863; ENSMUSG00000026260; ENSMUSG00000025204; ENSMUSG00000024038; ENSMUSG00000000399; ENSMUSG00000037916; ENSMUSG00000018770; ENSMUSG00000021606; ENSMUSG00000025428; ENSMUSG00000028238;…	67273; 110323; 67680; 631040; 67264; 17995; 407785; 22273; 225887; 12857; 66091; 78330; 11957; 67130; 66945; 66046; 11946; 11947; 242341; 12861; 11974; 226646; 66694; 27060; 66052; 67184; 66218; 66445; 54405; 75406; 66916; 623286; 228033; 11966; 66108; 68342	148	148
8.57112e-18	6.28549e-17	Parkinson,s disease - Mus musculus (mouse)	KEGG	ENSMUSG00000033938; ENSMUSG00000021577; ENSMUSG00000059734; ENSMUSG00000038462; ENSMUSG00000041697; ENSMUSG00000036199; ENSMUSG00000022890; ENSMUSG00000036751; ENSMUSG00000022551; ENSMUSG00000025651; ENSMUSG00000009863; ENSMUSG00000026260; ENSMUSG00000025204; ENSMUSG00000024038; ENSMUSG00000000399; ENSMUSG00000037916; ENSMUSG00000018770; ENSMUSG00000021606; ENSMUSG00000025428; ENSMUSG00000058076;…	67273; 110323; 67680; 631040; 67264; 17995; 407785; 22273; 225887; 12857; 66091; 78330; 11957; 66945; 66046; 11946; 11947; 12861; 226646; 67130; 66694; 66052; 67184; 66218; 66445; 54405; 75406; 66916; 623286; 228033; 66108; 68342	149	149
2.46359e-16	1.35498e-15	Alzheimer,s disease - Mus musculus (mouse)	KEGG	ENSMUSG00000033938; ENSMUSG00000021577; ENSMUSG00000059734; ENSMUSG00000038462; ENSMUSG00000041697; ENSMUSG00000036199; ENSMUSG00000022890; ENSMUSG00000036751; ENSMUSG00000015568; ENSMUSG00000022551; ENSMUSG00000025651; ENSMUSG00000009863; ENSMUSG00000026260; ENSMUSG00000025204; ENSMUSG00000024038; ENSMUSG00000000399; ENSMUSG00000037916; ENSMUSG00000018770; ENSMUSG00000021606; ENSMUSG00000025428;…	67273; 110323; 67680; 631040; 67264; 407785; 17995; 22273; 225887; 15108; 66091; 11957; 16956; 66945; 66046; 11946; 11947; 12861; 226646; 67130; 66694; 66052; 67184; 66218; 66445; 12857; 54405; 75406; 66916; 623286; 228033; 78330; 68342; 66108	189	189
4.88076e-16	2.14754e-15	Valine, leucine and isoleucine degradation - Mus musculus (mouse)	KEGG	ENSMUSG00000028672; ENSMUSG00000026687; ENSMUSG00000025745; ENSMUSG00000029776; ENSMUSG00000053644; ENSMUSG00000029545; ENSMUSG00000025465; ENSMUSG00000000340; ENSMUSG00000027875; ENSMUSG00000021238; ENSMUSG00000027332; ENSMUSG00000057880; ENSMUSG00000060376; ENSMUSG00000029455; ENSMUSG00000030861; ENSMUSG00000032527; ENSMUSG00000032047; ENSMUSG00000021646; ENSMUSG00000025260	58875; 56752; 66904; 11409; 15108; 78038; 12039; 93747; 66885; 11669; 110446; 104776; 97212; 56357; 268860; 15356; 110695; 13171; 15360	50	50
1.07365e-15	3.9367e-15	Huntington,s disease - Mus musculus (mouse)	KEGG	ENSMUSG00000033938; ENSMUSG00000021577; ENSMUSG00000059734; ENSMUSG00000038462; ENSMUSG00000022982; ENSMUSG00000041697; ENSMUSG00000036199; ENSMUSG00000022890; ENSMUSG00000036751; ENSMUSG00000022551; ENSMUSG00000025651; ENSMUSG00000009863; ENSMUSG00000026260; ENSMUSG00000025204; ENSMUSG00000006818; ENSMUSG00000024038; ENSMUSG00000000399; ENSMUSG00000037916; ENSMUSG00000018770; ENSMUSG00000021606;…	67273; 110323; 67680; 631040; 67264; 407785; 17995; 22273; 225887; 12857; 66091; 78330; 11957; 66945; 66046; 11946; 11947; 12861; 226646; 67130; 66694; 20656; 66052; 20655; 66218; 66445; 54405; 75406; 66916; 67184; 623286; 228033; 66108; 68342	198	198
1.04766e-13	3.29263e-13	Fatty acid metabolism - Mus musculus (mouse)	KEGG	ENSMUSG00000028607; ENSMUSG00000026687; ENSMUSG00000037797; ENSMUSG00000053644; ENSMUSG00000031278; ENSMUSG00000003809; ENSMUSG00000029545; ENSMUSG00000025465; ENSMUSG00000024132; ENSMUSG00000066072; ENSMUSG00000028138; ENSMUSG00000029455; ENSMUSG00000030861; ENSMUSG00000032047; ENSMUSG00000020777; ENSMUSG00000018796; ENSMUSG00000025745	56752; 12896; 11669; 93747; 66885; 11409; 50790; 110446; 270076; 97212; 26876; 14081; 110695; 11430; 11532; 13117; 13177	49	49
2.81059e-12	7.72911e-12	Tryptophan metabolism - Mus musculus (mouse)	KEGG	ENSMUSG00000026687; ENSMUSG00000057228; ENSMUSG00000000673; ENSMUSG00000027187; ENSMUSG00000053644; ENSMUSG00000003809; ENSMUSG00000025465; ENSMUSG00000003477; ENSMUSG00000039648; ENSMUSG00000025037; ENSMUSG00000026866; ENSMUSG00000032047; ENSMUSG00000025745; ENSMUSG00000039783; ENSMUSG00000029455	70266; 56752; 17161; 21743; 107766; 70789; 11669; 110446; 12359; 270076; 23923; 97212; 98256; 110695; 93747	44	43
8.49078e-12	2.07552e-11	Propanoate metabolism - Mus musculus (mouse)	KEGG	ENSMUSG00000026687; ENSMUSG00000042010; ENSMUSG00000053644; ENSMUSG00000025465; ENSMUSG00000057880; ENSMUSG00000021238; ENSMUSG00000027605; ENSMUSG00000074064; ENSMUSG00000029455; ENSMUSG00000032527; ENSMUSG00000032047; ENSMUSG00000052738; ENSMUSG00000025745	56752; 60525; 66904; 93747; 11669; 110446; 104776; 97212; 268860; 110695; 56690; 56451; 100705	33	32
9.72995e-12	2.14059e-11	Glycine, serine and threonine metabolism - Mus musculus (mouse)	KEGG	ENSMUSG00000024039; ENSMUSG00000032607; ENSMUSG00000026272; ENSMUSG00000053644; ENSMUSG00000020534; ENSMUSG00000042102; ENSMUSG00000017453; ENSMUSG00000006378; ENSMUSG00000035637; ENSMUSG00000025037; ENSMUSG00000025270; ENSMUSG00000025403; ENSMUSG00000009614; ENSMUSG00000020150	20425; 17161; 74129; 14431; 110695; 192166; 19193; 76238; 434437; 26912; 108037; 12411; 11611; 11656	39	39
1.69245e-11	3.3849e-11	Arginine and proline metabolism - Mus musculus (mouse)	KEGG	ENSMUSG00000028737; ENSMUSG00000026687; ENSMUSG00000040706; ENSMUSG00000026473; ENSMUSG00000044005; ENSMUSG00000029455; ENSMUSG00000023262; ENSMUSG00000053644; ENSMUSG00000030934; ENSMUSG00000025283; ENSMUSG00000025037; ENSMUSG00000003526; ENSMUSG00000036892; ENSMUSG00000048217; ENSMUSG00000020150; ENSMUSG00000022571	56752; 17161; 56189; 75986; 14431; 66194; 11669; 18242; 216456; 109652; 14645; 110695; 212647; 20229; 19125; 217214	57	56
6.88019e-11	1.26137e-10	beta-Alanine metabolism - Mus musculus (mouse)	KEGG	ENSMUSG00000026687; ENSMUSG00000033308; ENSMUSG00000053644; ENSMUSG00000024885; ENSMUSG00000025465; ENSMUSG00000021238; ENSMUSG00000057880; ENSMUSG00000074064; ENSMUSG00000029455; ENSMUSG00000033427; ENSMUSG00000022304; ENSMUSG00000025745	56752; 67689; 103149; 93747; 11669; 104776; 97212; 99586; 268860; 110695; 56690; 64705	30	30
5.26094e-10	8.90313e-10	Peroxisome - Mus musculus (mouse)	KEGG	ENSMUSG00000028672; ENSMUSG00000026664; ENSMUSG00000074064; ENSMUSG00000053898; ENSMUSG00000024507; ENSMUSG00000027187; ENSMUSG00000031278; ENSMUSG00000026272; ENSMUSG00000006818; ENSMUSG00000022244; ENSMUSG00000020777; ENSMUSG00000018796; ENSMUSG00000027261; ENSMUSG00000027359; ENSMUSG00000022982; ENSMUSG00000017453; ENSMUSG00000028603	20656; 20655; 26458; 16922; 50790; 12359; 17117; 15488; 56690; 19193; 15356; 51798; 20280; 15112; 14081; 11611; 11430	79	79
6.16343e-09	9.68539e-09	Pyruvate metabolism - Mus musculus (mouse)	KEGG	ENSMUSG00000026687; ENSMUSG00000035637; ENSMUSG00000042010; ENSMUSG00000053644; ENSMUSG00000027605; ENSMUSG00000031958; ENSMUSG00000020321; ENSMUSG00000024158; ENSMUSG00000029455; ENSMUSG00000032047; ENSMUSG00000024026; ENSMUSG00000032294	14651; 56752; 60525; 109801; 11669; 110446; 17449; 76238; 110695; 18746; 52815; 100705	43	42
7.9891e-07	1.17173e-06	Glycolysis / Gluconeogenesis - Mus musculus (mouse)	KEGG	ENSMUSG00000025791; ENSMUSG00000026687; ENSMUSG00000037797; ENSMUSG00000053644; ENSMUSG00000024885; ENSMUSG00000029171; ENSMUSG00000069805; ENSMUSG00000027605; ENSMUSG00000028138; ENSMUSG00000029455; ENSMUSG00000032294; ENSMUSG00000030695	67689; 56752; 110695; 11669; 26876; 72157; 66681; 60525; 14121; 11674; 18746; 11532	64	63
1.14733e-06	1.57758e-06	Glycerolipid metabolism - Mus musculus (mouse)	KEGG	ENSMUSG00000026687; ENSMUSG00000032207; ENSMUSG00000053644; ENSMUSG00000052151; ENSMUSG00000033174; ENSMUSG00000026922; ENSMUSG00000029455; ENSMUSG00000028517; ENSMUSG00000015568; ENSMUSG00000024978; ENSMUSG00000030747	15450; 56752; 67800; 14732; 11669; 50784; 67512; 23945; 16956; 67916; 110695	54	54
1.24447e-05	1.61049e-05	PPAR signaling pathway - Mus musculus (mouse)	KEGG	ENSMUSG00000028607; ENSMUSG00000050445; ENSMUSG00000028603; ENSMUSG00000066072; ENSMUSG00000031278; ENSMUSG00000027875; ENSMUSG00000020777; ENSMUSG00000026170; ENSMUSG00000030382; ENSMUSG00000015568; ENSMUSG00000027359; ENSMUSG00000018796	12896; 26458; 20280; 13124; 14081; 16956; 50790; 26459; 104086; 13117; 11430; 15360	81	81
3.69653e-05	4.51798e-05	Metabolism of xenobiotics by cytochrome P450 - Mus musculus (mouse)	KEGG	ENSMUSG00000025479; ENSMUSG00000016194; ENSMUSG00000024885; ENSMUSG00000040562; ENSMUSG00000037797; ENSMUSG00000074254; ENSMUSG00000028138; ENSMUSG00000026688; ENSMUSG00000035836; ENSMUSG00000025002; ENSMUSG00000052974; ENSMUSG00000051483	67689; 12408; 13086; 66447; 72082; 71773; 15483; 26876; 11532; 13106; 13107; 14863	90	90
0.000103248	0.000119551	Bile secretion - Mus musculus (mouse)	KEGG	ENSMUSG00000021135; ENSMUSG00000027562; ENSMUSG00000032204; ENSMUSG00000040907; ENSMUSG00000031659; ENSMUSG00000023829; ENSMUSG00000030382; ENSMUSG00000033161; ENSMUSG00000032849; ENSMUSG00000027048	239273; 64008; 12349; 27413; 26459; 20493; 232975; 20517; 11513; 11928	71	71
0.000255885	0.000281474	Arachidonic acid metabolism - Mus musculus (mouse)	KEGG	ENSMUSG00000042808; ENSMUSG00000066072; ENSMUSG00000025479; ENSMUSG00000024292; ENSMUSG00000018339; ENSMUSG00000003484; ENSMUSG00000029925; ENSMUSG00000017969; ENSMUSG00000025002; ENSMUSG00000073424; ENSMUSG00000051483	14776; 12408; 14778; 64385; 13117; 72082; 19223; 13106; 21391; 72054; 106648	94	94
0.000561827	0.00058858	Drug metabolism - cytochrome P450 - Mus musculus (mouse)	KEGG	ENSMUSG00000025479; ENSMUSG00000074254; ENSMUSG00000037797; ENSMUSG00000024885; ENSMUSG00000040562; ENSMUSG00000026688; ENSMUSG00000028138; ENSMUSG00000025037; ENSMUSG00000035836; ENSMUSG00000025002	67689; 17161; 13086; 66447; 72082; 71773; 26876; 11532; 13106; 14863	87	87
