# Supplementary material for: Comparative Analysis and Modeling of the Severity of Steatohepatitis in DDC-Treated Mouse Strains
Source: PLoS One. 2014 Oct 27;9(10):e111006. doi: 10.1371/journal.pone.0111006 (PMC4210132; doi:10.1371/journal.pone.0111006)
Supplement: Table S9 — Pathway over-representation analysis based on metabolic profiles using ConsensusPathDB. (XLS) [file pone.0111006.s009.xls]

## Sheet: Table S9
Pathway	Source	Number of overlapped compounds	members_input_overlap	size	P-value	Q-value
Alanine_ aspartate and glutamate metabolism - Homo sapiens (human)	KEGG	7	C00064;C00152;C00025;C00026;C00049;C00042;C00122	24 (24)	6.21e-13	4.3e-10
GABAergic synapse - Homo sapiens (human)	KEGG	5	C00064;C00042;C00025;C00026;C00575	9 (9)	4.18e-11	1.51e-08
Arginine and proline metabolism - Homo sapiens (human)	KEGG	7	C00064;C00077;C00062;C00025;C00049;C00327;C00122	90 (90)	1.2e-08	1.25e-06
Protein digestion and absorption - Homo sapiens (human)	KEGG	5	C00064;C00152;C00049;C00025;C00062	47 (47)	4.71e-07	2.86e-05
Aminoacyl-tRNA biosynthesis - Homo sapiens (human)	KEGG	5	C00064;C00152;C00049;C00025;C00062	53 (53)	8.7e-07	5.01e-05
Glutamatergic synapse - Homo sapiens (human)	KEGG	3	C00064;C00025;C00575	8 (8)	2.29e-06	0.000119
D-Glutamine and D-glutamate metabolism - Homo sapiens (human)	KEGG	3	C00064;C00025;C00026	12 (12)	8.92e-06	0.000347
Butanoate metabolism - Homo sapiens (human)	KEGG	4	C00042;C00025;C00026;C00122	40 (40)	1.04e-05	0.000394
Serotonergic synapse - Homo sapiens (human)	KEGG	4	C05966;C05356;C00696;C00575	42 (42)	1.27e-05	0.000466
ABC transporters - Homo sapiens (human)	KEGG	5	C00064;C00077;C00049;C00025;C00062	102 (102)	2.28e-05	0.000788
Proximal tubule bicarbonate reclamation - Homo sapiens (human)	KEGG	3	C00064;C00025;C00026	17 (17)	2.73e-05	0.000933
Citrate cycle (TCA cycle) - Homo sapiens (human)	KEGG	3	C00042;C00026;C00122	20 (20)	4.54e-05	0.00144
Glyoxylate and dicarboxylate metabolism - Homo sapiens (human)	KEGG	4	C00042;C00064;C00025;C00026	58 (58)	4.63e-05	0.00146
Arachidonic acid metabolism - Homo sapiens (human)	KEGG	4	C05966;C05356;C00696;C04742	75 (75)	0.000128	0.00311
Chagas disease (American trypanosomiasis) - Homo sapiens (human)	KEGG	2	C00062;C00575	7 (7)	0.000267	0.00534
Long-term potentiation - Homo sapiens (human)	KEGG	2	C00025;C00575	7 (7)	0.000267	0.00534
Cocaine addiction - Homo sapiens (human)	KEGG	2	C00025;C00575	8 (8)	0.000355	0.00661
Metabolic pathways - Homo sapiens (human)	KEGG	13	C00064;C00077;C00696;C00062;C05966;C00152;C05356;C00025;C00026;C00327;C00049;C00042;C00122	1675 (1675)	0.000414	0.00757
Histidine metabolism - Homo sapiens (human)	KEGG	3	C00049;C00025;C00026	44 (44)	0.0005	0.0086
Alcoholism - Homo sapiens (human)	KEGG	2	C00025;C00575	10 (10)	0.000569	0.00932
Amphetamine addiction - Homo sapiens (human)	KEGG	2	C00025;C00575	10 (10)	0.000569	0.00932
Amyotrophic lateral sclerosis (ALS) - Homo sapiens (human)	KEGG	2	C00025;C00062	10 (10)	0.000569	0.00932
D-Arginine and D-ornithine metabolism - Homo sapiens (human)	KEGG	2	C00077;C00062	10 (10)	0.000569	0.00932
Gap junction - Homo sapiens (human)	KEGG	2	C00025;C00575	11 (11)	0.000694	0.0108
Amoebiasis - Homo sapiens (human)	KEGG	2	C00062;C00575	13 (13)	0.000979	0.0147
Taste transduction - Homo sapiens (human)	KEGG	2	C00025;C00575	13 (13)	0.000979	0.0147
Oxidative phosphorylation - Homo sapiens (human)	KEGG	2	C00042;C00122	16 (16)	0.0015	0.021
Retrograde endocannabinoid signaling - Homo sapiens (human)	KEGG	2	C00025;C00575	19 (19)	0.00212	0.0282
Taurine and hypotaurine metabolism - Homo sapiens (human)	KEGG	2	C00025;C00026	22 (22)	0.00285	0.0362
Mineral absorption - Homo sapiens (human)	KEGG	2	C00064;C00152	29 (29)	0.00493	0.0581
Circadian rhythm - mammal - Homo sapiens (human)	KEGG	1	C00575	2 (2)	0.00741	0.0813
Lysine biosynthesis - Homo sapiens (human)	KEGG	2	C00049;C00026	35 (35)	0.00713	0.0813
Vasopressin-regulated water reabsorption - Homo sapiens (human)	KEGG	1	C00575	2 (2)	0.00741	0.0813
Glutathione metabolism - Homo sapiens (human)	KEGG	2	C00077;C00025	38 (38)	0.00837	0.0904
Huntington_s disease - Homo sapiens (human)	KEGG	1	C00025	3 (3)	0.0111	0.111
Neuroactive ligand-receptor interaction - Homo sapiens (human)	KEGG	3	C00049;C00696;C00025	128 (128)	0.0107	0.111
Prion diseases - Homo sapiens (human)	KEGG	1	C00575	3 (3)	0.0111	0.111
Renal cell carcinoma - Homo sapiens (human)	KEGG	1	C00122	3 (3)	0.0111	0.111
Cyanoamino acid metabolism - Homo sapiens (human)	KEGG	2	C00152;C00049	46 (46)	0.0121	0.12
Nicotinate and nicotinamide metabolism - Homo sapiens (human)	KEGG	2	C00049;C00122	47 (47)	0.0126	0.124
Dilated cardiomyopathy - Homo sapiens (human)	KEGG	1	C00575	4 (4)	0.0148	0.134
Leukocyte transendothelial migration - Homo sapiens (human)	KEGG	1	C00575	4 (4)	0.0148	0.134
Oocyte meiosis - Homo sapiens (human)	KEGG	1	C00575	4 (4)	0.0148	0.134
Progesterone-mediated oocyte maturation - Homo sapiens (human)	KEGG	1	C00575	4 (4)	0.0148	0.134
Salmonella infection - Homo sapiens (human)	KEGG	1	C00062	4 (4)	0.0148	0.134
Asthma - Homo sapiens (human)	KEGG	1	C00696	5 (5)	0.0184	0.153
Chemokine signaling pathway - Homo sapiens (human)	KEGG	1	C00575	5 (5)	0.0184	0.153
MAPK signaling pathway - Homo sapiens (human)	KEGG	1	C00575	5 (5)	0.0184	0.153
Olfactory transduction - Homo sapiens (human)	KEGG	1	C00575	5 (5)	0.0184	0.153
GnRH signaling pathway - Homo sapiens (human)	KEGG	1	C00575	6 (6)	0.0221	0.171
Insulin signaling pathway - Homo sapiens (human)	KEGG	1	C00575	6 (6)	0.0221	0.171
Melanogenesis - Homo sapiens (human)	KEGG	1	C00575	6 (6)	0.0221	0.171
Nicotine addiction - Homo sapiens (human)	KEGG	1	C00025	7 (7)	0.0257	0.193
Phenylalanine metabolism - Homo sapiens (human)	KEGG	2	C00042;C00122	72 (72)	0.0283	0.211
Aldosterone-regulated sodium reabsorption - Homo sapiens (human)	KEGG	1	C00575	8 (8)	0.0293	0.213
Tyrosine metabolism - Homo sapiens (human)	KEGG	2	C00042;C00122	76 (76)	0.0313	0.227
Endocrine and other factor-regulated calcium reabsorption - Homo sapiens (human)	KEGG	1	C00575	9 (9)	0.0329	0.231
HTLV-I infection - Homo sapiens (human)	KEGG	1	C00575	9 (9)	0.0329	0.231
Long-term depression - Homo sapiens (human)	KEGG	1	C00025	9 (9)	0.0329	0.231
Vibrio cholerae infection - Homo sapiens (human)	KEGG	1	C00575	9 (9)	0.0329	0.231
African trypanosomiasis - Homo sapiens (human)	KEGG	1	C00696	10 (10)	0.0365	0.25
Calcium signaling pathway - Homo sapiens (human)	KEGG	1	C00575	10 (10)	0.0365	0.25
Pertussis - Homo sapiens (human)	KEGG	1	C00575	10 (10)	0.0365	0.25
Fc epsilon RI signaling pathway - Homo sapiens (human)	KEGG	1	C00696	11 (11)	0.0401	0.271
Cholinergic synapse - Homo sapiens (human)	KEGG	1	C00575	12 (12)	0.0437	0.283
Dopaminergic synapse - Homo sapiens (human)	KEGG	1	C00575	12 (12)	0.0437	0.283
Morphine addiction - Homo sapiens (human)	KEGG	1	C00575	12 (12)	0.0437	0.283
Synaptic vesicle cycle - Homo sapiens (human)	KEGG	1	C00025	12 (12)	0.0437	0.283
Purine metabolism - Homo sapiens (human)	KEGG	2	C00064;C00575	92 (92)	0.0444	0.287
Gastric acid secretion - Homo sapiens (human)	KEGG	1	C00575	14 (14)	0.0508	0.319
Pancreatic secretion - Homo sapiens (human)	KEGG	1	C00575	17 (17)	0.0614	0.376
Salivary secretion - Homo sapiens (human)	KEGG	1	C00575	17 (17)	0.0614	0.376
Pathways in cancer - Homo sapiens (human)	KEGG	1	C00122	20 (20)	0.0718	0.43
Vascular smooth muscle contraction - Homo sapiens (human)	KEGG	1	C00575	26 (26)	0.0924	0.538
Pantothenate and CoA biosynthesis - Homo sapiens (human)	KEGG	1	C00049	28 (28)	0.0992	0.573
Butirosin and neomycin biosynthesis - Homo sapiens (human)	KEGG	1	C00025	29 (29)	0.103	0.591
beta-Alanine metabolism - Homo sapiens (human)	KEGG	1	C00049	31 (31)	0.109	0.627
Vitamin B6 metabolism - Homo sapiens (human)	KEGG	1	C00026	32 (32)	0.113	0.631
Bile secretion - Homo sapiens (human)	KEGG	2	C00026;C00575	162 (162)	0.119	0.667
Propanoate metabolism - Homo sapiens (human)	KEGG	1	C00042	36 (36)	0.126	0.699
Ascorbate and aldarate metabolism - Homo sapiens (human)	KEGG	1	C00026	47 (47)	0.161	0.891
Glycine_ serine and threonine metabolism - Homo sapiens (human)	KEGG	1	C00049	51 (51)	0.174	0.955
Cysteine and methionine metabolism - Homo sapiens (human)	KEGG	1	C00049	56 (56)	0.189	1
Pentose and glucuronate interconversions - Homo sapiens (human)	KEGG	1	C00026	55 (55)	0.186	1
Porphyrin and chlorophyll metabolism - Homo sapiens (human)	KEGG	1	C00025	124 (124)	0.374	1
Pyrimidine metabolism - Homo sapiens (human)	KEGG	1	C00064	66 (66)	0.219	1
