# Supplementary material for: Comparative Analysis and Modeling of the Severity of Steatohepatitis in DDC-Treated Mouse Strains
Source: PLoS One. 2014 Oct 27;9(10):e111006. doi: 10.1371/journal.pone.0111006 (PMC4210132; doi:10.1371/journal.pone.0111006)
Supplement: Table S10 — Identification of differentially expressed genes between control and DDC-treatment over all strains of all genes of the AA model. (XLS) [file pone.0111006.s010.xls]

## Sheet: Table S10
ENSEMBL ID	MGI symbol	TRpC.AJ_DDC_8w_MG616	TRpC.AJ_DDC_8w_MG618	TRpC.AJ_DDC_8w_MG622	TRpC.AJ_Cont_8w_MH591	TRpC.AJ_Cont_8w_MH592	TRpC.AJ_Cont_8w_MH594	TRpC.B6_DDC_8w_MG307	TRpC.B6_DDC_8w_MG308	TRpC.B6_DDC_8w_MG309	TRpC.B6_Cont_8w_MH684	TRpC.B6_Cont_8w_MH685	TRpC.B6_Cont_8w_MH686	TRpC.PWD_DDC_8w_MG609	TRpC.PWD_DDC_8w_MG610	TRpC.PWD_DDC_8w_MH666	TRpC.PWD_Cont_8w_M1162	TRpC.PWD_Cont_8w_M1163	TRpC.PWD_Cont_8w_M1164	logFC	logCPM	PValue
ENSMUSG00000042808	Gpx2	8.16	6.72	6.58	2.35	0	0	11.63	11.39	7.48	0.09	0.1	0	0.71	1.19	0.04	0.07	0	0	-4.37725	2.80051	5.97656e-12
ENSMUSG00000063856	Gpx1	3092.32	2380.15	2523.24	2695.12	2066.72	3146.78	2636.31	3312.77	2783.43	2839.09	4971.51	8739.57	2616.36	1453.17	1538.62	1954.63	2025.85	1823.35	0.2973	12.6159	0.228214
ENSMUSG00000021948	Prkcd	11.87	11.51	15.84	2.73	3.12	3.27	16.93	14.23	15.47	2.89	3.72	3.8	11.08	11.35	9.11	3.04	2.68	2.46	-2.213	4.16327	6.90535e-10
ENSMUSG00000047250	Ptgs1	8.72	9.51	5.89	4.5	3.05	3.78	7.34	5.67	7.97	5.09	4.79	4.96	1.77	2.35	2.33	1.15	1.17	0.75	-0.95263	3.3061	0.0214974
ENSMUSG00000025701	Alox5	0.44	0.37	0.68	0.11	0.03	0.09	1.28	0.63	1.21	0.09	0.19	0.39	0.29	0.24	0.2	0.18	0.01	0	-2.18524	-0.353961	0.132456
ENSMUSG00000029522	Pla2g1b	0.05	0	0	0	0	0	0	0	0	0	0	0	0	0	0	0	0	0	-0.275311	-7.36238	1
ENSMUSG00000056220	Pla2g4a	0.92	0.85	0.92	0.79	0.25	0.33	0.79	0.46	1.14	0.38	0.14	0.18	0.18	0.6	0.26	0.04	0	0.08	-1.5153	0.0168545	0.300092
ENSMUSG00000041193	Pla2g5	0.03	0.09	0.07	0.04	0.51	0.36	0.01	0.07	0.07	0.08	0.17	0	0.16	0.04	0.18	0.06	0.16	0.21	0.810588	-1.83251	1
ENSMUSG00000018339	Gpx3	44.27	42.52	78.75	5.72	6.96	12.73	101.33	101.32	91.42	6.94	7.76	10.44	153.42	177.32	136.6	8.84	8.38	6.85	-3.77101	6.97485	2.66433e-41
ENSMUSG00000058908	Pla2g2a	0	0	0	0	0	0	0	0	0	0	0	0	0	0	0	0	0	0	0	-Inf	1
ENSMUSG00000018924	Alox15	0.03	0.02	0.03	0.47	0.05	0	0.29	0.07	0.39	0.05	0.04	0	0.04	0.04	0.11	1.57	0.54	0	1.10462	-1.13812	0.629225
ENSMUSG00000028597	Gpx7	8.7	6.64	6.97	1.28	1.32	0.66	13.63	12.95	14.91	1.84	2.49	4.56	7.92	7.62	3.68	7.81	6.03	5.24	-1.54343	3.80863	2.26128e-05
ENSMUSG00000060063	Alox5ap	13.92	15.52	18.5	4.82	2.68	2.45	26.8	22.32	25.09	2.88	3.87	5.05	13.01	13.51	6.79	1.18	0.64	0.52	-2.81746	4.47771	1.69449e-15
ENSMUSG00000004341	Gpx6	0.07	0.22	0.03	0.78	1.22	0.26	0.47	0.35	0.25	0.65	1.11	0.55	0.12	0.02	0.14	0.06	0.48	0.23	1.41324	-0.231346	0.462291
ENSMUSG00000028750	Pla2g2c	0	0	0.03	0	0	0	0.03	0	0	0	0	0	0	0.01	0	0	0	0	-0.372235	-6.87694	1
ENSMUSG00000015090	ptgds	2.27	0.95	1.19	1.7	2.05	11.34	3.11	1.73	1.92	5.26	7.25	1.87	99.58	86.42	98.96	107.49	132.48	27.57	-0.136444	6.15957	0.649041
