# Supplementary material for: Comparative Analysis and Modeling of the Severity of Steatohepatitis in DDC-Treated Mouse Strains
Source: PLoS One. 2014 Oct 27;9(10):e111006. doi: 10.1371/journal.pone.0111006 (PMC4210132; doi:10.1371/journal.pone.0111006)
Supplement: File S1 — SBML file of the arachidonic acid/eicosanoid metabolic model. (SBML) [file pone.0111006.s011.sbml]

<?xml version="1.0" encoding="UTF-8"?>
<sbml xmlns="http://www.sbml.org/sbml/level2/version4" level="2" version="4">
  <model id="ID_AA_105" name="AA_105">
    <annotation>
      <pybios:pybiosModel xmlns:pybios="http://pybios.molgen.mpg.de/ns" pydb="active"/>
    </annotation>
    <listOfUnitDefinitions>
      <unitDefinition id="l">
        <listOfUnits>
          <unit kind="litre"/>
        </listOfUnits>
      </unitDefinition>
      <unitDefinition id="nM">
        <listOfUnits>
          <unit kind="mole" scale="-9"/>
        </listOfUnits>
      </unitDefinition>
      <unitDefinition id="mM">
        <listOfUnits>
          <unit kind="mole" scale="-3"/>
        </listOfUnits>
      </unitDefinition>
    </listOfUnitDefinitions>
    <listOfCompartments>
      <compartment id="ID_4" name="cytoplasm" size="1" units="l"/>
      <compartment id="ID_226235" name="compartment_12045" size="1" units="l"/>
    </listOfCompartments>
    <listOfSpecies>
      <species id="ID_153212" name="P-ERK" compartment="ID_4" initialConcentration="2.09" substanceUnits="nM" boundaryCondition="true" constant="true">
        <annotation>
          <pybios:bo xmlns:pybios="http://pybios.molgen.mpg.de/ns" type="Protein_Set"/>
        </annotation>
      </species>
      <species id="ID_284280" name="PGH2" compartment="ID_226235" initialConcentration="1" substanceUnits="mM">
        <annotation>
          <pybios:bo xmlns:pybios="http://pybios.molgen.mpg.de/ns" type="PseudoObj"/>
        </annotation>
      </species>
      <species id="ID_284281" name="PGD2" compartment="ID_226235" initialConcentration="1" substanceUnits="mM">
        <annotation>
          <pybios:bo xmlns:pybios="http://pybios.molgen.mpg.de/ns" type="PseudoObj"/>
        </annotation>
      </species>
      <species id="ID_284282" name="PC" compartment="ID_226235" initialConcentration="209000" substanceUnits="mM" boundaryCondition="true" constant="true">
        <annotation>
          <pybios:bo xmlns:pybios="http://pybios.molgen.mpg.de/ns" type="PseudoObj"/>
        </annotation>
      </species>
      <species id="ID_284283" name="PLA2" compartment="ID_226235" initialConcentration="1" substanceUnits="mM">
        <annotation>
          <pybios:bo xmlns:pybios="http://pybios.molgen.mpg.de/ns" type="PseudoObj"/>
        </annotation>
      </species>
      <species id="ID_284284" name="AA" compartment="ID_226235" initialConcentration="1" substanceUnits="mM">
        <annotation>
          <pybios:bo xmlns:pybios="http://pybios.molgen.mpg.de/ns" type="PseudoObj"/>
        </annotation>
      </species>
      <species id="ID_284285" name="15-HPETE" compartment="ID_226235" initialConcentration="1" substanceUnits="mM">
        <annotation>
          <pybios:bo xmlns:pybios="http://pybios.molgen.mpg.de/ns" type="PseudoObj"/>
        </annotation>
      </species>
      <species id="ID_284286" name="15-HETE" compartment="ID_226235" initialConcentration="1" substanceUnits="mM">
        <annotation>
          <pybios:bo xmlns:pybios="http://pybios.molgen.mpg.de/ns" type="PseudoObj"/>
        </annotation>
      </species>
      <species id="ID_284287" name="5-HPETE" compartment="ID_226235" initialConcentration="1" substanceUnits="mM">
        <annotation>
          <pybios:bo xmlns:pybios="http://pybios.molgen.mpg.de/ns" type="PseudoObj"/>
        </annotation>
      </species>
      <species id="ID_284288" name="LTA4" compartment="ID_226235" initialConcentration="1" substanceUnits="mM">
        <annotation>
          <pybios:bo xmlns:pybios="http://pybios.molgen.mpg.de/ns" type="PseudoObj"/>
        </annotation>
      </species>
      <species id="ID_284289" name="PTGS1" compartment="ID_226235" initialConcentration="1.4121212121" substanceUnits="mM">
        <annotation>
          <pybios:bo xmlns:pybios="http://pybios.molgen.mpg.de/ns" type="PseudoObj"/>
        </annotation>
      </species>
      <species id="ID_284290" name="PTGDS" compartment="ID_226235" initialConcentration="1" substanceUnits="mM">
        <annotation>
          <pybios:bo xmlns:pybios="http://pybios.molgen.mpg.de/ns" type="PseudoObj"/>
        </annotation>
      </species>
      <species id="ID_284291" name="ALOX15" compartment="ID_226235" initialConcentration="1" substanceUnits="mM" boundaryCondition="true" constant="true">
        <annotation>
          <pybios:bo xmlns:pybios="http://pybios.molgen.mpg.de/ns" type="PseudoObj"/>
        </annotation>
      </species>
      <species id="ID_284292" name="PKCD" compartment="ID_226235" initialConcentration="4.4783861671" substanceUnits="mM" boundaryCondition="true" constant="true">
        <annotation>
          <pybios:bo xmlns:pybios="http://pybios.molgen.mpg.de/ns" type="PseudoObj"/>
        </annotation>
      </species>
      <species id="ID_284293" name="STAT3" compartment="ID_226235" initialConcentration="1.42" substanceUnits="mM" boundaryCondition="true" constant="true">
        <annotation>
          <pybios:bo xmlns:pybios="http://pybios.molgen.mpg.de/ns" type="PseudoObj"/>
        </annotation>
      </species>
      <species id="ID_284294" name="ALOX5" compartment="ID_226235" initialConcentration="1" substanceUnits="mM">
        <annotation>
          <pybios:bo xmlns:pybios="http://pybios.molgen.mpg.de/ns" type="PseudoObj"/>
        </annotation>
      </species>
      <species id="ID_284308" name="GPX" compartment="ID_226235" initialConcentration="11.6972951472" substanceUnits="mM">
        <annotation>
          <pybios:bo xmlns:pybios="http://pybios.molgen.mpg.de/ns" type="PseudoObj"/>
        </annotation>
      </species>
      <species id="ID_284310" name="PHH2" compartment="ID_226235" initialConcentration="1" substanceUnits="mM">
        <annotation>
          <pybios:bo xmlns:pybios="http://pybios.molgen.mpg.de/ns" type="PseudoObj"/>
        </annotation>
      </species>
      <species id="ID_284317" name="ALOX5AP" compartment="ID_226235" initialConcentration="6.2951653944" substanceUnits="nM" boundaryCondition="true" constant="true">
        <annotation>
          <pybios:bo xmlns:pybios="http://pybios.molgen.mpg.de/ns" type="PseudoObj"/>
        </annotation>
      </species>
    </listOfSpecies>
    <listOfParameters>
      <parameter id="sizeOfCytoplasm" value="1"/>
      <parameter id="i" value="1"/>
    </listOfParameters>
    <listOfReactions>
      <reaction id="ID_284296" name="R11" reversible="false">
        <annotation>
          <pybios:bo xmlns:pybios="http://pybios.molgen.mpg.de/ns" location="None"/>
        </annotation>
        <listOfReactants>
          <speciesReference species="ID_284281"/>
        </listOfReactants>
        <kineticLaw>
          <math xmlns="http://www.w3.org/1998/Math/MathML">
            <apply>
              <times/>
              <ci> decay_k </ci>
              <ci> ID_284281 </ci>
            </apply>
          </math>
          <listOfParameters>
            <parameter id="decay_k" name="decay_k" value="0.0523431"/>
          </listOfParameters>
        </kineticLaw>
      </reaction>
      <reaction id="ID_284301" name="R4" reversible="false">
        <annotation>
          <pybios:bo xmlns:pybios="http://pybios.molgen.mpg.de/ns" location="None"/>
        </annotation>
        <listOfReactants>
          <speciesReference species="ID_284287"/>
        </listOfReactants>
        <listOfProducts>
          <speciesReference species="ID_284288"/>
        </listOfProducts>
        <listOfModifiers>
          <modifierSpeciesReference species="ID_284288">
            <annotation>
              <pybios:bo xmlns:pybios="http://pybios.molgen.mpg.de/ns" sym="I"/>
            </annotation>
          </modifierSpeciesReference>
          <modifierSpeciesReference species="ID_284294">
            <annotation>
              <pybios:bo xmlns:pybios="http://pybios.molgen.mpg.de/ns" sym="E"/>
            </annotation>
          </modifierSpeciesReference>
          <modifierSpeciesReference species="ID_284317">
            <annotation>
              <pybios:bo xmlns:pybios="http://pybios.molgen.mpg.de/ns" sym="E"/>
            </annotation>
          </modifierSpeciesReference>
        </listOfModifiers>
        <kineticLaw>
          <math xmlns="http://www.w3.org/1998/Math/MathML">
            <apply>
              <divide/>
              <apply>
                <times/>
                <ci> two_act_Vm </ci>
                <ci> ID_284294 </ci>
                <ci> ID_284317 </ci>
                <ci> ID_284287 </ci>
              </apply>
              <apply>
                <plus/>
                <ci> ID_284287 </ci>
                <apply>
                  <times/>
                  <ci> two_act_Km </ci>
                  <apply>
                    <plus/>
                    <cn type="integer"> 1 </cn>
                    <apply>
                      <divide/>
                      <ci> ID_284288 </ci>
                      <ci> two_act_Ki </ci>
                    </apply>
                  </apply>
                </apply>
              </apply>
            </apply>
          </math>
          <listOfParameters>
            <parameter id="two_act_Ki" name="two_act_Ki" value="0.709089"/>
            <parameter id="two_act_Vm" name="two_act_Vm" value="9.7953"/>
            <parameter id="two_act_Km" name="two_act_Km" value="99.9134"/>
          </listOfParameters>
        </kineticLaw>
      </reaction>
      <reaction id="ID_284302" name="R5" reversible="false">
        <annotation>
          <pybios:bo xmlns:pybios="http://pybios.molgen.mpg.de/ns" location="None"/>
        </annotation>
        <listOfReactants>
          <speciesReference species="ID_284288"/>
        </listOfReactants>
        <kineticLaw>
          <math xmlns="http://www.w3.org/1998/Math/MathML">
            <apply>
              <times/>
              <ci> decay_k </ci>
              <ci> ID_284288 </ci>
            </apply>
          </math>
          <listOfParameters>
            <parameter id="decay_k" name="decay_k" value="0.00126259"/>
          </listOfParameters>
        </kineticLaw>
      </reaction>
      <reaction id="ID_284303" name="R2" reversible="false">
        <annotation>
          <pybios:bo xmlns:pybios="http://pybios.molgen.mpg.de/ns" location="None"/>
        </annotation>
        <listOfReactants>
          <speciesReference species="ID_284284"/>
        </listOfReactants>
        <listOfProducts>
          <speciesReference species="ID_284287"/>
        </listOfProducts>
        <listOfModifiers>
          <modifierSpeciesReference species="ID_284287">
            <annotation>
              <pybios:bo xmlns:pybios="http://pybios.molgen.mpg.de/ns" sym="I"/>
            </annotation>
          </modifierSpeciesReference>
          <modifierSpeciesReference species="ID_284294">
            <annotation>
              <pybios:bo xmlns:pybios="http://pybios.molgen.mpg.de/ns" sym="E"/>
            </annotation>
          </modifierSpeciesReference>
          <modifierSpeciesReference species="ID_284317">
            <annotation>
              <pybios:bo xmlns:pybios="http://pybios.molgen.mpg.de/ns" sym="E"/>
            </annotation>
          </modifierSpeciesReference>
        </listOfModifiers>
        <kineticLaw>
          <math xmlns="http://www.w3.org/1998/Math/MathML">
            <apply>
              <divide/>
              <apply>
                <times/>
                <ci> two_act_Vm </ci>
                <ci> ID_284294 </ci>
                <ci> ID_284317 </ci>
                <ci> ID_284284 </ci>
              </apply>
              <apply>
                <plus/>
                <ci> ID_284284 </ci>
                <apply>
                  <times/>
                  <ci> two_act_Km </ci>
                  <apply>
                    <plus/>
                    <cn type="integer"> 1 </cn>
                    <apply>
                      <divide/>
                      <ci> ID_284287 </ci>
                      <ci> two_act_Ki </ci>
                    </apply>
                  </apply>
                </apply>
              </apply>
            </apply>
          </math>
          <listOfParameters>
            <parameter id="two_act_Vm" name="two_act_Vm" value="0.01"/>
            <parameter id="two_act_Ki" name="two_act_Ki" value="8.60302"/>
            <parameter id="two_act_Km" name="two_act_Km" value="0.0107288"/>
          </listOfParameters>
        </kineticLaw>
      </reaction>
      <reaction id="ID_284304" name="R3" reversible="false">
        <annotation>
          <pybios:bo xmlns:pybios="http://pybios.molgen.mpg.de/ns" location="None"/>
        </annotation>
        <listOfReactants>
          <speciesReference species="ID_284287"/>
        </listOfReactants>
        <kineticLaw>
          <math xmlns="http://www.w3.org/1998/Math/MathML">
            <apply>
              <times/>
              <ci> decay_k </ci>
              <ci> ID_284287 </ci>
            </apply>
          </math>
          <listOfParameters>
            <parameter id="decay_k" name="decay_k" value="0.00125051"/>
          </listOfParameters>
        </kineticLaw>
      </reaction>
      <reaction id="ID_284306" name="R8" reversible="false">
        <annotation>
          <pybios:bo xmlns:pybios="http://pybios.molgen.mpg.de/ns" location="None"/>
        </annotation>
        <listOfReactants>
          <speciesReference species="ID_284286"/>
        </listOfReactants>
        <kineticLaw>
          <math xmlns="http://www.w3.org/1998/Math/MathML">
            <apply>
              <times/>
              <ci> decay_k </ci>
              <ci> ID_284286 </ci>
            </apply>
          </math>
          <listOfParameters>
            <parameter id="decay_k" name="decay_k" value="0.00127842"/>
          </listOfParameters>
        </kineticLaw>
      </reaction>
      <reaction id="ID_284311" name="R10" reversible="false">
        <annotation>
          <pybios:bo xmlns:pybios="http://pybios.molgen.mpg.de/ns" location="None"/>
        </annotation>
        <listOfReactants>
          <speciesReference species="ID_284280"/>
        </listOfReactants>
        <listOfProducts>
          <speciesReference species="ID_284281"/>
        </listOfProducts>
        <listOfModifiers>
          <modifierSpeciesReference species="ID_284290">
            <annotation>
              <pybios:bo xmlns:pybios="http://pybios.molgen.mpg.de/ns" sym="E"/>
            </annotation>
          </modifierSpeciesReference>
        </listOfModifiers>
        <kineticLaw>
          <math xmlns="http://www.w3.org/1998/Math/MathML">
            <apply>
              <times/>
              <ci> massi_k </ci>
              <ci> ID_284280 </ci>
              <ci> ID_284290 </ci>
            </apply>
          </math>
          <listOfParameters>
            <parameter id="massi_k" name="massi_k" value="0.0675205"/>
          </listOfParameters>
        </kineticLaw>
      </reaction>
      <reaction id="ID_284312" name="R6" reversible="false">
        <annotation>
          <pybios:bo xmlns:pybios="http://pybios.molgen.mpg.de/ns" location="None"/>
        </annotation>
        <listOfReactants>
          <speciesReference species="ID_284284"/>
        </listOfReactants>
        <listOfProducts>
          <speciesReference species="ID_284285"/>
        </listOfProducts>
        <listOfModifiers>
          <modifierSpeciesReference species="ID_284285">
            <annotation>
              <pybios:bo xmlns:pybios="http://pybios.molgen.mpg.de/ns" sym="I"/>
            </annotation>
          </modifierSpeciesReference>
          <modifierSpeciesReference species="ID_284291">
            <annotation>
              <pybios:bo xmlns:pybios="http://pybios.molgen.mpg.de/ns" sym="E"/>
            </annotation>
          </modifierSpeciesReference>
          <modifierSpeciesReference species="ID_284293">
            <annotation>
              <pybios:bo xmlns:pybios="http://pybios.molgen.mpg.de/ns" sym="E"/>
            </annotation>
          </modifierSpeciesReference>
          <modifierSpeciesReference species="ID_284292">
            <annotation>
              <pybios:bo xmlns:pybios="http://pybios.molgen.mpg.de/ns" sym="E"/>
            </annotation>
          </modifierSpeciesReference>
        </listOfModifiers>
        <kineticLaw>
          <math xmlns="http://www.w3.org/1998/Math/MathML">
            <apply>
              <divide/>
              <apply>
                <times/>
                <ci> three_act_Vm </ci>
                <ci> ID_284291 </ci>
                <ci> ID_284293 </ci>
                <ci> ID_284292 </ci>
                <ci> ID_284284 </ci>
              </apply>
              <apply>
                <plus/>
                <ci> ID_284284 </ci>
                <apply>
                  <times/>
                  <ci> three_act_Km </ci>
                  <apply>
                    <plus/>
                    <cn type="integer"> 1 </cn>
                    <apply>
                      <divide/>
                      <ci> ID_284285 </ci>
                      <ci> three_act_Ki </ci>
                    </apply>
                  </apply>
                </apply>
              </apply>
            </apply>
          </math>
          <listOfParameters>
            <parameter id="three_act_Vm" name="three_act_Vm" value="0.00386577"/>
            <parameter id="three_act_Ki" name="three_act_Ki" value="1.00475"/>
            <parameter id="three_act_Km" name="three_act_Km" value="0.0671298"/>
          </listOfParameters>
        </kineticLaw>
      </reaction>
      <reaction id="ID_284313" name="R7" reversible="false">
        <annotation>
          <pybios:bo xmlns:pybios="http://pybios.molgen.mpg.de/ns" location="None"/>
        </annotation>
        <listOfReactants>
          <speciesReference species="ID_284285"/>
        </listOfReactants>
        <listOfProducts>
          <speciesReference species="ID_284286"/>
        </listOfProducts>
        <listOfModifiers>
          <modifierSpeciesReference species="ID_284286">
            <annotation>
              <pybios:bo xmlns:pybios="http://pybios.molgen.mpg.de/ns" sym="I"/>
            </annotation>
          </modifierSpeciesReference>
          <modifierSpeciesReference species="ID_284308">
            <annotation>
              <pybios:bo xmlns:pybios="http://pybios.molgen.mpg.de/ns" sym="E"/>
            </annotation>
          </modifierSpeciesReference>
        </listOfModifiers>
        <kineticLaw>
          <math xmlns="http://www.w3.org/1998/Math/MathML">
            <apply>
              <divide/>
              <apply>
                <times/>
                <ci> one_act_Vm </ci>
                <ci> ID_284308 </ci>
                <ci> ID_284285 </ci>
              </apply>
              <apply>
                <plus/>
                <ci> ID_284285 </ci>
                <apply>
                  <times/>
                  <ci> one_act_Km </ci>
                  <apply>
                    <plus/>
                    <cn type="integer"> 1 </cn>
                    <apply>
                      <divide/>
                      <ci> ID_284286 </ci>
                      <ci> one_act_Ki </ci>
                    </apply>
                  </apply>
                </apply>
              </apply>
            </apply>
          </math>
          <listOfParameters>
            <parameter id="one_act_Ki" name="one_act_Ki" value="0.0106479"/>
            <parameter id="one_act_Km" name="one_act_Km" value="1.58"/>
            <parameter id="one_act_Vm" name="one_act_Vm" value="1.09896"/>
          </listOfParameters>
        </kineticLaw>
      </reaction>
      <reaction id="ID_284315" name="R9" reversible="false">
        <annotation>
          <pybios:bo xmlns:pybios="http://pybios.molgen.mpg.de/ns" location="None"/>
        </annotation>
        <listOfReactants>
          <speciesReference species="ID_284284"/>
        </listOfReactants>
        <listOfProducts>
          <speciesReference species="ID_284280"/>
        </listOfProducts>
        <listOfModifiers>
          <modifierSpeciesReference species="ID_284280">
            <annotation>
              <pybios:bo xmlns:pybios="http://pybios.molgen.mpg.de/ns" sym="I"/>
            </annotation>
          </modifierSpeciesReference>
          <modifierSpeciesReference species="ID_284289">
            <annotation>
              <pybios:bo xmlns:pybios="http://pybios.molgen.mpg.de/ns" sym="E"/>
            </annotation>
          </modifierSpeciesReference>
        </listOfModifiers>
        <kineticLaw>
          <math xmlns="http://www.w3.org/1998/Math/MathML">
            <apply>
              <divide/>
              <apply>
                <times/>
                <ci> one_act_Vm </ci>
                <ci> ID_284289 </ci>
                <ci> ID_284284 </ci>
              </apply>
              <apply>
                <plus/>
                <ci> ID_284284 </ci>
                <apply>
                  <times/>
                  <ci> one_act_Km </ci>
                  <apply>
                    <plus/>
                    <cn type="integer"> 1 </cn>
                    <apply>
                      <divide/>
                      <ci> ID_284280 </ci>
                      <ci> one_act_Ki </ci>
                    </apply>
                  </apply>
                </apply>
              </apply>
            </apply>
          </math>
          <listOfParameters>
            <parameter id="one_act_Km" name="one_act_Km" value="3.87613"/>
            <parameter id="one_act_Ki" name="one_act_Ki" value="0.0132002"/>
            <parameter id="one_act_Vm" name="one_act_Vm" value="0.168947"/>
          </listOfParameters>
        </kineticLaw>
      </reaction>
      <reaction id="ID_284316" name="R12" reversible="false">
        <annotation>
          <pybios:bo xmlns:pybios="http://pybios.molgen.mpg.de/ns" location="compartment_12045"/>
        </annotation>
        <listOfReactants>
          <speciesReference species="ID_284284"/>
        </listOfReactants>
        <kineticLaw>
          <math xmlns="http://www.w3.org/1998/Math/MathML">
            <apply>
              <times/>
              <ci> decay_k </ci>
              <ci> ID_284284 </ci>
            </apply>
          </math>
          <listOfParameters>
            <parameter id="decay_k" name="decay_k" value="0.000965822"/>
          </listOfParameters>
        </kineticLaw>
      </reaction>
      <reaction id="ID_284318" name="R1_temp" reversible="false">
        <annotation>
          <pybios:bo xmlns:pybios="http://pybios.molgen.mpg.de/ns" location="compartment_12045"/>
        </annotation>
        <listOfReactants>
          <speciesReference species="ID_284282"/>
        </listOfReactants>
        <listOfProducts>
          <speciesReference species="ID_284284"/>
        </listOfProducts>
        <listOfModifiers>
          <modifierSpeciesReference species="ID_284284">
            <annotation>
              <pybios:bo xmlns:pybios="http://pybios.molgen.mpg.de/ns" sym="I"/>
            </annotation>
          </modifierSpeciesReference>
          <modifierSpeciesReference species="ID_284283">
            <annotation>
              <pybios:bo xmlns:pybios="http://pybios.molgen.mpg.de/ns" sym="E"/>
            </annotation>
          </modifierSpeciesReference>
          <modifierSpeciesReference species="ID_153212">
            <annotation>
              <pybios:bo xmlns:pybios="http://pybios.molgen.mpg.de/ns" sym="E"/>
            </annotation>
          </modifierSpeciesReference>
        </listOfModifiers>
        <kineticLaw>
          <math xmlns="http://www.w3.org/1998/Math/MathML">
            <apply>
              <divide/>
              <apply>
                <times/>
                <ci> two_act_Vm </ci>
                <ci> ID_284283 </ci>
                <ci> ID_153212 </ci>
                <ci> ID_284282 </ci>
              </apply>
              <apply>
                <plus/>
                <ci> ID_284282 </ci>
                <apply>
                  <times/>
                  <ci> two_act_Km </ci>
                  <apply>
                    <plus/>
                    <cn type="integer"> 1 </cn>
                    <apply>
                      <divide/>
                      <ci> ID_284284 </ci>
                      <ci> two_act_Ki </ci>
                    </apply>
                  </apply>
                </apply>
              </apply>
            </apply>
          </math>
          <listOfParameters>
            <parameter id="two_act_Km" name="two_act_Km" value="2500"/>
            <parameter id="two_act_Vm" name="two_act_Vm" value="100"/>
            <parameter id="two_act_Ki" name="two_act_Ki" value="20.5599"/>
          </listOfParameters>
        </kineticLaw>
      </reaction>
    </listOfReactions>
  </model>
</sbml>
